# Supplementary material for: Predicting disease-overarching therapeutic approaches for Congenital Disorders of Glycosylation using multi-OMICS
Source: bioRxiv. 2025 Jul 10:2025.07.07.663468. Preprint. [Version 1] doi: 10.1101/2025.07.07.663468 (PMC12265611; doi:10.1101/2025.07.07.663468)
Supplement: Supplement 1 — Supplementary Table 1: Overview of EMDURA results for all datasets included in this manuscript. [file media-1.xlsx]

## Sheet: Sheet1
Compound	Normalized Score	Upregulated by drug, downregulated in disease - Genes	Upregulated by drug, downregulated in disease - GO terms	Upregulated by drug, downregulated in disease -Adjsuted p-value	Downregulated by drug, upregulated in disease - Genes	Downregulated by drug, upregulated in disease - GO terms	Downregulated by drug, upregulated in disease -Adjsuted p-value	Upregulatd by drug, upregulated in disease - Genes	Upregulatd by drug, upregulated in disease - GO Term	Upregulatd by drug, upregulated in disease - Adjusted p-value	Downregulatd by drug, downregulated in disease - Genes	Downregulatd by drug, downregulated in disease - GO Term	Downregulatd by drug, downregulated in disease - Adjusted p-value	Upregulated by Drug - Genes	Upregulated by Drug - GO Term	Upregulated by Drug - Adjusted p-value	Downregulated by Drug - Genes	Downregulated by Drug - GO Term	Downregulated by Drug - Adjusted p-value	Upregulated in Disease - Genes	Upregulated in Disease - GO Terms	Upregulated in Disease - Adjusted P-value	Downregulated in Disease - Genes	Downregulated in Disease - GO Terms	Downregulated in Disease - Adjusted P-value	Dataset	Biochemical Class	Functional Class	Diseases/Conditions where the drug is used for
5114445	-6.47682				CCND3						GATA4			ATF4;EPRS;AARS;TXNIP;ITPR3;KDM5B;TP53;CD55;RNF41;MTMR3;MXI1;CYP1B1;PRSS8;NPC1;CCNG2;PCK2;DDIT4;BCAM;SLC11A2;UVRAG;TGIF1;CEP57;KLF9;TFDP2;CEBPG;MAOA;FOLR1;GIT2;ASNS;TMEFF1;CRH;CYP1A1;BIK;WISP2;FABP1;PPM1E;ADAM28;GABPB1;MEOX2;PEX10;ABL2;CBX4;BRDT;POU3F2;KIF25;CENPF;GRPR;MMP16;GARS;HBP1;PLIN2;LMO4;WDR45;NUPR1;GADD45B;IGHM;DDIT3;PTN;RIPK2;DLK1;THBS3;C18orf1;PAK1;LLPH;CD44;SLC7A11;NFKBIL1;PCM1;FYN;MR1…	apoptotic signaling pathway	0.00603942	HSPA1A;DNAJA1;EIF1AX;BLCAP;PCNA;PLEKHB2;CUL4A;TTC1;SAR1A;SFPQ;GJA1;CCND3;ECE1;FARP1;KIAA0247;PES1;SNX19;IGSF3;POLR2L;RANBP3;EFNB2;PPP2R1B;SOX9;BAG5;SSX2IP;NOP16;CCDC86;ARMC8;APC;SLC7A6;SKP2;CXCL12;MPHOSPH6;FANCA;ADARB1;CDC6;HDHD1;LCMT2;WWP2;CELSR2;AGAP1;RPP14;GTSE1;CLP1;ADCY9;EPHB3;CDC25A;FNTB;MYB;RAMP1;CCNE2;AOX1;FGF1;RP2;KMO;RCE1;GATA4;RRAGB;FLAD1;JAK2;RET;SLBP;SRSF6;NPFF;KIAA0125;TNFRSF13B;CIA…	RNA processing	0.186441	DDX3X;PEX7;CALU;ATP9B;TPST1;PHACTR2;KHDRBS3;SEC24D;SEC31A;ABL1;ANXA1;HMGN1;CALB1;P4HB;GSTP1;SPARC;COL11A1;PDIA4;GTF2F2;COL5A1;FLNA;PPIB;EIF4B;DGKA;PRKCH;TNC;DDX6;CCND2;CCND3;KIF5B;MYH9;COPB2;SOAT1;CDKN2B;RANBP1;IQGAP1;TRAPPC10;LMAN1;GSK3A;SERPINH1;COPB1;COPA;SUB1;PMS2;HSPA2;CDH11;MYL6;SNAP25;DSTN;RAP1B;RPL37;AP1S1;RAB1A;SERF2;HDLBP;NUCB1;AKAP12;TLE1;PTK2;GFPT1;CKAP4;GOLGA2;PAPPA;PDCL;ILK;FHL3;CLI…	endoplasmic reticulum to Golgi vesicle-mediated transport	6.21669e-06	CCDC69;ARVCF;NDUFS8;E2F3;SCD;ABLIM1;TP53I11;UQCRQ;CLGN;CEP290;SLC31A1;NDUFS4;ADCY6;NDUFA2;TIMM8A;PPP1R12B;OPA1;SLC16A7;OBSL1;SS18L1;NDUFS7;NDUFS2;MTX2;NEBL;SORBS2;MFN2;NDUFA7;MLYCD;CRYAB;ORM1;ATP1A1;SLC25A5;FH;COX8A;DMD;SLC25A4;COX4I1;ATP1A3;JUP;GOT1;TNNI1;HK1;S1PR1;SDHB;SCP2;PLN;AK4;TMOD1;ALDH4A1;SDHA;PRKAR2B;SLC8A1;ACSL1;GPC1;SPR;ACTN2;ADD2;BSG;PGM1;MPV17;SLC19A1;CRAT;GATA4;TNNT2;UQCRFS1;PRIM1;…	muscle cell development	2.78531e-09	PGM1 iCardiomyocytes Proteomics			NA
5140203	-7.12033	HSPA9;PEX19;LMAN1;IPO8;PTPN11;CHD1L;BMP7;RABGAP1L;RHOBTB3;HERPUD1;MOSPD2;C1orf61	intracellular transport	0.180951	PMP2;RAB27B;RBMS1;NR2F2;NXT2;NTRK2	radial pattern formation	1	CD99;CXCR4;GADD45B;DDIT3;SLC7A11;GM2A	nervous system process	0.912001	CBX6	NA	NA	HSPA9;TPP1;CD99;SSB;STAT6;PFDN1;BST2;IFNGR2;PEX19;NIPSNAP1;KIAA0494;LANCL1;TSPO;CREBZF;MVD;MTSS1;LMAN1;CEP57;GTF2H4;PPFIBP1;CD302;BTN2A1;CLDN3;PLCB2;CPT2;ZNF84;FNTB;ZNF274;POM121;MFSD7;PER2;FLAD1;IPO8;ZNF107;CYP1A1;BIK;ITGAM;CD2;PTPN11;PPM1E;CCBL1;IVNS1ABP;OCA2;CYP4F12;RENBP;SCAMP1;HOXC5;DNAJC4;KRT75;POU3F2;NOX1;HMX1;RHBDL1;CHD1L;DRP2;SPAST;MYBPC3;ACVR1B;MALT1;RAB3D;CFLAR;HIST1H2BI;H2BFS;MBD1;NON…	nuclear export	1	ZYX;DHCR24;CBX6;SYMPK;CAD;AHR;TGFB1;CNOT3;CAV2;HMGCS2;CDH5;EML1;PRR4;FGB;NF2;ATP2B4;TRAF1;ANKRD7;SCGB2A2;ABL2;LTC4S;PMP2;GUCA2A;ALDH1A2;RAB27B;GLI2;RBMS1;FST;RS1;ADH6;WNT8B;MUC1;TBC1D29;DLX4;ZNF695;SRSF6;CADM1;NR2F2;GPC3;NXT2;TRIM9;CTSZ;KCNJ15;NUDC;CDC14A;EFCAB2;SH2D1A;PDE4DIP;KCNJ5;TPM2;OBSL1;POP1;TDRD3;HGD;TFAP2B;MSR1;UNC13A;PLAUR;SPTAN1;VCAN;ANKRD53;PLA2G5;UBQLN2;TCF3;RARG;CEACAM5;PREB;PHLDA1;…	plasminogen activation	0.483066	PCDHGA3;DDIT4;BTG2;DDIT3;HLA-B;BHLHE40;IRF2;IL1RAP;PPP1R3C;PI15;ASCL1;CD55;YES1;UNC5B;EPHB3;PDPN;SLC2A1;LACTB2;QKI;SPON1;ABAT;ZFP36L1;NPC2;CDKN1A;IRX5;EGFR;PNP;PPAP2B;SLC25A21;NACC2;PDLIM5;CEBPB;ZFP36L2;NR2F1;ZCCHC24;MCC;PCDH11X;CDC42EP4;CNTNAP3B;NPTX2;C1orf54;FZD7;STK3;GSTM4;BCHE;PROX1;CXCR4;LUZP2;NAALAD2;FILIP1L;ZBTB7B;ATF3;ALDH6A1;TSPAN12;SMAD3;ERAP1;WIPF1;PDE3A;MAGEL2;ANGPTL2;EHD2;NXT2;ARHGEF…	system development	3.95225e-08	DNAJC24;DHFR;UBE2E1;SDHD;POFUT1;ANXA7;SLC12A2;TCEA1;ATP6V0C;TMEM41B;PPT1;DCXR;SNX2;DHX32;TOLLIP;CHMP2B;PIK3C2A;IMPACT;MOCS2;SYPL1;BPGM;CLNS1A;LARP4;CDYL;TOMM34;SLC31A1;CLDND1;CEPT1;GLUL;MUT;KIAA0319L;BCCIP;AIDA;NDUFAB1;WASL;NDUFB5;C6orf106;UBXN4;RIOK3;SLK;TOB1;HIPK3;PPP1R2;NOC3L;APOOL;STAT1;PTPN11;LIMS1;ATP1B1;NFE2L2;ZCCHC2;ARHGAP5;NFE2L1;GBAS;M6PR;YIPF6;COX6A1;PLEKHF2;TMED5;FDX1;DARS;COQ9;ENOPH1…	cellular localization	9.49839e-08	PMM2-CDG Brain Organoids RNA sequencing			NA
5149715	-7.8629	VIM;PEX12;PTPN11;TMX1;PIK3C2A;APOOL;GAPVD1;ERBB2IP;MANEA;TFG;MTO1	Bergmann glial cell differentiation	0.393906	GREB1;ADAMTS2	collagen catabolic process	1	CXCR4	NA	NA	MTAP	NA	NA	MATR3;XBP1;LDHB;PJA2;VIM;KDM5B;MARCKS;MPZL1;CREBL2;VEZF1;ARFGAP3;CYP1B1;SLC2A3;SMAD4;HMGCR;NRIP1;ACTL6A;PLAGL2;MTMR2;PPIP5K2;STXBP3;SAT1;CEP57;APC;LIG3;GPR137B;ENPP4;GRK5;KIF11;RNF24;PRR3;AOX1;PEX12;TMEFF1;EHHADH;CD3EAP;FKTN;GGCX;CYP1A1;PTPN11;CCR7;PIK3CG;KIAA0125;CEP170;SPAST;NCKAP1;MACF1;SUPT6H;ATXN10;UBE2G1;CXCR4;TMX1;DLK1;PRUNE;HSF2;MID2;PLA2G4C;SLC35A3;ATP2C1;FBXL4;GABPA;GPR125;OASL;RIMS3;TR…	response to polycyclic arene	0.810762	ENC1;EZH1;COIL;FLRT2;CD22;DUSP2;LEFTY1;POLR3G;GUCY1A2;XRCC2;TNFRSF13B;CDH9;TBXAS1;COQ7;PLG;NFX1;GREB1;MTAP;LOC100272216;TNIK;SARM1;PPBP;HCG26;ADAMTS2;ATP8B3;GTF2H2B;VCAN;FRMD4B;HR44;SQSTM1;AKAP8L;MAP1S;C14orf93;DUSP13;ZNF224;CHD9;FAM55D;ACOXL;OBP2A;STAG3L1;G3BP1	negative regulation of MyD88-independent toll-like receptor signaling pathway	1	PCDHGA3;DDIT4;BTG2;DDIT3;HLA-B;BHLHE40;IRF2;IL1RAP;PPP1R3C;PI15;ASCL1;CD55;YES1;UNC5B;EPHB3;PDPN;SLC2A1;LACTB2;QKI;SPON1;ABAT;ZFP36L1;NPC2;CDKN1A;IRX5;EGFR;PNP;PPAP2B;SLC25A21;NACC2;PDLIM5;CEBPB;ZFP36L2;NR2F1;ZCCHC24;MCC;PCDH11X;CDC42EP4;CNTNAP3B;NPTX2;C1orf54;FZD7;STK3;GSTM4;BCHE;PROX1;CXCR4;LUZP2;NAALAD2;FILIP1L;ZBTB7B;ATF3;ALDH6A1;TSPAN12;SMAD3;ERAP1;WIPF1;PDE3A;MAGEL2;ANGPTL2;EHD2;NXT2;ARHGEF…	system development	3.95225e-08	DNAJC24;DHFR;UBE2E1;SDHD;POFUT1;ANXA7;SLC12A2;TCEA1;ATP6V0C;TMEM41B;PPT1;DCXR;SNX2;DHX32;TOLLIP;CHMP2B;PIK3C2A;IMPACT;MOCS2;SYPL1;BPGM;CLNS1A;LARP4;CDYL;TOMM34;SLC31A1;CLDND1;CEPT1;GLUL;MUT;KIAA0319L;BCCIP;AIDA;NDUFAB1;WASL;NDUFB5;C6orf106;UBXN4;RIOK3;SLK;TOB1;HIPK3;PPP1R2;NOC3L;APOOL;STAT1;PTPN11;LIMS1;ATP1B1;NFE2L2;ZCCHC2;ARHGAP5;NFE2L1;GBAS;M6PR;YIPF6;COX6A1;PLEKHF2;TMED5;FDX1;DARS;COQ9;ENOPH1…	cellular localization	9.49839e-08	PMM2-CDG Brain Organoids RNA sequencing		HDAC Inhibitor	NA
5186324	-6.73446	LPP;RABGAP1L;STAT5B;LARP6;MANEA;BMP2K;LONP2	development of secondary male sexual characteristics	1	PDLIM5	NA	NA		NA	NA		NA	NA	ESRRA;SKP1;SEC63;AFF1;CREBL2;TRAM2;RGS2;TIAL1;CYP1B1;NOTCH2;HMGCR;SERTAD2;EFNB2;P4HA2;LPP;UNC13B;RABGAP1L;PAN2;ALDH1A3;UPP1;DHX8;EPN2;LOXL1;E2F3;CD302;MAP3K5;WDR47;VCAM1;HPGD;ZNF140;APOC2;PDS5B;MAPK10;AOX1;EHHADH;PEX7;C5;BTG3;PRRG2;SNAPC4;CYP1A1;BIK;CD2;RBM19;CD27;HINFP;PDIA2;CNNM2;ARHGDIG;GNG7;FAM107A;DGKQ;MAZ;TMEM8B;TAP2;ATXN10;FZR1;RIPK2;THBS3;MTF2;MID2;MAGI2;SPAG1;RANBP3;FUT6;GPR125;SLC4A4;XR…	response to polycyclic arene	1	SOCS2;EML2;MYH2;IKZF1;AKAP6;PART1;EGR3;LHX1;PRLR;ABL2;MRAS;SYCP2;IL18R1;CEACAM8;GUCY1A2;PHOX2B;NR1I2;FST;HMX1;RS1;SLC22A2;HCN2;DOK4;GYPE;DMBT1;ANK1;CFLAR;APOL1;VILL;NPY6R;BMPR1B;EMR3;NPY2R;PBX2;PCDHA2;KCNJ5;CIITA;HLA-DPA1;ICAM2;LDB3;PPBP;ALOX5;IFI44;HIST1H1D;UNC13A;HNF4A;ATP8B3;LYST;EXOC6B;PLA2G5;RAPGEF2;FRMD4B;ZNF440;TGM4;ABHD8;C3orf18;IL18BP;MORN1;TTLL7;TRIM48;KCNQ1DN;PRDM12;STXBP6;OSBP2;FGF16;…	cellular response to cGMP	1	PCDHGA3;DDIT4;BTG2;DDIT3;HLA-B;BHLHE40;IRF2;IL1RAP;PPP1R3C;PI15;ASCL1;CD55;YES1;UNC5B;EPHB3;PDPN;SLC2A1;LACTB2;QKI;SPON1;ABAT;ZFP36L1;NPC2;CDKN1A;IRX5;EGFR;PNP;PPAP2B;SLC25A21;NACC2;PDLIM5;CEBPB;ZFP36L2;NR2F1;ZCCHC24;MCC;PCDH11X;CDC42EP4;CNTNAP3B;NPTX2;C1orf54;FZD7;STK3;GSTM4;BCHE;PROX1;CXCR4;LUZP2;NAALAD2;FILIP1L;ZBTB7B;ATF3;ALDH6A1;TSPAN12;SMAD3;ERAP1;WIPF1;PDE3A;MAGEL2;ANGPTL2;EHD2;NXT2;ARHGEF…	system development	3.95225e-08	DNAJC24;DHFR;UBE2E1;SDHD;POFUT1;ANXA7;SLC12A2;TCEA1;ATP6V0C;TMEM41B;PPT1;DCXR;SNX2;DHX32;TOLLIP;CHMP2B;PIK3C2A;IMPACT;MOCS2;SYPL1;BPGM;CLNS1A;LARP4;CDYL;TOMM34;SLC31A1;CLDND1;CEPT1;GLUL;MUT;KIAA0319L;BCCIP;AIDA;NDUFAB1;WASL;NDUFB5;C6orf106;UBXN4;RIOK3;SLK;TOB1;HIPK3;PPP1R2;NOC3L;APOOL;STAT1;PTPN11;LIMS1;ATP1B1;NFE2L2;ZCCHC2;ARHGAP5;NFE2L1;GBAS;M6PR;YIPF6;COX6A1;PLEKHF2;TMED5;FDX1;DARS;COQ9;ENOPH1…	cellular localization	9.49839e-08	PMM2-CDG Brain Organoids RNA sequencing			NA
5213008	-6.73861	IPO8;PTPN11;DAG1;RHOBTB3;ZFAND3;TFG;MOSPD2	body morphogenesis	1	P2RY1;NR2F1;ERAP1;PDLIM5	regulation of anatomical structure morphogenesis	1	FAH;CX3CL1;EPHB3;SMAD3;CXCR4;ABHD4;GREB1L;GM2A	tube morphogenesis	0.539721	MTRF1L	NA	NA	GPX1;SMARCC1;DAB2;KIAA0494;OSBP;YY1;SLC25A36;LANCL1;NEDD9;SNX19;CYP1B1;TNFAIP2;FAH;CREBZF;SV2A;SLC11A2;TFAM;ALDH1A3;EZH1;AP1S2;ZNF148;ATG13;CDC40;GTF2H4;SLC7A6;CX3CL1;DNAJB4;NLE1;HPGD;STK19;ENPP4;MB;ADRBK2;BACH1;RPP14;CSTF2;EPHB3;CCNT2;KCNK1;STOML1;FNTB;DUSP2;GJA4;BCL3;INHBA;SLC22A5;FANCC;AP1S1;FKTN;SMAD3;BTG3;CHST1;XPA;IPO8;CYP1A1;SLC27A2;ROM1;POLG2;PTPN11;DPEP1;CCBL1;CELA3B;IVNS1ABP;CDH15;NPFF;…	angiogenesis involved in wound healing	0.0859539	THBS1;EFNA1;LDLR;TACSTD2;PHKB;CNOT3;ABP1;CXCL12;CELSR2;GNG11;LMO2;CD44;MMP12;TFF3;MYB;CP;NF2;CCR1;PER2;FABP1;EGR3;PLA2G5;CBX4;PCYT1B;ART4;BTC;RS1;P2RY1;C6orf10;PITX2;HCN2;ZNF711;MMP16;LGALS2;HPR;IGHM;NR2F1;CIR1;ERAP1;SLC25A1;CTSZ;TAF5;CLTB;EFCAB2;TGFA;CEACAM7;RHOB;MICAL2;OLFM1;ZNF362;SETD2;ARHGEF10;SMARCA1;DIRAS3;VCAN;PDE4B;ANKRD53;RAPGEF2;TMX4;TBC1D22B;USP53;PDLIM5;MTRF1L;MAN1A2;SPON2;PRR15L;NEI…	phosphatidylcholine metabolic process	0.635401	PCDHGA3;DDIT4;BTG2;DDIT3;HLA-B;BHLHE40;IRF2;IL1RAP;PPP1R3C;PI15;ASCL1;CD55;YES1;UNC5B;EPHB3;PDPN;SLC2A1;LACTB2;QKI;SPON1;ABAT;ZFP36L1;NPC2;CDKN1A;IRX5;EGFR;PNP;PPAP2B;SLC25A21;NACC2;PDLIM5;CEBPB;ZFP36L2;NR2F1;ZCCHC24;MCC;PCDH11X;CDC42EP4;CNTNAP3B;NPTX2;C1orf54;FZD7;STK3;GSTM4;BCHE;PROX1;CXCR4;LUZP2;NAALAD2;FILIP1L;ZBTB7B;ATF3;ALDH6A1;TSPAN12;SMAD3;ERAP1;WIPF1;PDE3A;MAGEL2;ANGPTL2;EHD2;NXT2;ARHGEF…	system development	3.95225e-08	DNAJC24;DHFR;UBE2E1;SDHD;POFUT1;ANXA7;SLC12A2;TCEA1;ATP6V0C;TMEM41B;PPT1;DCXR;SNX2;DHX32;TOLLIP;CHMP2B;PIK3C2A;IMPACT;MOCS2;SYPL1;BPGM;CLNS1A;LARP4;CDYL;TOMM34;SLC31A1;CLDND1;CEPT1;GLUL;MUT;KIAA0319L;BCCIP;AIDA;NDUFAB1;WASL;NDUFB5;C6orf106;UBXN4;RIOK3;SLK;TOB1;HIPK3;PPP1R2;NOC3L;APOOL;STAT1;PTPN11;LIMS1;ATP1B1;NFE2L2;ZCCHC2;ARHGAP5;NFE2L1;GBAS;M6PR;YIPF6;COX6A1;PLEKHF2;TMED5;FDX1;DARS;COQ9;ENOPH1…	cellular localization	9.49839e-08	PMM2-CDG Brain Organoids RNA sequencing		HDAC inhibitor	NA
5279552	-7.87231	NID1;COL1A1;CYP1B1;ALDH1A3;FBN2;FOXN2	bone trabecula formation	8.1162873853967601E-2	ACOX1;GPC1;NFIB	very long-chain fatty acid beta-oxidation	1	PEA15;RGS12;SLC8A1;NLRP2	positive regulation of the force of heart contraction	1	MARCKS;ARHGAP19	actin crosslink formation	1	HSPA6;EIF3A;UBE2L3;LITAF;TIMP3;TXNRD1;OGDH;IGF2R;IER3;GYS1;CD55;NID1;CLK3;NEDD9;COL1A1;RXRA;MYC;CYP1B1;ZER1;NDST1;DDIT4;UNC13B;MTSS1;MYO1E;SPTLC2;ALDH1A3;ATXN1;PEX5;SEMA4D;HMOX1;CX3CL1;MPZL2;SMARCA1;SCG5;USP20;CEBPD;C11orf9;SIK3;TRIM16;SKAP2;NEFH;CDK14;CDC42EP1;KIAA0753;TAGLN3;VIPR1;MTMR11;PEX12;PEX11A;CELSR3;STAT2;RELB;SLC13A3;HNF1B;TNNC2;AGPS;ZNF211;ZNF175;SCGB1A1;STAC;DOC2A;CYP1A1;SKAP1;GH1;PR…	multicellular organismal process	3.40124e-05	DCTN2;SMARCC1;CDH1;ADIPOR2;PLEKHB2;ITGA3;KDM5B;ARL1;MARCKS;USO1;FAM32A;KIAA0196;TRAK2;TACSTD2;BCR;TP53BP1;CHKA;DKK1;MYL5;PEX11A;NPY1R;ASPH;WASL;SRSF6;EGR3;MGAM;POU2F3;HTR2A;HIST1H2AG;CXCL3;BMP8B;TMX1;MPDU1;SMC3;CA2;PWP2;CTSZ;ZMYM2;CEACAM3;ZNF271;RET;NKX3-1;PIK3R1;SLC7A1;SCAMP1;LCN2;ARID5B;WWP1;TCF7L2;KIAA1033;SMC2;DOPEY1;DPY19L4;ACOX1;SRSF7;PTPRA;NOL7;FUT9;UNC93A;TIPRL;CDKAL1;APBA3;PYGO1;UBR4;ABI…	regulation of epithelial cell proliferation involved in lung morphogenesis	1	DNASE2;C11orf58;PITPNM1;NFIB;TP53I11;MGST3;RGS12;SYNM;PGRMC2;CETN3;TM9SF1;TAPBP;PRODH;CBFA2T2;PRKAB2;SORBS3;SRGAP2;KHDRBS3;HSPA4L;COL2A1;TTR;SLC4A2;ALPL;GPX1;ANXA5;CLU;HSPA5;ACP2;SLC2A1;EZR;SLC25A16;PGAM1;NFYA;BDNF;MT3;HMGB2;ABCD3;PEX2;AKT1;SLC8A1;GPC1;IDUA;TSPAN7;CASP3;HSPA13;MASP1;TUB;EFNB2;CRIP2;METAP1;CTSC;HSPA2;CASP6;MAX;B2M;RPS29;RPS24;GNG3;RELN;MT1X;SP2;SOX4;ADCY2;TFCP2;TUSC3;COL4A6;UBAP2L…	multicellular organismal-level homeostasis	0.735858	ISLR;LIN7A;CASK;PMM2;TOX3;KDM6A;HSPA12A;ADCY6;EPB41L2;EDIL3;PLXNA2;SH3BGRL;RP2;PDE5A;ALDH1A2;SLC25A14;MPZL1;FKBP9;SVIL;AIFM1;ECD;ADA;COL1A1;COL3A1;APOC3;BCHE;LDHB;THBS1;COL1A2;ITGA5;POU2F2;LGALS1;GLI2;NID1;POU2F1;IDS;PRKACG;CALB2;PAX3;LAMA1;GSTM2;SHC1;TKT;MARCKS;FOXN2;SDC2;FBN2;TGFBR1;ECE1;GNPDA1;ALDH1A3;RFX5;GSS;MMP14;SERPINB9;CNN1;GTF2A1;GTF2A2;BCAT1;AK2;TPD52;TIMM10;JAG1;FBLN2;PDE1B;SPOCK1;PAK…	muscle structure development	0.0500174	PMM2-CDG Brain Organoids Proteomics			NA
5286656	-4.27287				SPP2			CALML3						ITPR3;TXNRD1;PLEC;SUPT5H;CBX6;RAI14;CYP1B1;SLC2A3;HMGCR;FAH;PBX2;DDIT4;ALDH1A3;ADNP2;APOE;TPST2;VDR;TRIM16;COL16A1;EML2;STC1;TFAP2A;HLF;AHDC1;VIPR1;KMO;CYP1A1;FGF7;ROM1;SLC22A4;KIAA1009;NR2C2;MEOX2;GCM1;BDNF;SLC26A4;TAT;LILRB1;F9;SFRP5;DGKQ;KCNC3;CYP1A2;CCDC130;SUPT6H;GPC3;TM4SF1;ITGA7;GAS2L1;ABCG2;SLC7A11;TM4SF4;CALML3;CARD10;ST8SIA1;FOXA2;CACNB1;P2RX5;TRMT1;MEG3;ANGPT2;SH2D1A;TGFA;MAK16;PTN;FYB…	toxin metabolic process	0.0591585	ACTR2;ZMYM4;WWTR1;GAS7;PLOD2;SPAG5;COX11;GPRC5B;CXCL12;DPP4;CASP9;WDHD1;CSTA;CCNE2;UST;PDZK1;MPPED2;WASL;JAK2;ISL1;SRSF6;KIAA0125;CCNT1;ART4;IRS4;TNFSF4;NGLY1;CA7;METTL7A;EVI5;SAP18;HBP1;TNFRSF10B;RDH5;KLRG1;CD1A;SMOX;RAD52;PSIP1;OASL;ELF3;RET;RB1;NPAT;RSL1D1;MLL;ATXN7L3B;SULF1;WDR7;ATG4A;DICER1;ARL3;STARD5;ARID4B;PPBP;SPP2;EXOC6B;SRGAP3;ADAM12;RHOBTB3;EPM2A;CDC25C;NLK;U2AF2;TMEM51;C14orf132;OPN3…	cell division	0.0900711	IGF2;PLEK;SPP2;TMSB15A;GZMA;TMSB4X;DAP;URM1;APBA1;EIF4EBP1;NNMT;TNXB;FLNB;SHANK1;KDELR1;ISG15;OR7A17;SLC6A16;EMP3;UCHL1;SRI;GFPT2;LOXL1;PGM1;LIMD2;PIAS4;PHGDH;COTL1;PGM3;TGFBI;GZMB;HS1BP3;UBE2D1;AKR1A1;UGDH;GDI2;MDH1;SLC43A3;NUTF2;HEBP2;MYL12A;G6PD;TIPRL;PMM2;BTN3A3;PLD3;ADA;RWDD1;GBP1;SERPINB6;XPOT;GYG1;PGLS;KBTBD11;NMI;ADH5;CNDP2;ARHGAP1;DENR;TSC22D4;YWHAH;SH3GL1;UBE2K;HS3ST3A1;MTHFS;PYGB;TPI1;…	generation of precursor metabolites and energy	0.162355				ALG1-CDG Fibroblast Proteomics	chlorobenzenes		NA
1,4-chrysenequinone	-4.33804				DAP;RAB3GAP2;PRKAB1;UVRAG;ATG13;VPS4B;VPS33B	autophagy	0.00942244116950677	SH3GLB1						HSPA6;HSP90AB1;HINT1;UBB;SOD1;DNAJB1;FTH1;LAMC1;HSPD1;PSMD2;DNAJA1;PSMD4;FKBP4;PALLD;RBM4;DUSP1;MYL9;HLA-DPB1;PSMD1;PPP1R7;TXNRD1;ANXA7;CACYBP;SEPP1;TTC1;TALDO1;NQO1;SQSTM1;PPIF;AHSA1;NFKBIA;FHL1;ID2;NISCH;SCARB2;HSPG2;MARCKS;TOX4;EGR1;CLCN3;SH3BP5;HSPB1;ATMIN;CCNC;ATP6V1A;PPFIA1;GAS7;BLVRB;LAMA4;ARL4C;CDKN1A;TAP1;GTF3C1;UBE2K;PSMD12;CUX1;AP3S2;COL1A2;CYP1B1;DNAJB2;TNFAIP2;GSTM3;DLGAP4;NDST1;ICAM…	response to unfolded protein	2.34885e-12	STARD7;ERH;ILF2;RNPS1;HNRNPD;HNRNPU;EIF3A;HSP90B1;MSN;WARS;SET;CALM1;PHB;CD81;GOT2;SRSF2;DPYSL2;MAT2A;ACTB;CIRBP;NOP56;PPM1G;GLUD1;CCND2;SSRP1;PSME3;IPO7;PAICS;EIF1AX;EIF5B;RAB6A;ANP32A;HNRNPA0;STOM;PABPC4;CYC1;SMARCC1;BCLAF1;TUBA1B;DAP;ACLY;EIF2S1;TERF2IP;AMD1;SNRNP70;SLC2A1;HNRNPAB;MKRN1;EIF4A3;EBNA1BP2;GTF3A;ENC1;IVNS1ABP;PPP1CB;NAP1L4;EIF4E;BUB3;DKC1;SUPT5H;RCN2;CTSC;SRM;NCBP2;UBE2N;MCM3;SORD…	nucleic acid metabolic process	8.66623e-26	DAP;PAFAH1B2;MDH1;CHMP2B;SH3GLB1;UVRAG;STAT2;ATG3;AKT1;ATG7;ATG4B;SNF8;VPS4B;ATG12;PRKAG1;MTMR14;MAP2K1;WDR45;HGS;SIRT2;TSG101;VPS33B;PIK3CA;PRKAB1;STAM;VPS37B;CALCOCO2;VPS28;ATG5;TSC1;FBXO7;ATG13;PIK3R4;RAB3GAP2	macroautophagy	8.0516e-31	SPTLC1;PEX13	sphinganine metabolic process	1	PMM2-CDG Fibroblast Proteomics	phenanthrenes		NA
3-acetamidocoumarin	-5.30378	TBC1D5;KLF12;ZFYVE21;NBR1;TRAM1;USO1;SPTLC1;TTLL4;SIKE1;IPO8;MAPK1;BMP7;DYNC1LI2;RHEB;TFG;PEX10;RDX;CALD1;FKBP14;ATP6V0E1;SYPL1;TRIP11;TYRO3;BMP2K;BLZF1;KRIT1	Golgi organization	0.396326	ADM;SKAP2;ALDH6A1;CALCRL	adrenomedullin receptor signaling pathway	0.00878105	UTRN;CXCR4;NEBL;ZNF702P;ERAP1;TSPAN12;LACTB2	regulation of angiogenesis	1	PPP2CB;TAF13;BCL2;CHD1L;GATAD1;RABGAP1L;FKBP14;DBT;SYT11;RIOK3;SNX24;GPATCH2;PEA15;LRPAP1;VEGFB;ILVBL;DAG1	branched-chain amino acid metabolic process	1	EIF3A;THBS1;SH3BGRL;STK25;DDX23;CYB5B;TBC1D5;ARAF;PLK2;NKTR;CYP1B1;SLC1A3;SIAH1;PRDM2;FXR2;TIMM17B;TRIM32;PCCA;NUBP1;IRF8;COL7A1;LDOC1;RAD54L;F5;ORC2;C11orf80;SLC15A2;ALAS1;TGM3;CD27;GRP;APCS;EPB41L3;AQP7;CRISP1;SRRM2;ST7;OPRK1;TMEM8B;SRY;CR1;PDE3B;CLU;NCOR2;TRIO;COL18A1;NCDN;PGF;OLR1;RGN;EDA;PCSK6;NKX3-1;PRDX2;FYB;PAPPA2;VPS39;IFITM3;ASXL1;TXLNA;NBEAL2;TIPARP;SOS1;STX6;UTRN;CHN2;NPAS2;SH3BP1;TOP…	regulation of early endosome to late endosome transport	0.769475	CD59;TGM2;LGMN;PPP2CB;HSPG2;TP53;PDGFRB;RAB3GAP2;CRABP2;PLOD2;FBN2;SATB1;PLEK;CSF3R;CEACAM6;STS;LPAR1;MAOA;IFI6;LCAT;PC;IFT88;DSC2;DHX34;MLLT3;NCAN;PRL;PPP2R2B;TULP3;CYP3A7;MYH1;TAF13;HOXD1;COLQ;XAF1;SYN3;MKRN3;GRAP;CHST7;POU2F1;BCL2;SMAD6;ZNF643;NMBR;HOXD10;CSF3;SERPINI2;CHD1L;F13B;PPARD;GATAD1;GOLGA8A;THY1;KDM2A;MEF2C;TUSC3;LAMB3;DOK4;NCAPH2;CORO2B;TSPAN5;SOCS1;SEMA4F;LILRB2;MADD;INHBA;NR2C1;SG…	regulation of cell-matrix adhesion	0.02019	PCDHGA3;DDIT4;BTG2;DDIT3;HLA-B;BHLHE40;IRF2;IL1RAP;PPP1R3C;PI15;ASCL1;CD55;YES1;UNC5B;EPHB3;PDPN;SLC2A1;LACTB2;QKI;SPON1;ABAT;ZFP36L1;NPC2;CDKN1A;IRX5;EGFR;PNP;PPAP2B;SLC25A21;NACC2;PDLIM5;CEBPB;ZFP36L2;NR2F1;ZCCHC24;MCC;PCDH11X;CDC42EP4;CNTNAP3B;NPTX2;C1orf54;FZD7;STK3;GSTM4;BCHE;PROX1;CXCR4;LUZP2;NAALAD2;FILIP1L;ZBTB7B;ATF3;ALDH6A1;TSPAN12;SMAD3;ERAP1;WIPF1;PDE3A;MAGEL2;ANGPTL2;EHD2;NXT2;ARHGEF…	system development	3.95225e-08	DNAJC24;DHFR;UBE2E1;SDHD;POFUT1;ANXA7;SLC12A2;TCEA1;ATP6V0C;TMEM41B;PPT1;DCXR;SNX2;DHX32;TOLLIP;CHMP2B;PIK3C2A;IMPACT;MOCS2;SYPL1;BPGM;CLNS1A;LARP4;CDYL;TOMM34;SLC31A1;CLDND1;CEPT1;GLUL;MUT;KIAA0319L;BCCIP;AIDA;NDUFAB1;WASL;NDUFB5;C6orf106;UBXN4;RIOK3;SLK;TOB1;HIPK3;PPP1R2;NOC3L;APOOL;STAT1;PTPN11;LIMS1;ATP1B1;NFE2L2;ZCCHC2;ARHGAP5;NFE2L1;GBAS;M6PR;YIPF6;COX6A1;PLEKHF2;TMED5;FDX1;DARS;COQ9;ENOPH1…	cellular localization	9.49839e-08	PMM2-CDG Brain Organoids RNA sequencing	coumarin		NA
3-acetylcoumarin	-5.80219	SVIL;CYP1B1;ALDH1A3;PMM1;CRYM;FHL1	retinal metabolic process	0.16609536297284	SLC8A1;PNKP;MT1X;NFIB;FBXL15;RGS12;RHBDD3	negative regulation of epithelial cell proliferation involved in lung morphogenesis	1	CTNND2;MT3;ZNF667;CELSR1;MASP1;GOLM1;COL4A6	orthogonal dichotomous subdivision of terminal units involved in lung branching morphogenesis	1	CASK;IDS;COL1A2;LPAR1;PDE5A;ERAP1;FHL3;COL1A1	skin morphogenesis	0.37843938412282102	RHEB;JUN;PAPPA;TRIM2;CREBZF;MTSS1;PAPSS2;TIMM44;MGAT2;PSMG1;CPT1A;SEMA3C;TAB1;PRELP;TMEM187;NPR1;TAOK2;FGB;CD79A;TNNI1;GTPBP1;GPR183;PCNXL2;KLK13;SIX1;MYH3;CEACAM7;LECT1;SHC3;PEX10;HSPB3;CST6;SLC5A1;TULP2;PCYT1B;PAX5;G6PC;RAB27B;CSRP2;PHKG1;HMX1;TP63;GP1BA;SMTN;HCRTR2;DEGS1;MUSK;GUCY2D;LNPEP;SEMA6C;KCNC4;AMELX;HIST1H3C;NTRK1;RAB2A;PTRF;PPP2R4;CTNND2;MCCC2;NFKB2;NFIX;LILRB4;WWP2;NCOA1;SLCO1B1;ONEC…	animal organ development	0.141661	USP22;KDELR2;RERE;YWHAH;EIF5B;SMARCC1;CNN2;ZMYM4;TRAK1;APPBP2;TRRAP;TNFSF10;OXSR1;KIAA0391;SLC20A2;TRAFD1;NBN;WNK1;NAGA;CUL2;HLA-DQA1;AP1S2;SH2B3;CTBP1;TFDP2;ZNF516;RPS6KB2;TGOLN2;COX10;RAB11FIP2;PREP;LIG3;SIK3;RBM14;CD151;MMP1;VTN;IL6ST;PHF16;GPC4;MBNL2;SLC26A2;MAP3K14;NMB;ACVR1B;STK4;CLGN;XAF1;EDA;SMARCA2;LY96;LPAR2;MPPE1;SLC8A1;CEACAM4;ZNF345;ZNF343;AHCYL1;OGT;METTL7A;LOC81691;AKAP13;CSH1;GGA2…	salivary gland morphogenesis	0.0114708	DNASE2;C11orf58;PITPNM1;NFIB;TP53I11;MGST3;RGS12;SYNM;PGRMC2;CETN3;TM9SF1;TAPBP;PRODH;CBFA2T2;PRKAB2;SORBS3;SRGAP2;KHDRBS3;HSPA4L;COL2A1;TTR;SLC4A2;ALPL;GPX1;ANXA5;CLU;HSPA5;ACP2;SLC2A1;EZR;SLC25A16;PGAM1;NFYA;BDNF;MT3;HMGB2;ABCD3;PEX2;AKT1;SLC8A1;GPC1;IDUA;TSPAN7;CASP3;HSPA13;MASP1;TUB;EFNB2;CRIP2;METAP1;CTSC;HSPA2;CASP6;MAX;B2M;RPS29;RPS24;GNG3;RELN;MT1X;SP2;SOX4;ADCY2;TFCP2;TUSC3;COL4A6;UBAP2L…	multicellular organismal-level homeostasis	0.735858	ISLR;LIN7A;CASK;PMM2;TOX3;KDM6A;HSPA12A;ADCY6;EPB41L2;EDIL3;PLXNA2;SH3BGRL;RP2;PDE5A;ALDH1A2;SLC25A14;MPZL1;FKBP9;SVIL;AIFM1;ECD;ADA;COL1A1;COL3A1;APOC3;BCHE;LDHB;THBS1;COL1A2;ITGA5;POU2F2;LGALS1;GLI2;NID1;POU2F1;IDS;PRKACG;CALB2;PAX3;LAMA1;GSTM2;SHC1;TKT;MARCKS;FOXN2;SDC2;FBN2;TGFBR1;ECE1;GNPDA1;ALDH1A3;RFX5;GSS;MMP14;SERPINB9;CNN1;GTF2A1;GTF2A2;BCAT1;AK2;TPD52;TIMM10;JAG1;FBLN2;PDE1B;SPOCK1;PAK…	muscle structure development	0.0500174	PMM2-CDG Brain Organoids Proteomics	coumarin		NA
5109870	-6.89778	HK1;SCD;PGM1;NEBL;SLC31A1;AK4;CEP290;PDK3;PDK1;MEF2A;DAAM1;FAM162A	pyruvate metabolic process	0.0255480980349893	AKAP12;HSPA2	positive regulation of glial cell apoptotic process	0.768075076112419	P4HB;TGFBI;OPTN;PEX7;DGKA;SEC24D;B4GALT7	Golgi vesicle transport	1	AKAP1;CYP51A1;EMP2;GATA4;SLC16A7;TPX2;NDUFAF4	atrial septum secundum morphogenesis	1	ESRRA;TRADD;FNTB;GUK1;FNTA;DSP;WARS;NDRG1;LDHA;P4HB;HK1;PTP4A1;PGK1;TPP1;NFE2L1;LAMC1;ATF4;ECH1;MCL1;SARS;TPI1;SCD;EPRS;PSAP;EPAS1;CKB;HLA-E;BTG1;SLC3A2;ACTA2;TAX1BP1;RBM4;AARS;TXNIP;BLCAP;PFKP;DUSP1;STOM;BHLHE40;ITPR3;ENO1;BTG2;SLC2A1;SDC1;WSB1;ANXA4;ENO2;ETS2;ITGA5;PHGDH;CLDN4;NPEPPS;JUN;QSOX1;NFKBIA;TGFBI;DUSP3;KDM5B;PODXL;DARS;RRAGA;IER3;GYS1;TOX4;EGR1;PGRMC2;TP53;ECE1;JOSD1;MTHFD2;HEXA;OSBP;…	response to hypoxia	5.59318e-12	DDX5;GLUL;DNAJB1;SRSF2;MAT2A;HSPA1A;DHCR24;DNAJA1;TRA2B;TACC1;HIF1A;YWHAH;TAF7;EIF5B;HNRNPA0;SYNGR2;PIP4K2B;SON;KPNA2;TIMP3;ARHGDIA;AMD1;SNRNP70;SRRM1;ATP1B1;HNRNPAB;TOP2A;EIF4A3;OAZ2;ZFP36L2;UBAP2L;WDR77;DDX23;BUB3;UBL3;SFPQ;INSIG1;SMC4;MARCKS;AKAP1;PPP1R10;EIF1B;SGK1;NCAPD2;DHCR7;LBR;NET1;CDC25B;ATMIN;FAM32A;MPZL1;PON2;PSRC1;SLC20A1;SETX;CBX6;ZMYM4;KPNA1;TJP2;BIRC5;PRPF4B;NUP62;ERCC3;KIF22;ARL4…	mitotic cell cycle	2.10164e-33	DDX3X;PEX7;CALU;ATP9B;TPST1;PHACTR2;KHDRBS3;SEC24D;SEC31A;ABL1;ANXA1;HMGN1;CALB1;P4HB;GSTP1;SPARC;COL11A1;PDIA4;GTF2F2;COL5A1;FLNA;PPIB;EIF4B;DGKA;PRKCH;TNC;DDX6;CCND2;CCND3;KIF5B;MYH9;COPB2;SOAT1;CDKN2B;RANBP1;IQGAP1;TRAPPC10;LMAN1;GSK3A;SERPINH1;COPB1;COPA;SUB1;PMS2;HSPA2;CDH11;MYL6;SNAP25;DSTN;RAP1B;RPL37;AP1S1;RAB1A;SERF2;HDLBP;NUCB1;AKAP12;TLE1;PTK2;GFPT1;CKAP4;GOLGA2;PAPPA;PDCL;ILK;FHL3;CLI…	endoplasmic reticulum to Golgi vesicle-mediated transport	6.21669e-06	CCDC69;ARVCF;NDUFS8;E2F3;SCD;ABLIM1;TP53I11;UQCRQ;CLGN;CEP290;SLC31A1;NDUFS4;ADCY6;NDUFA2;TIMM8A;PPP1R12B;OPA1;SLC16A7;OBSL1;SS18L1;NDUFS7;NDUFS2;MTX2;NEBL;SORBS2;MFN2;NDUFA7;MLYCD;CRYAB;ORM1;ATP1A1;SLC25A5;FH;COX8A;DMD;SLC25A4;COX4I1;ATP1A3;JUP;GOT1;TNNI1;HK1;S1PR1;SDHB;SCP2;PLN;AK4;TMOD1;ALDH4A1;SDHA;PRKAR2B;SLC8A1;ACSL1;GPC1;SPR;ACTN2;ADD2;BSG;PGM1;MPV17;SLC19A1;CRAT;GATA4;TNNT2;UQCRFS1;PRIM1;…	muscle cell development	2.78531e-09	PGM1 iCardiomyocytes Proteomics	salicylaldehyde		NA
5114445	-8.29921	CYP1B1;PAK1	cellular response to steroid hormone stimulus	1	EFNB2	NA	NA		NA	NA	ECE1;RP2	calcitonin catabolic process	1	ATF4;EPRS;AARS;TXNIP;ITPR3;KDM5B;TP53;CD55;RNF41;MTMR3;MXI1;CYP1B1;PRSS8;NPC1;CCNG2;PCK2;DDIT4;BCAM;SLC11A2;UVRAG;TGIF1;CEP57;KLF9;TFDP2;CEBPG;MAOA;FOLR1;GIT2;ASNS;TMEFF1;CRH;CYP1A1;BIK;WISP2;FABP1;PPM1E;ADAM28;GABPB1;MEOX2;PEX10;ABL2;CBX4;BRDT;POU3F2;KIF25;CENPF;GRPR;MMP16;GARS;HBP1;PLIN2;LMO4;WDR45;NUPR1;GADD45B;IGHM;DDIT3;PTN;RIPK2;DLK1;THBS3;C18orf1;PAK1;LLPH;CD44;SLC7A11;NFKBIL1;PCM1;FYN;MR1…	positive regulation of transcription from RNA polymerase II promoter in response to stress	0.00666969	HSPA1A;DNAJA1;EIF1AX;BLCAP;PCNA;PLEKHB2;CUL4A;TTC1;SAR1A;SFPQ;GJA1;CCND3;ECE1;FARP1;KIAA0247;PES1;SNX19;IGSF3;POLR2L;RANBP3;EFNB2;PPP2R1B;SOX9;BAG5;SSX2IP;NOP16;CCDC86;ARMC8;APC;SLC7A6;SKP2;CXCL12;MPHOSPH6;FANCA;ADARB1;CDC6;HDHD1;LCMT2;WWP2;CELSR2;AGAP1;RPP14;GTSE1;CLP1;ADCY9;EPHB3;CDC25A;FNTB;MYB;RAMP1;CCNE2;AOX1;FGF1;RP2;KMO;RCE1;GATA4;RRAGB;FLAD1;JAK2;RET;SLBP;SRSF6;NPFF;KIAA0125;TNFRSF13B;CIA…	RNA processing	0.162727	DNASE2;C11orf58;PITPNM1;NFIB;TP53I11;MGST3;RGS12;SYNM;PGRMC2;CETN3;TM9SF1;TAPBP;PRODH;CBFA2T2;PRKAB2;SORBS3;SRGAP2;KHDRBS3;HSPA4L;COL2A1;TTR;SLC4A2;ALPL;GPX1;ANXA5;CLU;HSPA5;ACP2;SLC2A1;EZR;SLC25A16;PGAM1;NFYA;BDNF;MT3;HMGB2;ABCD3;PEX2;AKT1;SLC8A1;GPC1;IDUA;TSPAN7;CASP3;HSPA13;MASP1;TUB;EFNB2;CRIP2;METAP1;CTSC;HSPA2;CASP6;MAX;B2M;RPS29;RPS24;GNG3;RELN;MT1X;SP2;SOX4;ADCY2;TFCP2;TUSC3;COL4A6;UBAP2L…	multicellular organismal-level homeostasis	0.735858	ISLR;LIN7A;CASK;PMM2;TOX3;KDM6A;HSPA12A;ADCY6;EPB41L2;EDIL3;PLXNA2;SH3BGRL;RP2;PDE5A;ALDH1A2;SLC25A14;MPZL1;FKBP9;SVIL;AIFM1;ECD;ADA;COL1A1;COL3A1;APOC3;BCHE;LDHB;THBS1;COL1A2;ITGA5;POU2F2;LGALS1;GLI2;NID1;POU2F1;IDS;PRKACG;CALB2;PAX3;LAMA1;GSTM2;SHC1;TKT;MARCKS;FOXN2;SDC2;FBN2;TGFBR1;ECE1;GNPDA1;ALDH1A3;RFX5;GSS;MMP14;SERPINB9;CNN1;GTF2A1;GTF2A2;BCAT1;AK2;TPD52;TIMM10;JAG1;FBLN2;PDE1B;SPOCK1;PAK…	muscle structure development	0.0500174	PMM2-CDG Brain Organoids Proteomics			NA
5151277	-5.2547							ATG13						SKP1;PIP4K2B;TXNRD1;ETS2;SQSTM1;SORD;CNN2;NBL1;KIAA0494;OSBP;CYP1B1;TMEM63A;TES;GPX2;DDIT4;PLAGL2;DYRK2;SV2A;GLS;ETV5;ATG13;APC;HMOX1;PPFIBP1;DNAJB4;PIK3CD;RAP1GAP;NDST2;GCLM;PLCB2;AKR1C1;MB;BACH1;TRIM16;RASSF1;REEP1;EML2;ZNF140;ATG14;ENOX2;KCNK1;DNAJC6;MAPK10;DHX34;BCL3;ZNF274;TMEFF1;ERCC8;TMSB15A;CBR3;AGPS;PEX7;BTG3;REPS2;CYP1A1;SLC27A2;FMO5;BIK;CD27;PGGT1B;CHRNB2;GPR143;DNAJC4;HIST1H4E;SLC7A11…	secondary metabolic process	0.0638769	WDR1;MTMR3;APOE;POLD1;CXCL12;ACTN2;CP;SRPX;NF2;MAP3K8;PCDH7;FABP3;ARSE;COLQ;LGI1;LTC4S;NPAS1;BRDT;CXCR2;PHOX2B;ALPK1;FST;RS1;TNFSF4;NOVA1;ZNF711;ACVR1B;BTF3P11;S100A11;NR2F2;PTN;PAK1;CD74;BTN3A2;ASCL1;CABP1;SP100;MR1;FLT3LG;C1orf38;ROR1;SH2D1A;RET;PDE4DIP;KCNJ5;NRP2;EPHB1;PTOV1;DOHH;CARD10;FETUB;CDK18;ZNF41;ARHGEF10;SMARCA1;VCAN;DTX2;ANKRD53;PLA2G5;PSD4;ADAM3A;DICER1;COL4A3;ITPR1;KRT84;MAN1A2;CEA…	regulation of supramolecular fiber organization	0.0958966	DAP;PAFAH1B2;MDH1;CHMP2B;SH3GLB1;UVRAG;STAT2;ATG3;AKT1;ATG7;ATG4B;SNF8;VPS4B;ATG12;PRKAG1;MTMR14;MAP2K1;WDR45;HGS;SIRT2;TSG101;VPS33B;PIK3CA;PRKAB1;STAM;VPS37B;CALCOCO2;VPS28;ATG5;TSC1;FBXO7;ATG13;PIK3R4;RAB3GAP2	macroautophagy	8.0516e-31	SPTLC1;PEX13	sphinganine metabolic process	1	PMM2-CDG Fibroblast Proteomics			NA
5152487	-3.98679				RPS6KA2;ATP8B1;BCL11A	regulation of neuron remodeling	1	NEDD9;CEACAM21;RBMS1	positive regulation of immunological synapse formation	1				VIM;NEDD9;CYP1B1;DDIT4;ALDH1A3;ATG13;CEP57;DNAJB4;ELL;GNG11;PROM1;VPRBP;SLC16A2;STAR;FNTB;HOXB7;VAMP5;PLCE1;GZMA;DIAPH2;CYP1A1;RNH1;DPYS;MEOX2;GPR4;PEX10;CST6;BRDT;DDX3X;CDY1;SSX3;FCN2;PAX8;LCN1;LRRC48;CDRT1;SUPT6H;NR2F2;SYT11;PTN;DLK1;C18orf1;C6;NR5A1;BMPR1B;CLDN14;NF2;IKBKB;TRPM3;PVRL1;CAPN3;COL4A1;HLA-DPA1;CLASP2;TIPARP;PLXNC1;TUBB2B;MEIS3P1;EEF1D;SHC1;CEACAM21;DENND5B;TOX3;ZNF550;RBMS1;MYB;RP…	thyroid-stimulating hormone secretion	1	PLEKHB2;ECE1;GAS7;DYRK2;BAG5;MEF2D;TTLL4;PPFIBP1;SLC31A1;RPS6KA2;CYP2J2;UST;AP1S1;SOD3;UPK3A;FGF4;CCNT1;RS1;TNFRSF13B;EVI5;ANK1;C1orf63;RALGDS;CFLAR;CD34;ADAM19;RDH5;CPT1A;SCN11A;NEK1;ICOSLG;B4GALT1;RBL2;DOCK9;FRYL;RECQL;CREB3L1;ZFR;COL6A1;INSR;RYR2;ATP8B1;ZBED4;DDX51;LRRFIP1;GTF2H2B;SAMD4A;ZNF492;EPM2A;TUBA3D;LTB4R;GJB4;HLA-DOA;MAN1A2;HIRA;CLIC5;RPAP1;RABL5;C14orf93;CENPO;NXN;BCL11A;TRPV1;ZNF224…	chemosensory behavior	1	PXDN;KLF3;ZSCAN18;ATP8B1;LAMB1;CD38;CADM1;SNTB1;NGFRAP1;TOX;LAPTM4B;KIAA0408;NEFH;TJP1;ARMCX1;PLBD1;CD24;PITX2;GPX7;FKBP9;RPS6KA2;WFDC2;TRPS1;PRKACB;PRKD3;ZNF571;NID1;ZNF682;LPAR6;FZD6;RBMS1;BTBD3;ITM2B;LRRC3;TLR2;NAP1L2;CSPG4;SORT1;HLA-B;IL1B;SYNM;RSAD2;LMO3;COLEC12;ETV7;FAM13A;RECK;ZC4H2;SASH1;CA2;CHST15;PNMAL1;P2RX7;HOMER2;ZNF254;IGJ;RFPL1S;SOCS2;MECP2;MTSS1;BCL2L10;SCARB2;HERC5;HS3ST1;CDH2;SC…	response to other organism	0.00162538				PMM2-CDG Lymphoblasts RNA sequencing			NA
5162773	-5.19381				ACOXL			SLC15A2;ZNF253	peptidoglycan transport	1				HMGB1;HSPA9;TPP1;SORD;CLCN3;KIAA0494;PLAT;CREBL2;UBE2B;CYP1B1;MED14;DYRK2;CREBZF;RABGAP1L;SLPI;RGP1;LMAN1;ABCA1;PPFIBP1;DDX28;LIG3;BACH1;REEP1;CXCL10;MMP19;KCNK1;TAGLN3;FNTB;ATG4B;BCL3;GPR162;PEX12;NCF4;AP1S1;CEP290;PER2;BTN2A2;SLC15A2;TMSB15A;ZNF211;RRAGB;IPO8;SLC27A2;BIK;PTPN11;NFATC4;AADAC;CCBL1;KEL;AFF2;EDA;PGGT1B;NPFF;MAGEC1;SCAMP1;ARHGDIG;ZNF253;TERT;RFPL2;COLEC10;ADAM20;FZD9;CHD1L;PPP2R3A;…	negative regulation of myoblast fusion	1	P4HB;EIF5B;PES1;CTNNAL1;MEN1;ACTN2;HDHD1;CPT2;TRIM16;FLRT2;VPRBP;CD22;STX8;CCNF;CP;SRPX;NF2;DDX3Y;NPM3;PCDH7;EPHA3;SCGB2A2;ABL2;LTC4S;CYTH3;BRDT;SLC1A6;FGF18;PHOX2B;AKR1D1;CDON;GRM5;BTC;HCN2;RBPMS;ATM;GPC3;IGHM;AKAP13;FTO;SLC35A3;CTSZ;SP100;PCDHGA8;TANK;GNAT2;FLT3LG;ARID1A;KYNU;PML;PBX2;ANGPT2;EFCAB2;SH2D1A;KCND3;KCNJ4;CRHR2;CEACAM7;PTOV1;AP2A2;TFE3;DOCK9;FAM134C;OBSL1;B4GALT4;ATPAF2;PIBF1;LAMA2;…	cell adhesion	0.161422	PXDN;KLF3;ZSCAN18;ATP8B1;LAMB1;CD38;CADM1;SNTB1;NGFRAP1;TOX;LAPTM4B;KIAA0408;NEFH;TJP1;ARMCX1;PLBD1;CD24;PITX2;GPX7;FKBP9;RPS6KA2;WFDC2;TRPS1;PRKACB;PRKD3;ZNF571;NID1;ZNF682;LPAR6;FZD6;RBMS1;BTBD3;ITM2B;LRRC3;TLR2;NAP1L2;CSPG4;SORT1;HLA-B;IL1B;SYNM;RSAD2;LMO3;COLEC12;ETV7;FAM13A;RECK;ZC4H2;SASH1;CA2;CHST15;PNMAL1;P2RX7;HOMER2;ZNF254;IGJ;RFPL1S;SOCS2;MECP2;MTSS1;BCL2L10;SCARB2;HERC5;HS3ST1;CDH2;SC…	response to other organism	0.00162538				PMM2-CDG Lymphoblasts RNA sequencing			NA
5213008	-8.2541	CYP1B1;ALDH1A3	retinal metabolic process	1.1094484433029199E-2		NA	NA	GPX1;MAX;NFIB	response to wounding	0.99695702932656305	THBS1;ERAP1	antigen processing and presentation	0.77686045441055196	GPX1;SMARCC1;DAB2;KIAA0494;OSBP;YY1;SLC25A36;LANCL1;NEDD9;SNX19;CYP1B1;TNFAIP2;FAH;CREBZF;SV2A;SLC11A2;TFAM;ALDH1A3;EZH1;AP1S2;ZNF148;ATG13;CDC40;GTF2H4;SLC7A6;CX3CL1;DNAJB4;NLE1;HPGD;STK19;ENPP4;MB;ADRBK2;BACH1;RPP14;CSTF2;EPHB3;CCNT2;KCNK1;STOML1;FNTB;DUSP2;GJA4;BCL3;INHBA;SLC22A5;FANCC;AP1S1;FKTN;SMAD3;BTG3;CHST1;XPA;IPO8;CYP1A1;SLC27A2;ROM1;POLG2;PTPN11;DPEP1;CCBL1;CELA3B;IVNS1ABP;CDH15;NPFF;…	angiogenesis involved in wound healing	0.0677701	THBS1;EFNA1;LDLR;TACSTD2;PHKB;CNOT3;ABP1;CXCL12;CELSR2;GNG11;LMO2;CD44;MMP12;TFF3;MYB;CP;NF2;CCR1;PER2;FABP1;EGR3;PLA2G5;CBX4;PCYT1B;ART4;BTC;RS1;P2RY1;C6orf10;PITX2;HCN2;ZNF711;MMP16;LGALS2;HPR;IGHM;NR2F1;CIR1;ERAP1;SLC25A1;CTSZ;TAF5;CLTB;EFCAB2;TGFA;CEACAM7;RHOB;MICAL2;OLFM1;ZNF362;SETD2;ARHGEF10;SMARCA1;DIRAS3;VCAN;PDE4B;ANKRD53;RAPGEF2;TMX4;TBC1D22B;USP53;PDLIM5;MTRF1L;MAN1A2;SPON2;PRR15L;NEI…	phosphatidylcholine metabolic process	0.64192	DNASE2;C11orf58;PITPNM1;NFIB;TP53I11;MGST3;RGS12;SYNM;PGRMC2;CETN3;TM9SF1;TAPBP;PRODH;CBFA2T2;PRKAB2;SORBS3;SRGAP2;KHDRBS3;HSPA4L;COL2A1;TTR;SLC4A2;ALPL;GPX1;ANXA5;CLU;HSPA5;ACP2;SLC2A1;EZR;SLC25A16;PGAM1;NFYA;BDNF;MT3;HMGB2;ABCD3;PEX2;AKT1;SLC8A1;GPC1;IDUA;TSPAN7;CASP3;HSPA13;MASP1;TUB;EFNB2;CRIP2;METAP1;CTSC;HSPA2;CASP6;MAX;B2M;RPS29;RPS24;GNG3;RELN;MT1X;SP2;SOX4;ADCY2;TFCP2;TUSC3;COL4A6;UBAP2L…	multicellular organismal-level homeostasis	0.735858	ISLR;LIN7A;CASK;PMM2;TOX3;KDM6A;HSPA12A;ADCY6;EPB41L2;EDIL3;PLXNA2;SH3BGRL;RP2;PDE5A;ALDH1A2;SLC25A14;MPZL1;FKBP9;SVIL;AIFM1;ECD;ADA;COL1A1;COL3A1;APOC3;BCHE;LDHB;THBS1;COL1A2;ITGA5;POU2F2;LGALS1;GLI2;NID1;POU2F1;IDS;PRKACG;CALB2;PAX3;LAMA1;GSTM2;SHC1;TKT;MARCKS;FOXN2;SDC2;FBN2;TGFBR1;ECE1;GNPDA1;ALDH1A3;RFX5;GSS;MMP14;SERPINB9;CNN1;GTF2A1;GTF2A2;BCAT1;AK2;TPD52;TIMM10;JAG1;FBLN2;PDE1B;SPOCK1;PAK…	muscle structure development	0.0500174	PMM2-CDG Brain Organoids Proteomics		HDAC inhibitor	NA
5252917	-5.89719	CYP1B1;ALDH1A3;FOXN2;ERAP1;LAMA1	retinal blood vessel morphogenesis	3.69279514082098E-2	YAF2;ACOX1;CBFA2T2	very long-chain fatty acid beta-oxidation	1		NA	NA	SDC2;WDR44;DOCK6;MPZL1	cytosolic ciliogenesis	1	DUSP1;AKR1B1;PLK1;CYP1B1;AAGAB;SIAH1;PTPRM;GFAP;DLGAP5;AURKA;GTSE1;GABPB1;TROAP;CCL5;KIF23;CENPA;ORM1;SGCB;ZNF415;PDE9A;SCGB1A1;NCOA2;CYP1A1;DUS4L;WASL;DBC1;GPLD1;MYBPH;GCG;CA6;HMMR;CDH11;SLC6A13;MEP1B;HOXD10;PPP1R2P9;EMR2;RPGR;ADAM2;GHRHR;CENPF;GNRH1;DGKD;KIR2DS3;XYLB;P2RY6;GABRA4;FKSG2;CD6;H1F0;FERMT2;KIF1C;NFATC1;PNPLA4;NR5A2;CDH6;DTNA;CLDN14;NF2;CEACAM3;MGLL;TADA3;ICA1;MDM2;CD44;LPIN1;TIPARP;…	regulation of locomotion	0.00028137	PALLD;SMARCC1;EIF5A;RRBP1;SDC1;CUL3;ELF3;TPR;SUPT7L;RB1CC1;TRAK2;PRPF4B;TUBB3;KIAA0247;CUL4B;KIAA0907;TRIB1;ACTG2;NKTR;PLOD2;HIST2H2BE;DNAJB9;SP100;E2F1;MSH6;CREBZF;BAG5;TTC37;PRDM2;PVRL2;DMTF1;PSEN1;ZNF263;PNPLA6;HCCS;ELF2;NMI;TUBB2A;RBM14;RUNX3;CHD1;CPT2;MRPS12;PPP1R3D;ZNF274;ARL4A;CCNE2;ACVR2A;HAPLN1;SDS;CD8A;JAK2;ZNF443;CCDC22;SRSF6;HIST1H3H;EPHA4;YAF2;LECT1;CHRNB2;UPK3B;SCAMP1;CHRNA4;HOXC6;S…	cellular aromatic compound metabolic process	0.0775077	DNASE2;C11orf58;PITPNM1;NFIB;TP53I11;MGST3;RGS12;SYNM;PGRMC2;CETN3;TM9SF1;TAPBP;PRODH;CBFA2T2;PRKAB2;SORBS3;SRGAP2;KHDRBS3;HSPA4L;COL2A1;TTR;SLC4A2;ALPL;GPX1;ANXA5;CLU;HSPA5;ACP2;SLC2A1;EZR;SLC25A16;PGAM1;NFYA;BDNF;MT3;HMGB2;ABCD3;PEX2;AKT1;SLC8A1;GPC1;IDUA;TSPAN7;CASP3;HSPA13;MASP1;TUB;EFNB2;CRIP2;METAP1;CTSC;HSPA2;CASP6;MAX;B2M;RPS29;RPS24;GNG3;RELN;MT1X;SP2;SOX4;ADCY2;TFCP2;TUSC3;COL4A6;UBAP2L…	multicellular organismal-level homeostasis	0.735858	ISLR;LIN7A;CASK;PMM2;TOX3;KDM6A;HSPA12A;ADCY6;EPB41L2;EDIL3;PLXNA2;SH3BGRL;RP2;PDE5A;ALDH1A2;SLC25A14;MPZL1;FKBP9;SVIL;AIFM1;ECD;ADA;COL1A1;COL3A1;APOC3;BCHE;LDHB;THBS1;COL1A2;ITGA5;POU2F2;LGALS1;GLI2;NID1;POU2F1;IDS;PRKACG;CALB2;PAX3;LAMA1;GSTM2;SHC1;TKT;MARCKS;FOXN2;SDC2;FBN2;TGFBR1;ECE1;GNPDA1;ALDH1A3;RFX5;GSS;MMP14;SERPINB9;CNN1;GTF2A1;GTF2A2;BCAT1;AK2;TPD52;TIMM10;JAG1;FBLN2;PDE1B;SPOCK1;PAK…	muscle structure development	0.0500174	PMM2-CDG Brain Organoids Proteomics			NA
5253409	-5.28566	ITGA5;CYP1B1;ALDH1A3;ADA;PDLIM7;SERPINB9	cell adhesion mediated by integrin	8.3047681486420194E-2	IDUA;NFYA	heparin catabolic process	1	PEA15;HSPA4L;CLU;SWAP70;SLC8A1;SP2;ADCY2;COL2A1	negative regulation of apoptotic signaling pathway	1		NA	NA	HSPA6;DNAJB1;PEA15;HSPA1A;DNAJA1;TAX1BP1;DUSP1;TIMP3;BHLHE40;PPP1R7;ETS2;ITGA5;JUN;EGR1;ENTPD6;CD55;PGM1;LDLR;NEDD9;SLC16A1;TRIB1;TRIM2;CYP1B1;PRSS8;SERPINE1;ATF3;NPC1;HIST2H2BE;TES;P4HA2;STIM1;DNAJB9;DDIT4;MYO1E;RAPGEF2;GPRC5A;ALDH1A3;ATXN1;TGIF1;ETV5;STC2;EPHA2;NFIL3;HMOX1;GADD45A;ADCY7;MPZL2;DNAJB4;SNAPC3;DUSP4;SIK3;USPL1;MNT;S100A2;PMAIP1;MRPS12;TRIM16;FOSL1;MKLN1;GEM;ADA;CDC42EP1;MLF1;DUSP2;…	response to chemical	5.18488e-07	TACC1;KIAA0494;ARNT2;THBS2;KIF2A;FBXO11;SKP2;CXCL12;ARL4A;IDUA;ATP7A;GRM3;JAK2;CLTCL1;SRSF6;CA4;PFKFB4;MPPED1;HOXC6;PAEP;ARID1A;DRP2;BMP8B;SCNN1D;C1orf63;NR2F2;CA2;CITED2;SPON1;GATA3;MPZ;DLC1;RET;GABARAPL3;NKX3-1;PIK3R1;WWP1;OLFML2B;RABL3;DTNB;SC5DL;TSPO2;SPATS2L;ABI2;TLE4;FLJ11292;SREK1IP1;NLK;BAALC;OPN3;JAM2;GPATCH1;AIM1L;C5orf54;SIRT5;C1orf61;FUS;AMD1;ADRBK1;PPP1R12A;GJA1;POLR2B;LANCL1;CNOT8;C…	positive regulation of nucleobase-containing compound metabolic process	0.324612	DNASE2;C11orf58;PITPNM1;NFIB;TP53I11;MGST3;RGS12;SYNM;PGRMC2;CETN3;TM9SF1;TAPBP;PRODH;CBFA2T2;PRKAB2;SORBS3;SRGAP2;KHDRBS3;HSPA4L;COL2A1;TTR;SLC4A2;ALPL;GPX1;ANXA5;CLU;HSPA5;ACP2;SLC2A1;EZR;SLC25A16;PGAM1;NFYA;BDNF;MT3;HMGB2;ABCD3;PEX2;AKT1;SLC8A1;GPC1;IDUA;TSPAN7;CASP3;HSPA13;MASP1;TUB;EFNB2;CRIP2;METAP1;CTSC;HSPA2;CASP6;MAX;B2M;RPS29;RPS24;GNG3;RELN;MT1X;SP2;SOX4;ADCY2;TFCP2;TUSC3;COL4A6;UBAP2L…	multicellular organismal-level homeostasis	0.735858	ISLR;LIN7A;CASK;PMM2;TOX3;KDM6A;HSPA12A;ADCY6;EPB41L2;EDIL3;PLXNA2;SH3BGRL;RP2;PDE5A;ALDH1A2;SLC25A14;MPZL1;FKBP9;SVIL;AIFM1;ECD;ADA;COL1A1;COL3A1;APOC3;BCHE;LDHB;THBS1;COL1A2;ITGA5;POU2F2;LGALS1;GLI2;NID1;POU2F1;IDS;PRKACG;CALB2;PAX3;LAMA1;GSTM2;SHC1;TKT;MARCKS;FOXN2;SDC2;FBN2;TGFBR1;ECE1;GNPDA1;ALDH1A3;RFX5;GSS;MMP14;SERPINB9;CNN1;GTF2A1;GTF2A2;BCAT1;AK2;TPD52;TIMM10;JAG1;FBLN2;PDE1B;SPOCK1;PAK…	muscle structure development	0.0500174	PMM2-CDG Brain Organoids Proteomics			NA
5253409	-3.98617				CA2;TRPS1;MAN1A1	regulation of oligopeptide transport	1	NEDD9;TRIM2;DNAJB9;RAPGEF2;SERPINB9;NPY2R;RPS6KA2	proteolysis	1				HSPA6;DNAJB1;PEA15;HSPA1A;DNAJA1;TAX1BP1;DUSP1;TIMP3;BHLHE40;PPP1R7;ETS2;ITGA5;JUN;EGR1;ENTPD6;CD55;PGM1;LDLR;NEDD9;SLC16A1;TRIB1;TRIM2;CYP1B1;PRSS8;SERPINE1;ATF3;NPC1;HIST2H2BE;TES;P4HA2;STIM1;DNAJB9;DDIT4;MYO1E;RAPGEF2;GPRC5A;ALDH1A3;ATXN1;TGIF1;ETV5;STC2;EPHA2;NFIL3;HMOX1;GADD45A;ADCY7;MPZL2;DNAJB4;SNAPC3;DUSP4;SIK3;USPL1;MNT;S100A2;PMAIP1;MRPS12;TRIM16;FOSL1;MKLN1;GEM;ADA;CDC42EP1;MLF1;DUSP2;…	response to chemical	5.18488e-07	TACC1;KIAA0494;ARNT2;THBS2;KIF2A;FBXO11;SKP2;CXCL12;ARL4A;IDUA;ATP7A;GRM3;JAK2;CLTCL1;SRSF6;CA4;PFKFB4;MPPED1;HOXC6;PAEP;ARID1A;DRP2;BMP8B;SCNN1D;C1orf63;NR2F2;CA2;CITED2;SPON1;GATA3;MPZ;DLC1;RET;GABARAPL3;NKX3-1;PIK3R1;WWP1;OLFML2B;RABL3;DTNB;SC5DL;TSPO2;SPATS2L;ABI2;TLE4;FLJ11292;SREK1IP1;NLK;BAALC;OPN3;JAM2;GPATCH1;AIM1L;C5orf54;SIRT5;C1orf61;FUS;AMD1;ADRBK1;PPP1R12A;GJA1;POLR2B;LANCL1;CNOT8;C…	positive regulation of nucleobase-containing compound metabolic process	0.324612	PXDN;KLF3;ZSCAN18;ATP8B1;LAMB1;CD38;CADM1;SNTB1;NGFRAP1;TOX;LAPTM4B;KIAA0408;NEFH;TJP1;ARMCX1;PLBD1;CD24;PITX2;GPX7;FKBP9;RPS6KA2;WFDC2;TRPS1;PRKACB;PRKD3;ZNF571;NID1;ZNF682;LPAR6;FZD6;RBMS1;BTBD3;ITM2B;LRRC3;TLR2;NAP1L2;CSPG4;SORT1;HLA-B;IL1B;SYNM;RSAD2;LMO3;COLEC12;ETV7;FAM13A;RECK;ZC4H2;SASH1;CA2;CHST15;PNMAL1;P2RX7;HOMER2;ZNF254;IGJ;RFPL1S;SOCS2;MECP2;MTSS1;BCL2L10;SCARB2;HERC5;HS3ST1;CDH2;SC…	response to other organism	0.00162538				PMM2-CDG Lymphoblasts RNA sequencing			NA
5286656	-10.0219	CYP1B1;ALDH1A3;PDLIM7	retinal metabolic process	3.3267346616306502E-2	MPPED2	NA	NA	BDNF	NA	NA		NA	NA	ITPR3;TXNRD1;PLEC;SUPT5H;CBX6;RAI14;CYP1B1;SLC2A3;HMGCR;FAH;PBX2;DDIT4;ALDH1A3;ADNP2;APOE;TPST2;VDR;TRIM16;COL16A1;EML2;STC1;TFAP2A;HLF;AHDC1;VIPR1;KMO;CYP1A1;FGF7;ROM1;SLC22A4;KIAA1009;NR2C2;MEOX2;GCM1;BDNF;SLC26A4;TAT;LILRB1;F9;SFRP5;DGKQ;KCNC3;CYP1A2;CCDC130;SUPT6H;GPC3;TM4SF1;ITGA7;GAS2L1;ABCG2;SLC7A11;TM4SF4;CALML3;CARD10;ST8SIA1;FOXA2;CACNB1;P2RX5;TRMT1;MEG3;ANGPT2;SH2D1A;TGFA;MAK16;PTN;FYB…	toxin metabolic process	0.0591585	ACTR2;ZMYM4;WWTR1;GAS7;PLOD2;SPAG5;COX11;GPRC5B;CXCL12;DPP4;CASP9;WDHD1;CSTA;CCNE2;UST;PDZK1;MPPED2;WASL;JAK2;ISL1;SRSF6;KIAA0125;CCNT1;ART4;IRS4;TNFSF4;NGLY1;CA7;METTL7A;EVI5;SAP18;HBP1;TNFRSF10B;RDH5;KLRG1;CD1A;SMOX;RAD52;PSIP1;OASL;ELF3;RET;RB1;NPAT;RSL1D1;MLL;ATXN7L3B;SULF1;WDR7;ATG4A;DICER1;ARL3;STARD5;ARID4B;PPBP;SPP2;EXOC6B;SRGAP3;ADAM12;RHOBTB3;EPM2A;CDC25C;NLK;U2AF2;TMEM51;C14orf132;OPN3…	cell division	0.0900711	DNASE2;C11orf58;PITPNM1;NFIB;TP53I11;MGST3;RGS12;SYNM;PGRMC2;CETN3;TM9SF1;TAPBP;PRODH;CBFA2T2;PRKAB2;SORBS3;SRGAP2;KHDRBS3;HSPA4L;COL2A1;TTR;SLC4A2;ALPL;GPX1;ANXA5;CLU;HSPA5;ACP2;SLC2A1;EZR;SLC25A16;PGAM1;NFYA;BDNF;MT3;HMGB2;ABCD3;PEX2;AKT1;SLC8A1;GPC1;IDUA;TSPAN7;CASP3;HSPA13;MASP1;TUB;EFNB2;CRIP2;METAP1;CTSC;HSPA2;CASP6;MAX;B2M;RPS29;RPS24;GNG3;RELN;MT1X;SP2;SOX4;ADCY2;TFCP2;TUSC3;COL4A6;UBAP2L…	multicellular organismal-level homeostasis	0.735858	ISLR;LIN7A;CASK;PMM2;TOX3;KDM6A;HSPA12A;ADCY6;EPB41L2;EDIL3;PLXNA2;SH3BGRL;RP2;PDE5A;ALDH1A2;SLC25A14;MPZL1;FKBP9;SVIL;AIFM1;ECD;ADA;COL1A1;COL3A1;APOC3;BCHE;LDHB;THBS1;COL1A2;ITGA5;POU2F2;LGALS1;GLI2;NID1;POU2F1;IDS;PRKACG;CALB2;PAX3;LAMA1;GSTM2;SHC1;TKT;MARCKS;FOXN2;SDC2;FBN2;TGFBR1;ECE1;GNPDA1;ALDH1A3;RFX5;GSS;MMP14;SERPINB9;CNN1;GTF2A1;GTF2A2;BCAT1;AK2;TPD52;TIMM10;JAG1;FBLN2;PDE1B;SPOCK1;PAK…	muscle structure development	0.0500174	PMM2-CDG Brain Organoids Proteomics	benzimidazoles		NA
5286656	-8.38617				PXMP4;MAN1A1	protein deglycosylation involved in glycoprotein catabolic process	1	VDR;FGF7;CSPG4;ZDHHC11	regulation of keratinocyte proliferation	0.761450397860101				ITPR3;TXNRD1;PLEC;SUPT5H;CBX6;RAI14;CYP1B1;SLC2A3;HMGCR;FAH;PBX2;DDIT4;ALDH1A3;ADNP2;APOE;TPST2;VDR;TRIM16;COL16A1;EML2;STC1;TFAP2A;HLF;AHDC1;VIPR1;KMO;CYP1A1;FGF7;ROM1;SLC22A4;KIAA1009;NR2C2;MEOX2;GCM1;BDNF;SLC26A4;TAT;LILRB1;F9;SFRP5;DGKQ;KCNC3;CYP1A2;CCDC130;SUPT6H;GPC3;TM4SF1;ITGA7;GAS2L1;ABCG2;SLC7A11;TM4SF4;CALML3;CARD10;ST8SIA1;FOXA2;CACNB1;P2RX5;TRMT1;MEG3;ANGPT2;SH2D1A;TGFA;MAK16;PTN;FYB…	toxin metabolic process	0.0591585	ACTR2;ZMYM4;WWTR1;GAS7;PLOD2;SPAG5;COX11;GPRC5B;CXCL12;DPP4;CASP9;WDHD1;CSTA;CCNE2;UST;PDZK1;MPPED2;WASL;JAK2;ISL1;SRSF6;KIAA0125;CCNT1;ART4;IRS4;TNFSF4;NGLY1;CA7;METTL7A;EVI5;SAP18;HBP1;TNFRSF10B;RDH5;KLRG1;CD1A;SMOX;RAD52;PSIP1;OASL;ELF3;RET;RB1;NPAT;RSL1D1;MLL;ATXN7L3B;SULF1;WDR7;ATG4A;DICER1;ARL3;STARD5;ARID4B;PPBP;SPP2;EXOC6B;SRGAP3;ADAM12;RHOBTB3;EPM2A;CDC25C;NLK;U2AF2;TMEM51;C14orf132;OPN3…	cell division	0.0900711	PXDN;KLF3;ZSCAN18;ATP8B1;LAMB1;CD38;CADM1;SNTB1;NGFRAP1;TOX;LAPTM4B;KIAA0408;NEFH;TJP1;ARMCX1;PLBD1;CD24;PITX2;GPX7;FKBP9;RPS6KA2;WFDC2;TRPS1;PRKACB;PRKD3;ZNF571;NID1;ZNF682;LPAR6;FZD6;RBMS1;BTBD3;ITM2B;LRRC3;TLR2;NAP1L2;CSPG4;SORT1;HLA-B;IL1B;SYNM;RSAD2;LMO3;COLEC12;ETV7;FAM13A;RECK;ZC4H2;SASH1;CA2;CHST15;PNMAL1;P2RX7;HOMER2;ZNF254;IGJ;RFPL1S;SOCS2;MECP2;MTSS1;BCL2L10;SCARB2;HERC5;HS3ST1;CDH2;SC…	response to other organism	0.00162538				PMM2-CDG Lymphoblasts RNA sequencing	benzimidazoles		NA
acetohexamide	-6.29783	CACNB2;SLC27A6;CRIP2;ARVCF;ATP1A3	cell communication involved in cardiac conduction	1	CALB1;KIF5B;MCFD2;MEX3C;CHD9	connecting tubule development	1	CCND2;PHLDB1;SNAP25;TLE1;TAF15	long-term memory	1	EPB41L3;SUGP2;CLIC5;TFAM;ALDH4A1;TP53I11;CYP51A1	proline catabolic process to glutamate	1	RPL10;SPARCL1;PALLD;ITGB5;ICMT;PEX19;RNASE1;RPS4Y1;HNRNPL;TCOF1;TBCC;POLR2K;STK17A;NNT;FBN2;RCAN2;GPRC5B;TTLL3;TMEM187;SAMHD1;DZIP1;MUC2;NPTX1;DSC2;ENPEP;PLK4;SASH3;HOXB2;CPA3;POMC;ENTPD5;AGAP2;APOBEC2;MICAL2;CDX2;SUN1;CD70;PDIA2;NGF;MSMB;KCNJ9;CRYGD;OGT;CRISP3;MYBPC3;ACVR1B;SLC14A2;HNF4A;HOXA6;CD6;CHI3L1;FAM3A;IKBKG;DYRK3;SGCD;FUT6;IDS;SLC4A4;ESR2;GRIN1;DIO2;MTMR3;BBC3;CD28;MERTK;CFB;CENPB;MEGF9…	interleukin-27-mediated signaling pathway	0.0845433	RPLP2;RAB14;DAP;WSB1;RPL38;TRIB2;SLC2A3;TRAFD1;AMOTL2;TTC37;CTNNBIP1;PDGFRA;GABBR1;GTF2H4;IFIT5;ARG2;TRIP13;CTAGE5;NFYA;LIMK1;C15orf39;INHBA;PSPH;CLDN10;AGPS;TESK2;CALB1;EDA;IVNS1ABP;CFP;TBC1D9B;KLHL24;FOXN2;EPB41L3;GRTP1;ZMYND8;POFUT2;TCP10;DGKQ;MGC4859;INSR;DPT;KIR2DS1;KCNAB1;MEFV;FLNB;ECM1;CEP250;CTSL2;TTC39A;LYN;WDR1;FGFR1;GRK6;EXTL3;CASP1;TACC2;SULT1A2;CEACAM1;SUGP2;KIAA0368;CRY2;ZCCHC11;DLG…	developmental growth	1	DDX3X;PEX7;CALU;ATP9B;TPST1;PHACTR2;KHDRBS3;SEC24D;SEC31A;ABL1;ANXA1;HMGN1;CALB1;P4HB;GSTP1;SPARC;COL11A1;PDIA4;GTF2F2;COL5A1;FLNA;PPIB;EIF4B;DGKA;PRKCH;TNC;DDX6;CCND2;CCND3;KIF5B;MYH9;COPB2;SOAT1;CDKN2B;RANBP1;IQGAP1;TRAPPC10;LMAN1;GSK3A;SERPINH1;COPB1;COPA;SUB1;PMS2;HSPA2;CDH11;MYL6;SNAP25;DSTN;RAP1B;RPL37;AP1S1;RAB1A;SERF2;HDLBP;NUCB1;AKAP12;TLE1;PTK2;GFPT1;CKAP4;GOLGA2;PAPPA;PDCL;ILK;FHL3;CLI…	endoplasmic reticulum to Golgi vesicle-mediated transport	6.21669e-06	CCDC69;ARVCF;NDUFS8;E2F3;SCD;ABLIM1;TP53I11;UQCRQ;CLGN;CEP290;SLC31A1;NDUFS4;ADCY6;NDUFA2;TIMM8A;PPP1R12B;OPA1;SLC16A7;OBSL1;SS18L1;NDUFS7;NDUFS2;MTX2;NEBL;SORBS2;MFN2;NDUFA7;MLYCD;CRYAB;ORM1;ATP1A1;SLC25A5;FH;COX8A;DMD;SLC25A4;COX4I1;ATP1A3;JUP;GOT1;TNNI1;HK1;S1PR1;SDHB;SCP2;PLN;AK4;TMOD1;ALDH4A1;SDHA;PRKAR2B;SLC8A1;ACSL1;GPC1;SPR;ACTN2;ADD2;BSG;PGM1;MPV17;SLC19A1;CRAT;GATA4;TNNT2;UQCRFS1;PRIM1;…	muscle cell development	2.78531e-09	PGM1 iCardiomyocytes Proteomics	n-sulfonylurea	antidiabetic	NA
acetylsalicylsalicylic acid	-3.93745				PDCD1;BPGM;PDLIM2;SLC39A1;PAFAH2	negative regulation of tolerance induction	1	EXTL2;LMOD1;LMF1;RALGAPA1;SLC4A7;WIPF2	UDP-N-acetylgalactosamine metabolic process	1				SART3;TAF7;STOM;SMARCC2;CUL3;RCN2;DLG5;TPR;RNF14;SUPT7L;SEC63;PTPN12;OPTN;CELF2;ARFGAP3;CUL4B;PARP4;CYP1B1;LEPROTL1;TRRAP;KIAA0391;YES1;RHOBTB3;MDC1;FECH;KDM4A;FAM193A;HEPH;PEX3;TUBB2A;WASF1;ELOVL6;GPSM3;GABPB1;COL9A3;AMMECR1;PARG;OGG1;SPI1;ATXN3;XPA;DIAPH2;DUS4L;ARID3A;TBCCD1;LPAR4;RAD17;GABRA4;EZR;C6orf62;ATRX;PAK2;KRT6B;SLC35A2;IKBKB;RAB27A;EXTL2;CASP6;GLT25D2;SPC25;ZFAND5;AFF2;AKAP9;LAMA4;TUB…	centrosome localization	1	UBA7;RPLP2;PAPPA;PRKCZ;CTSH;TNFAIP2;FMOD;INPP5K;MMP15;SLCO2B1;CD163;TSPAN8;SYT1;STAB1;KIAA0513;MMP12;CCDC85B;KLK6;THBS4;TFF1;ITGA2;DNALI1;MAP3K14;APC2;CLDN10;MN1;DCT;DYNC1I1;PRL;PDE9A;PKP1;DUSP9;KLRK1;FOXJ1;HOXD1;GNB3;SPN;HCP5;PROC;SERPINA7;RORC;GCG;F2RL1;KRT31;GRTP1;SYNGR4;CUBN;CD3G;P2RX6;ADIPOQ;USP2;CDON;MMP25;NOS1;STX2;HCRTR2;PDCD1;ADAM2;TBX10;CYP3A43;ADAM11;ACRV1;FKSG49;DUX2;KCNAB1;AVPR1B;HLA…	substrate-dependent cell migration	0.0707959	RAP1B;ERC2;TGFB1I1;PEX1;MCM3AP;FLNB;HSBP1;RP2;DDHD2;SNUPN;BAG4;NRAS;COL4A1;MT2A;ATP1A1;BPGM;TPM2;HAPLN1;FGF5;ACTN1;CD59;MGMT;TMEM11;RAB5A;CSRP1;FGFR3;MYL9;PSMB6;PSMB5;HTR1D;LOX;LMOD1;TYK2;HLA-F;PRSS3;ACTN2;SOAT1;MLH1;ME1;VASP;ATP1A2;DAP;ALDH3A2;EPHB4;PRRX1;DAD1;RPL37;RPS28;ATP8B2;HGFAC;TAF10;ORC2;KRR1;ENDOG;FLOT2;NFIX;PDCD1;SF3A2;NEDD8;ADRM1;ATP2B3;KANK2;RALGAPA1;THOC7;WDR73;DARS2;SMARCD3;RYBP;WI…	response to glycoside	1				NGLY1-CDDG Fibroblast Proteomics	NSAID	NSAID	Pain, fever, ardiovascular disease, acute trombotic events
adiphenine	-4.89023	JUND;KITLG;FNTA;IL10RB;ATP5D;COG7;PLCH1;TMEM8A;ATP1B1;ARL1;SCCPDH;SNX2;RIOK3;FNDC3A;TOB1;DNAJB9;CDYL;MRPL19;SLC31A1;ST13;YIPF6;ACAP2;SERINC5;TMED7;HERPUD1;RCBTB1;SNX24;MTO1;PDSS2;GAN;C6orf120;BMP2K;TWF1;PAFAH2;ETV6;ASPH;PFKFB2;BBX;KCTD9;TAF9B;NAGA;CDK14;GCDH;SYT11;FRMD8;ZFAND6;RABGAP1L;MTAP;STAT3;WDR1;C6orf106;SCAND1	regulation of protein depolymerization	1	ZFP36L2;NR2F2;ZFP36L1;TOB2;EGFR;BMP3;HMOX1;SPINK5;GREB1;GLRA3;ADAMTS2;ANGPTL2	cellular response to epidermal growth factor stimulus	0.0603359	CALB2;HLA-B;CDKN1A;GAD1;GHR;PLA2G4A;ERAP1;GREB1;QKI;SLC7A11;GREB1L;DUSP10;BTBD3;GSTM4;RAMP1;IFIH1;GJA1;GATM;EDNRB;SLC2A5;ALX4;PDLIM3;NTRK2	tube development	0.0795034	ATP1B1;CTNNB1;TBC1D5;SOX9;SLC31A1;EEA1;SMAD5;WASL;SEC22B;ELF1;RPS11;DNAJB14;UNKL;SIKE1;DARS;CTNNA1;FTL;C6orf106;ASPH;WDR1;POFUT1;TAX1BP1	cellular response to indole-3-methanol	0.155808	CTSA;ITGB5;RAB5C;CST3;GLB1;HDAC2;VEZF1;MGP;PRKCD;AK1;PDXK;SPINT1;SLC16A3;DDT;LOXL2;CTNNBIP1;CDK2AP2;GTF2H4;WBP4;MPG;RARA;JUND;CD48;MZF1;ADRBK2;KBTBD11;DHX30;DOM3Z;ACD;POP5;ITGB4;BAIAP2;AGPS;CALB2;PHTF1;PDE4DIP;RNH1;KITLG;CDK6;MSMB;LCE2B;DLG3;DHPS;SCNN1D;MAGED2;HLA-B;CLU;PPP2R4;TXN2;ABCF2;ITSN1;GPS2;FNTA;IL10RB;PCM1;PCGF1;ZNF174;NFYC;DEDD;APLP2;ARF3;EXOC7;MIA3;RRAS;PCCB;ZCCHC11;GADD45GIP1;ATP5D;SQ…	glutathione transport	0.105956	PTP4A1;KTN1;EIF5A;EIF2S1;ATP1B1;BAZ2A;ZFP36L2;IGF2R;PPP1CB;PLEKHB2;CTNNB1;PPP1R12A;KIAA0100;MARCH6;TBC1D5;TBL1X;B4GALT1;SLC25A36;SPEN;RPL38;HNRNPL;STT3A;NUTF2;NRIP1;TMEM63A;FAM20B;SOX9;BAG5;AMOTL2;ZNF148;MED1;CUL5;IGF1R;PLCB4;ARG2;SLC31A1;RAD1;DSC2;EEA1;PRKAR2A;IL6ST;SMAD5;TRMT2B;PDGFA;ZC3H11A;WASL;HIST1H4C;ZC3H7B;SUN1;GTF2A1;KLHL24;SLC35A3;CCNT1;SLC16A7;DGKQ;TNPO1;DDX17;KIR2DS1;CCND1;CDC42;KPNB1…	membrane repolarization during action potential	0.112472	PCDHGA3;DDIT4;BTG2;DDIT3;HLA-B;BHLHE40;IRF2;IL1RAP;PPP1R3C;PI15;ASCL1;CD55;YES1;UNC5B;EPHB3;PDPN;SLC2A1;LACTB2;QKI;SPON1;ABAT;ZFP36L1;NPC2;CDKN1A;IRX5;EGFR;PNP;PPAP2B;SLC25A21;NACC2;PDLIM5;CEBPB;ZFP36L2;NR2F1;ZCCHC24;MCC;PCDH11X;CDC42EP4;CNTNAP3B;NPTX2;C1orf54;FZD7;STK3;GSTM4;BCHE;PROX1;CXCR4;LUZP2;NAALAD2;FILIP1L;ZBTB7B;ATF3;ALDH6A1;TSPAN12;SMAD3;ERAP1;WIPF1;PDE3A;MAGEL2;ANGPTL2;EHD2;NXT2;ARHGEF…	system development	3.95225e-08	DNAJC24;DHFR;UBE2E1;SDHD;POFUT1;ANXA7;SLC12A2;TCEA1;ATP6V0C;TMEM41B;PPT1;DCXR;SNX2;DHX32;TOLLIP;CHMP2B;PIK3C2A;IMPACT;MOCS2;SYPL1;BPGM;CLNS1A;LARP4;CDYL;TOMM34;SLC31A1;CLDND1;CEPT1;GLUL;MUT;KIAA0319L;BCCIP;AIDA;NDUFAB1;WASL;NDUFB5;C6orf106;UBXN4;RIOK3;SLK;TOB1;HIPK3;PPP1R2;NOC3L;APOOL;STAT1;PTPN11;LIMS1;ATP1B1;NFE2L2;ZCCHC2;ARHGAP5;NFE2L1;GBAS;M6PR;YIPF6;COX6A1;PLEKHF2;TMED5;FDX1;DARS;COQ9;ENOPH1…	cellular localization	9.49839e-08	PMM2-CDG Brain Organoids RNA sequencing	diarylmethane		NA
ajmaline	-4.77027				TMEM59;TPI1;KDELR1;MDH1;YWHAH;DAP;PHGDH;VIM;GYG1;NME1;BNIP3;AKR1A1;CD55;PGM1;G6PD;FABP5;UBE2K;NUTF2;MAP2K2;ERLIN1;NFX1;UGDH;HEBP2;PLEK;EMP3;IGF2BP3;NMI;KBTBD11;ADA;NAV3;HMGA1;URM1;SRI;ISCA1;HMGN3;SERPINB6;PIAS4;SLC43A3;PBXIP1;TIPRL;MYOF;NDUFB4;PGLS;RWDD1;COTL1;EIF4EBP1;ELMO1;CHST7;VAMP2;SDHD;TP53I11;FLNB	carbohydrate metabolic process	0.0444225729299989	UCHL1;RHEB;MYH11;VAMP2;NNMT;GBP1;GPC1;GZMA;FCN3;RAB3B;MAB21L1;GPR161;FDXR;OR7A17;TNXB;CALML3;SLC8A1;ITGB8;PBXIP1;EPB41L1;RND3;MEGF8;APPBP2;IGF2BP3;KANK1;UBE2H;HS1BP3;TWSG1;APOA2;EPHA3;GHR	fasciculation of sensory neuron axon	0.321195105790424				PTPN21;HNRNPD;CALM3;SPARC;RPL10;SPARCL1;MAP4;CALR;RERE;CCND2;CKAP4;RAB6A;DCTN1;ITGB5;TIMP3;ITPR3;BTG2;SLC2A1;BGN;NUDCD3;UCHL1;ADRBK1;PSMB2;DPYSL3;RHEB;MYH11;DUSP3;KDM5B;VAMP2;PODXL;ICMT;CALD1;SRRT;ELAC2;DHRS7;AEBP1;DCN;RPS4Y1;CHMP1A;FURIN;EGFR;NID1;EFNA1;CBX6;RAI14;SEL1L;PLTP;MX1;NEDD9;CHPF;MVP;DKK3;NNMT;TSPAN7;SIPA1L1;GBP1;ACTG2;COL1A1;PKD1;TRIM2;MATN2;SPOCK1;TCOF1;COL1A2;ST5;ZER1;MBD3;PCOLCE;RA…	multicellular organismal process	5.79522e-15	PRPF8;CAPNS1;RPL35;RPL28;EIF4G2;EIF3D;PARK7;SRP14;RPL24;HNRNPC;SEPT2;FAU;EIF3F;STARD7;RPL19;SLC25A3;CTDNEP1;RPL10A;PSMB2;C22orf28;ABCF1;DAD1;JTB;SART1;ILF2;TAF10;NONO;RNPS1;HSP90AB1;ARF1;SART3;HNRNPM;RPL14;GUK1;OAZ1;ATP6V0B;KARS;USP22;TCEB2;COX4I1;RPL12;EEF2;RPS10;ANAPC5;HNRNPU;EIF3A;HSP90B1;PRKAR1A;WDR1;AP2M1;AP2B1;MLEC;SF3B2;TMEM59;CSRP1;CAP1;WARS;SET;UBB;PFN1;YWHAZ;SOD1;GABARAP;NUCB1;GNB2L1;SS…	RNA processing	3.5125e-41	IGF2;PLEK;SPP2;TMSB15A;GZMA;TMSB4X;DAP;URM1;APBA1;EIF4EBP1;NNMT;TNXB;FLNB;SHANK1;KDELR1;ISG15;OR7A17;SLC6A16;EMP3;UCHL1;SRI;GFPT2;LOXL1;PGM1;LIMD2;PIAS4;PHGDH;COTL1;PGM3;TGFBI;GZMB;HS1BP3;UBE2D1;AKR1A1;UGDH;GDI2;MDH1;SLC43A3;NUTF2;HEBP2;MYL12A;G6PD;TIPRL;PMM2;BTN3A3;PLD3;ADA;RWDD1;GBP1;SERPINB6;XPOT;GYG1;PGLS;KBTBD11;NMI;ADH5;CNDP2;ARHGAP1;DENR;TSC22D4;YWHAH;SH3GL1;UBE2K;HS3ST3A1;MTHFS;PYGB;TPI1;…	generation of precursor metabolites and energy	0.162355				ALG1-CDG Fibroblast Proteomics	alkaloid	sodium channel blocker	Junctional ectopic tachycardia, Symptomatic supraventricular tachycardia, Ventricular tachycardia (vt)
albendazole	-4.89401		NA	NA	SRSF7;GPN2;RBFA;EIF1AX;GSR;EIF4EBP2;BUB1;COMT;GYG2	positive regulation of maintenance of mitotic sister chromatid cohesion, centromeric	1	SURF2	NA	NA		NA	NA	WDR1;FTH1;MAP4;CTSB;TXNIP;THBS1;PLP2;MYL12A;LRP10;ANXA2;CNIH;BNIP3;DYNLT1;SEC14L1;GAS7;GSK3A;NPTN;PLSCR1;PLOD2;IFNGR1;LPP;FAM13A;ATXN1;MME;DLGAP5;NFKBIE;ACVR1;DUSP4;PHACTR2;AURKA;SGSH;MT1X;SEC23A;FOLR1;PLA2G15;NR4A2;PDE4A;BCL3;RECQL;PTGS1;MC1R;GNLY;FLJ10038;XAF1;GPR17;NR1H4;GRIN2A;SKIL;NGF;SPINK4;SH2D2A;HIST1H2BL;C16orf3;PAX3;METTL7A;SLC5A2;ID3;NR4A3;PSG2;HNF1B;LSR;CAPN2;CD46;TPM4;SH3BP2;KIF2C;SE…	apoptotic process	0.00789459	NARS;NUCB1;CTSA;MAT2A;FKBP4;SLC3A2;AARS;GOLGB1;NHP2L1;TUBA1B;SRSF7;EIF2S1;MFN2;PSMD1;UBE2D2;RUVBL2;JUN;DKC1;CTSC;SRM;AKAP1;ELAC2;ALDOC;BIRC2;TUBB3;FADS2;LSS;PISD;TCERG1;AP3S1;CPSF6;AFG3L2;CTCF;FADD;GSTM3;EPS8;UMPS;NDUFA7;BAG5;SSX2IP;PRPF19;UBE2M;DFFA;HS2ST1;NPRL3;PSD4;INPP5D;SLC25A12;PCF11;STC2;EIF3B;POLR2D;POLRMT;DMXL1;ENOSF1;RPS6KA5;CNKSR1;ENDOG;ATF5;ORM1;ZBTB24;GEMIN4;OAS1;ZDHHC24;CTH;ST8SIA5;…	organic substance metabolic process	0.000218722	GSTT1;COMT;KDELR2;NT5DC2;PIR;GYG2;GRM1;SLC35E3;CTPS2;VGF;TXLNG;PSMD10;BRF2;CHM;TXNRD2;UBA1;PLP1;DCUN1D2;DAD1;RBFA;ING1;KLHL1;USP22;PDK3;EIF4E2;CDK16;USP9X;ZNHIT3;GPN2;GNPDA1;SURF2;STS;MPDU1;BUB1;SRSF7;SCAMP4;EIF1AX;EIF4A3;POLE2;MCFD2;PCIF1;FEM1B;DPM1;ARL1;PABPN1;BTN2A1;RPS6KA3;ZRSR2;EIF4EBP2;GPRC5B;SLC25A44;AMDHD2;RHOG;ALKBH4;BOLA1;BTD;PTPRK;COX6C;COX7A2L;LIFR;ANTXR1;DROSHA;ZHX2;GSR;GPX4;MFGE8;SL…	N-acetylglucosamine catabolic process	0.644307		NA	NA	ALG13-CDG Brain Organoids Proteomics	benzimidazoles	antihelmintic drug	Hydatid disease of the liver, Hydatid disease of the lung, Hydatid disease of the peritoneum, Neurocysticercosis
albendazole	-3.89611				FLNB;EIF4EBP1;LOXL1	protein deamination	1	MYL12A;BNIP3;HAPLN1;NFASC;SMPD1;NAV3;KDSR	3-keto-sphinganine metabolic process	1				WDR1;FTH1;MAP4;CTSB;TXNIP;THBS1;PLP2;MYL12A;LRP10;ANXA2;CNIH;BNIP3;DYNLT1;SEC14L1;GAS7;GSK3A;NPTN;PLSCR1;PLOD2;IFNGR1;LPP;FAM13A;ATXN1;MME;DLGAP5;NFKBIE;ACVR1;DUSP4;PHACTR2;AURKA;SGSH;MT1X;SEC23A;FOLR1;PLA2G15;NR4A2;PDE4A;BCL3;RECQL;PTGS1;MC1R;GNLY;FLJ10038;XAF1;GPR17;NR1H4;GRIN2A;SKIL;NGF;SPINK4;SH2D2A;HIST1H2BL;C16orf3;PAX3;METTL7A;SLC5A2;ID3;NR4A3;PSG2;HNF1B;LSR;CAPN2;CD46;TPM4;SH3BP2;KIF2C;SE…	cell differentiation	0.011987	NARS;NUCB1;CTSA;MAT2A;FKBP4;SLC3A2;AARS;GOLGB1;NHP2L1;TUBA1B;SRSF7;EIF2S1;MFN2;PSMD1;UBE2D2;RUVBL2;JUN;DKC1;CTSC;SRM;AKAP1;ELAC2;ALDOC;BIRC2;TUBB3;FADS2;LSS;PISD;TCERG1;AP3S1;CPSF6;AFG3L2;CTCF;FADD;GSTM3;EPS8;UMPS;NDUFA7;BAG5;SSX2IP;PRPF19;UBE2M;DFFA;HS2ST1;NPRL3;PSD4;INPP5D;SLC25A12;PCF11;STC2;EIF3B;POLR2D;POLRMT;DMXL1;ENOSF1;RPS6KA5;CNKSR1;ENDOG;ATF5;ORM1;ZBTB24;GEMIN4;OAS1;ZDHHC24;CTH;ST8SIA5;…	organic substance metabolic process	0.000382293	IGF2;PLEK;SPP2;TMSB15A;GZMA;TMSB4X;DAP;URM1;APBA1;EIF4EBP1;NNMT;TNXB;FLNB;SHANK1;KDELR1;ISG15;OR7A17;SLC6A16;EMP3;UCHL1;SRI;GFPT2;LOXL1;PGM1;LIMD2;PIAS4;PHGDH;COTL1;PGM3;TGFBI;GZMB;HS1BP3;UBE2D1;AKR1A1;UGDH;GDI2;MDH1;SLC43A3;NUTF2;HEBP2;MYL12A;G6PD;TIPRL;PMM2;BTN3A3;PLD3;ADA;RWDD1;GBP1;SERPINB6;XPOT;GYG1;PGLS;KBTBD11;NMI;ADH5;CNDP2;ARHGAP1;DENR;TSC22D4;YWHAH;SH3GL1;UBE2K;HS3ST3A1;MTHFS;PYGB;TPI1;…	generation of precursor metabolites and energy	0.162355				ALG1-CDG Fibroblast Proteomics	benzimidazoles	antihelmintic drug	Hydatid disease of the liver, Hydatid disease of the lung, Hydatid disease of the peritoneum, Neurocysticercosis
alcuronium chloride	-6.79019	SLC25A4;OPA1;ACTN2;KCNH2	negative regulation of potassium ion transmembrane transport	0.128065694096139				CCND2;FHL3;GSK3A	UDP-glucose catabolic process	0.672096188747913	AKAP1;SLC4A7	phagosome acidification	1	ACTN4;RPL13A;TNFAIP1;CACYBP;KDM5B;TMX4;NIPSNAP1;CAPG;TOMM34;MAN2A2;SEC14L1;MMS19;INPP5K;SLC25A4;THBS2;RFC5;AP1S2;CAPN7;CCS;CX3CL1;P2RX4;MFNG;PKNOX1;KBTBD11;BCAS1;KLK3;GFER;PLA2G6;NAIP;SH3BGR;ENPP1;CYP2J2;GFPT2;NEFM;NCAN;PAFAH2;CYP17A1;EXOG;HOXB5;SH3GL3;TNNI3;CD84;KEL;LEFTY1;METTL13;NTF3;MGAT5;PTH2R;SCGB1D2;KCND1;SCN9A;MED20;TSC22D3;CHRND;JAK3;F2RL3;KLRAP1;DZIP3;IL15RA;SLC28A1;CUL1;KRT76;C18orf1;K…	cell surface receptor signaling pathway	0.406209	SET;BHLHE40;ZFP36L2;AKAP1;TP53;NNMT;SYF2;TFIP11;SLPI;RNF8;FANCA;QPRT;VDR;GTSE1;MYH2;PARM1;GNAO1;ZNF646;LYPD3;DBT;FXYD1;FGFR1OP;KIN;GAL3ST1;SLC14A1;VNN2;TAF13;DLEC1;GPR19;ATP12A;EMR2;FZD9;CALCR;TTN;PNRC1;NFIB;RIPK1;SEMA4F;KLHL20;IL6ST;TACC2;RNF114;MTA1;CD44;PDS5A;AK2;HIPK1;SGPL1;TFDP1;SCAMP1;HIVEP2;CLEC16A;AXIN1;C2CD2;PDZRN3;ZNF688;GNA11;GGA2;PTPRA;MTSS1L;NFKBIB;KIAA0564;TPM3;CTRL;MNX1;ZNF131;CNTN…	mitotic chromosome condensation	0.489674	DDX3X;PEX7;CALU;ATP9B;TPST1;PHACTR2;KHDRBS3;SEC24D;SEC31A;ABL1;ANXA1;HMGN1;CALB1;P4HB;GSTP1;SPARC;COL11A1;PDIA4;GTF2F2;COL5A1;FLNA;PPIB;EIF4B;DGKA;PRKCH;TNC;DDX6;CCND2;CCND3;KIF5B;MYH9;COPB2;SOAT1;CDKN2B;RANBP1;IQGAP1;TRAPPC10;LMAN1;GSK3A;SERPINH1;COPB1;COPA;SUB1;PMS2;HSPA2;CDH11;MYL6;SNAP25;DSTN;RAP1B;RPL37;AP1S1;RAB1A;SERF2;HDLBP;NUCB1;AKAP12;TLE1;PTK2;GFPT1;CKAP4;GOLGA2;PAPPA;PDCL;ILK;FHL3;CLI…	endoplasmic reticulum to Golgi vesicle-mediated transport	6.21669e-06	CCDC69;ARVCF;NDUFS8;E2F3;SCD;ABLIM1;TP53I11;UQCRQ;CLGN;CEP290;SLC31A1;NDUFS4;ADCY6;NDUFA2;TIMM8A;PPP1R12B;OPA1;SLC16A7;OBSL1;SS18L1;NDUFS7;NDUFS2;MTX2;NEBL;SORBS2;MFN2;NDUFA7;MLYCD;CRYAB;ORM1;ATP1A1;SLC25A5;FH;COX8A;DMD;SLC25A4;COX4I1;ATP1A3;JUP;GOT1;TNNI1;HK1;S1PR1;SDHB;SCP2;PLN;AK4;TMOD1;ALDH4A1;SDHA;PRKAR2B;SLC8A1;ACSL1;GPC1;SPR;ACTN2;ADD2;BSG;PGM1;MPV17;SLC19A1;CRAT;GATA4;TNNT2;UQCRFS1;PRIM1;…	muscle cell development	2.78531e-09	PGM1 iCardiomyocytes Proteomics	alcuroniumchloride salt	muscle relaxant	NA
anisomycin	-5.22579				GDI2;LDHA;TPI1;KDELR1;DAB2;PHGDH;VIM;NME1;BNIP3;AKR1A1;GNG10;PGM1;ARHGAP1;G6PD;NUTF2;KDSR;MAP2K2;ERLIN1;APPBP2;PMM2;UGDH;HEBP2;EMP3;NMI;RNF144A;KBTBD11;ADA;ARID3A;HMGA1;FLNB;ADH5;SRI;HMGN3;GYG1;SERPINB6;XPOT;PBXIP1;SLC43A3;BMPR1A;TIPRL;SMPD1;CNDP2;FBXO5;NHLRC2;RWDD1;COTL1;EIF4EBP1;SLC26A6;TMEM59;YWHAH;SDC1;PYGB;UBE2K;EMP2;GHR;FDXR;PGM3;SNRPC;NNMT;FABP5;LOXL1;SLC16A2;TMSB15A;RAB3B;ISCA1;PIAS4;KANK…	carbohydrate metabolic process	0.0420616140729416	RHEB;MYOF;NET1;CD55;SDHD;UBE2K;NFX1;SLC30A9;APPBP2;DRG2;PLEK;SLC16A2;NAV3;ISG15;SLC8A1;ISCA1;TFPI2;HMGA1;UBE2D1;VAMP2;UBE2H;LIN7C;BAZ2A;PMM2;PHF21A;RND3;KDSR;ACTA1;SMPD1;TIPRL;MYL12A;VIM;GYG1;GBP1;CRIM1;UGDH;CDH2;F3;GFPT2;OXTR;FLNB;SLC26A6	nucleotide-sugar biosynthetic process	0.339550995054058				PLD1;EIF4G2;DDX5;C22orf28;YY1;ZNF259;C1D;IK;SMNDC1;ATP6V0B;C11orf58;FNTA;ATP6V0E1;HNRNPK;HNRNPU;PRKAR1A;CLTC;AP2B1;MARCKSL1;DNAJB1;UBE2D3;UBE2L3;SRSF11;SF3B3;DYNLL1;LITAF;SKP1;MAPRE1;ACTR2;PTP4A1;GPX1;FTH1;BZW1;ATF4;ANXA5;PEA15;ODC1;MCL1;HSPA1A;CIRBP;PAFAH1B1;ZNF207;RAP1B;TMEM66;RNF114;STRAP;NOP56;PSMB1;EPAS1;DNAJA1;CKB;RHOC;TRA2B;MGEA5;HLA-E;BTG1;SLC3A2;RERE;ATP6V0C;SDCBP;TAX1BP1;CD59;PSME3;HIF1…	RNA metabolic process	1.13237e-44	RFC2;HSPA6;GAS6;MMP14;TRADD;CAPNS1;EIF3D;GDI2;ARF3;TARDBP;EIF3F;STARD7;SLC25A3;CTDNEP1;CBX3;KHDRBS1;JTB;TAF10;NONO;HSP90AB1;SNX3;CANX;RPL14;KARS;TCEB2;TMED2;RPL4;HINT1;EEF2;ANAPC5;EIF3A;HSP90B1;MSN;APP;WDR1;NCL;AP2M1;MLEC;LASP1;SF3B2;CAP1;WARS;SET;NDRG1;GABARAP;NUCB1;LDHA;GNB2L1;P4HB;SLC25A5;PHB;CTSA;TOMM20;CD63;SPARC;XBP1;CD81;PTTG1IP;GRN;HMGB1;GLO1;SRSF11;GSN;HK1;KDELR2;NPC2;PRKCSH;GOT2;FKBP1A;…	cellular response to stress	8.23979e-16	IGF2;PLEK;SPP2;TMSB15A;GZMA;TMSB4X;DAP;URM1;APBA1;EIF4EBP1;NNMT;TNXB;FLNB;SHANK1;KDELR1;ISG15;OR7A17;SLC6A16;EMP3;UCHL1;SRI;GFPT2;LOXL1;PGM1;LIMD2;PIAS4;PHGDH;COTL1;PGM3;TGFBI;GZMB;HS1BP3;UBE2D1;AKR1A1;UGDH;GDI2;MDH1;SLC43A3;NUTF2;HEBP2;MYL12A;G6PD;TIPRL;PMM2;BTN3A3;PLD3;ADA;RWDD1;GBP1;SERPINB6;XPOT;GYG1;PGLS;KBTBD11;NMI;ADH5;CNDP2;ARHGAP1;DENR;TSC22D4;YWHAH;SH3GL1;UBE2K;HS3ST3A1;MTHFS;PYGB;TPI1;…	generation of precursor metabolites and energy	0.162355				ALG1-CDG Fibroblast Proteomics	antibiotic	anisole	NA
apigenin	-4.09496				FAT1;TNFSF10;PRKACB;FAM13A;SEMA4D;ZEB2;RBMS1;VDR;PIM2;FGL2;TLR2;SSPN;VWA5A;ST8SIA5;GFI1;CA2;ARHGEF6;CLEC2B;BCL11A;PXDN;CRYBG3;PDE4DIP;SNTB1;ZNF573;NDFIP1;PRKD3;LPAR6;CHST12;GALNT11;HERC5;PSTPIP2;MAN1A1;ITGA6;TJP1;NEDD9;CHST15;RAPGEF2;SOCS2;FGFR3;CADM1;SYNM;TRIM2;IMPACT;NAP1L2;SH2D4A;P2RX1;SASH1;RNF103;MTSS1;NOVA1;PARP12;IL1B	regulation of calcidiol 1-monooxygenase activity	0.0427366906891263	MECP2;DNAJB9;SOCS2;CDH2;TPM2;FGFR3;SNCA;TOX;ISG20;RNASE4;ZNF91;NOVA1;TCL6;LAPTM4B;MT1F;JRK;ZNF528;PDGFD;COLEC11;GSN;LOXL2;MTSS1;CEACAM21;CHGA;CSPG4;ENDOU;TRIM2;PVT1;KLF9;XAF1;RECK;MCTP2;ZNF43	response to copper ion	1				PAX8;UBA7;CAPNS1;FAU;PSMB2;DAD1;TAF10;GUK1;KARS;C11orf58;TCEB2;COX4I1;TMED2;HINT1;HSP90B1;PRKAR1A;AP2M1;MLEC;CSRP1;CALM3;PFN1;PTPRF;HDLBP;GABARAP;SSR2;CD63;XBP1;CD81;UBE2L3;SF3B3;KDELR2;NPC2;LITAF;FKBP1A;ARF3;SUMO3;TPP1;FTH1;CALU;LRP1;ACO2;SPARCL1;MCL1;TMBIM6;LMAN2;CIRBP;PAFAH1B1;GSTP1;HYOU1;SNRPD2;SCD;BCAP31;CTSB;PRDX6;RAB11A;AHCY;SRPR;PHC2;KDELR1;LGALS3BP;SLC3A2;COX6A1;TMED10;DCTN2;GLUD1;ARPC1A…	Golgi vesicle transport	0.0031499	ESRRA;TRADD;EIF4G2;ARF3;TARDBP;STARD7;DDX5;CBX3;KHDRBS1;SMNDC1;HNRNPD;FNTA;ANAPC5;HNRNPU;EIF3A;NCL;LASP1;NDRG1;MARCKSL1;GLUL;LDHA;CALM1;PHB;HMGB1;GLO1;SRSF11;SF3B3;PPP2R1A;DYNLL1;SKP1;PPP1CC;PTP4A1;GPX1;SRSF2;DPYSL2;MAT2A;LAMC1;STMN1;ODC1;PAFAH1B1;PLOD1;ZNF207;MAP4;H2AFZ;NCOR1;CNOT1;DHCR24;RAB11A;NOP56;EPAS1;DNAJA1;STAT1;PALLD;TACC1;EIF4A2;KTN1;VCL;DEK;MLF2;SEPHS2;SERP1;TAX1BP1;PSME3;ACTR3;CKAP4;…	cell cycle	7.94612e-21	PXDN;KLF3;ZSCAN18;ATP8B1;LAMB1;CD38;CADM1;SNTB1;NGFRAP1;TOX;LAPTM4B;KIAA0408;NEFH;TJP1;ARMCX1;PLBD1;CD24;PITX2;GPX7;FKBP9;RPS6KA2;WFDC2;TRPS1;PRKACB;PRKD3;ZNF571;NID1;ZNF682;LPAR6;FZD6;RBMS1;BTBD3;ITM2B;LRRC3;TLR2;NAP1L2;CSPG4;SORT1;HLA-B;IL1B;SYNM;RSAD2;LMO3;COLEC12;ETV7;FAM13A;RECK;ZC4H2;SASH1;CA2;CHST15;PNMAL1;P2RX7;HOMER2;ZNF254;IGJ;RFPL1S;SOCS2;MECP2;MTSS1;BCL2L10;SCARB2;HERC5;HS3ST1;CDH2;SC…	response to other organism	0.00162538				PMM2-CDG Lymphoblasts RNA sequencing	hydroxyflavone	antineoplastic	NA
apramycin	-4.02883				TSC1									RAB5B;WDR77;CYB5B;ATXN2L;ZMYM4;PPP2R5A;DES;PDGFRB;PRSS8;PBX2;CCDC86;KATNB1;ARFRP1;KDM4A;TLE1;NOTCH3;ARMCX2;LPHN1;PEX14;APC;SRP54;BAK1;GUCY1B3;ACTN2;FABP4;SYT1;BCAR3;IRF8;NFYA;LCAT;THBS4;HSD17B2;HPN;FST;SNPH;PARD6A;GAD1;DCT;ADAM17;GRM3;CPA4;JAKMIP2;TGM3;HABP2;CD27;BLK;C8A;LIPF;CCR7;APCS;SLCO1B3;PF4;FER;DHRS2;BMX;PTK6;UGT2B4;ABAT;RAG1;RPGRIP1;C9;CHST7;L3MBTL1;EXOG;CH25H;HS6ST1;PTK7;F2RL3;SPAG11B;MM…	multicellular organismal process	0.0222504	CPE;ITGB5;OGDH;WSB1;ETS2;SOX4;RRM1;FSCN1;IFNGR2;SUPT7L;PPP1R12B;EXT1;CELF2;DECR1;GSTM3;NFX1;PLOD2;CTSS;SIAH1;MEF2D;SLC11A2;GLS;TBC1D4;PLEK;FGFR2;HELZ;VDR;MAOA;PDE4D;ADCY9;PPIC;ICK;RCBTB2;ITGA2;ITGBL1;TYK2;SNAPC4;CD86;DUS4L;SKAP1;TRPC1;TULP3;CDX2;TNP1;ZNF85;STATH;DCC;LIMS1;SCN5A;RAC2;PIN1P1;HCN2;DMD;ABCC9;SPTAN1;SAP18;GOLGA8A;PRPF6;PECAM1;CRYAB;GPS2;EIF2B4;PHKA2;CASP2;HR;MOBP;MTCP1NB;MAB21L2;CSF2R…	negative regulation of platelet activation	0.71867	DAP;PAFAH1B2;MDH1;CHMP2B;SH3GLB1;UVRAG;STAT2;ATG3;AKT1;ATG7;ATG4B;SNF8;VPS4B;ATG12;PRKAG1;MTMR14;MAP2K1;WDR45;HGS;SIRT2;TSG101;VPS33B;PIK3CA;PRKAB1;STAM;VPS37B;CALCOCO2;VPS28;ATG5;TSC1;FBXO7;ATG13;PIK3R4;RAB3GAP2	macroautophagy	8.0516e-31	SPTLC1;PEX13	sphinganine metabolic process	1	PMM2-CDG Fibroblast Proteomics	antibiotic	aminoglycoside	NA
artemisinin	-4.21545				MCM3AP;PDLIM2	somatic hypermutation of immunoglobulin genes	1	FGF5;ATP1A2;SLC9A7;INPP5F	adult locomotory behavior	1				CTDNEP1;SEP15;MAPKAPK2;CNN2;ADNP;AIP;PKN1;FADS2;RANBP3;TES;LIG1;JARID2;DUSP4;GPSM3;CYP11A1;FLRT2;SNCA;ITGB3;MLF1;SMAD7;IFT140;MAD1L1;SAP30;ANG;PDGFRL;RAB3B;IDS;FER;GFI1;FCER2;FKBP6;PAX5;FGF18;KRT75;FOXH1;LRP2BP;FGFR1;HMGA2;FGF5;SPTAN1;SRSF3;MEF2C;TNFRSF14;IFI35;HTATIP2;HSF2;CSF2RA;LEPR;CAPN3;HSPA5;PMPCA;EPB41L1;BBS4;ZEB1;SLC38A10;C6orf162;SRC;BAZ1B;GUK1;IFT27;ERAP1;MAX;SCAND2;SMARCA4;USP12;HCRP1;…	animal organ development	0.118203	CAPN1;DAB2;ATMIN;PPFIA1;STAG1;ATG5;TMEM63A;ITM2A;SFSWAP;SPTLC2;PSG3;DHX16;IGFBP6;THBD;PLN;ENPP1;PLCD1;CLCN4;ACYP1;IL2RB;SNTB2;SIT1;TNFSF12;MAP2K6;ZNF197;OMD;SELP;TIAM1;THUMPD1;AKR1B10;FRMPD1;LCT;PPFIA2;EN2;ART4;NOS1;WSCD2;PPP2R3A;LOC100293553;IFNA4;OPN1SW;ITGB6;OR10H2;LARP4B;B4GALT2;AMPD3;ABCB7;DOK4;CHST3;ESRRG;SERPINC1;MSMB;MTSS1;INHBE;CNGB1;CACNA1A;CD44;FOLR1;FAM153A;SH2D1A;BAZ1B;PLXNB2;C1orf14…	secretion by tissue	0.303654	RAP1B;ERC2;TGFB1I1;PEX1;MCM3AP;FLNB;HSBP1;RP2;DDHD2;SNUPN;BAG4;NRAS;COL4A1;MT2A;ATP1A1;BPGM;TPM2;HAPLN1;FGF5;ACTN1;CD59;MGMT;TMEM11;RAB5A;CSRP1;FGFR3;MYL9;PSMB6;PSMB5;HTR1D;LOX;LMOD1;TYK2;HLA-F;PRSS3;ACTN2;SOAT1;MLH1;ME1;VASP;ATP1A2;DAP;ALDH3A2;EPHB4;PRRX1;DAD1;RPL37;RPS28;ATP8B2;HGFAC;TAF10;ORC2;KRR1;ENDOG;FLOT2;NFIX;PDCD1;SF3A2;NEDD8;ADRM1;ATP2B3;KANK2;RALGAPA1;THOC7;WDR73;DARS2;SMARCD3;RYBP;WI…	response to glycoside	1				NGLY1-CDDG Fibroblast Proteomics	terpenes	antimalarials	Malarial Infections
atovaquone	-3.86406				MAP2K1;SH3GLB1;ATG12;TSG101;ATG5;CHMP2B;STAM;PIK3CA;PAFAH1B2;PIK3R4;VPS4B;ATG3	macroautophagy	8.80903589079576e-14	ATG4B			SPTLC1			ABCF1;AP2B1;DNAJB1;SF3B3;GSTP1;RNF114;NOP56;FKBP4;HDGF;SNX17;NMT1;NUDC;ADRM1;TOP2A;ZFP36L2;TRAP1;SHC1;DKC1;CTSC;AHSA1;NCBP2;GOLGA4;IRAK1;KDM3B;NIPSNAP1;AIP;HSPB1;CDC25B;ABCE1;PSRC1;DNPEP;GNL2;MYCBP2;MYO10;ACAA2;EXT2;MAN2A2;KPNA1;DPF2;PRPF4B;NUP62;NUP93;ARL4C;RSRC2;FNDC3A;NR4A1;PSMD12;GNPDA1;TCOF1;TCERG1;MYC;RANBP1;AIMP1;CRABP2;NDST1;GTF2A2;GTF2E2;USP4;STK17A;NUDT21;CAD;IFNGR1;UBE2S;NNT;FAH;CDC20;…	RNA processing	0.229234	WARS;NDRG1;PTPRF;MARCKSL1;KDELR2;DYNLL1;DPYSL2;CTNNA1;ATF4;MCL1;PAFAH1B1;DHCR24;PGAM1;PHC2;RBM4;CD9;TXNIP;EIF1AX;DSTN;PSMC2;BHLHE40;BTG2;SLC2A1;PRNP;ENO2;ENC1;ADIPOR2;SLC9A3R1;OAZ2;CUL3;ITGA5;IGF2R;TIA1;JUN;ELF3;KDM5B;GPAA1;INSIG1;RRAGA;IFNGR2;ACSL3;GYS1;DLG5;TOX4;EGR1;CCND3;PGRMC2;PPP1R10;CD14;KIAA0494;DHCR7;SUPT7L;RYBP;BNIP3;ATMIN;B4GALT1;RRM2;ACSL1;CREBL2;DYNLT1;ALDOC;LDLR;IER2;SEC14L1;PRMT2;R…	cell cycle	5.75622e-20	DAP;PAFAH1B2;MDH1;CHMP2B;SH3GLB1;UVRAG;STAT2;ATG3;AKT1;ATG7;ATG4B;SNF8;VPS4B;ATG12;PRKAG1;MTMR14;MAP2K1;WDR45;HGS;SIRT2;TSG101;VPS33B;PIK3CA;PRKAB1;STAM;VPS37B;CALCOCO2;VPS28;ATG5;TSC1;FBXO7;ATG13;PIK3R4;RAB3GAP2	macroautophagy	8.0516e-31	SPTLC1;PEX13	sphinganine metabolic process	1	PMM2-CDG Fibroblast Proteomics	naphthoquinone	antiprotozoal	Malaria, Pneumocystis jiroveci pneumonia, Toxoplasma gondii encephalitis
atropine	-3.46523	SPTLC1			RAB3GAP2;SH3GLB1;VPS4B;VPS33B;UVRAG	vacuole organization	0.00413785483523053	PIK3CA						RPL35;YWHAZ;GRN;FKBP1A;CAPRIN1;ARF3;ARL6IP5;TMBIM6;HSPD1;PAFAH1B1;GSTP1;SCD;RNF114;ABLIM1;CD59;PLD3;MYL9;DDX3X;PPP1R7;OTUB1;COPE;SDC1;RARS;CST3;GSS;DPYSL3;RHEB;G3BP1;UBE2N;SCARB2;DHRS7;VARS;ATXN2L;SRGN;DCN;ARAF;PSRC1;CCT2;EXT1;SEL1L;COPS8;KIF22;LAMA4;ARL4C;SLC16A1;E2F4;GBP1;SPTLC1;BCR;TOR1A;COL1A2;TIAL1;IDS;ZER1;SPOCK2;PRKCD;DLGAP4;SERPINE1;BMP1;IGFBP2;LSM4;SYNE2;TRAFD1;FAH;CDC20;BIN1;WNK1;ILVBL;…	multicellular organismal process	1.2083e-06	ARF3;TMED2;APP;RAD21;CAP1;SET;SRSF11;HSPA9;DYNLL1;LAMC1;ANXA5;PEA15;ACTB;RAB11A;DEK;CCND2;SDCBP;TAX1BP1;IPO7;EIF1AX;HADH;RAD23A;RAB6A;SMARCC1;USP9X;ACLY;MBNL1;CSDA;IGFBP7;UBA2;GNAI3;IDH1;SLC2A1;TXNRD1;NDUFA5;SH3BGRL;MYL12A;CUL4A;TIA1;MYH11;G3BP1;CLSTN1;PRDX3;JAK1;TPD52;PSMC6;SGK1;TWF1;MTHFD2;SMG7;NET1;HDAC2;SRGN;FAM3C;B2M;UBE2A;SLC25A36;GNG10;PKP4;WDR82;CPD;CCNC;CLIP1;LANCL1;SDHD;KPNA1;NUP153;NOC…	cell cycle process	0.00241895	DAP;PAFAH1B2;MDH1;CHMP2B;SH3GLB1;UVRAG;STAT2;ATG3;AKT1;ATG7;ATG4B;SNF8;VPS4B;ATG12;PRKAG1;MTMR14;MAP2K1;WDR45;HGS;SIRT2;TSG101;VPS33B;PIK3CA;PRKAB1;STAM;VPS37B;CALCOCO2;VPS28;ATG5;TSC1;FBXO7;ATG13;PIK3R4;RAB3GAP2	macroautophagy	8.0516e-31	SPTLC1;PEX13	sphinganine metabolic process	1	PMM2-CDG Fibroblast Proteomics	tropane Alkaloid	muscarinic antagonist	Amblyopia, Bradycardia, Bronchial Spasm, Atrioventricular block, Poisoning caused by carbamate pesticides, Parkinsonism, Poisoning caused by organophosphorus pesticides, Poisoning caused by organophosphate anticholinesterase nerve agents, Hypertonicity of the uterus, Hypermobility of the colon, Pylorospasm, Detrusor Spasm, Peptic ulcer
betahistine	-5.25802	KDM6A;COQ7;SDC2;EDIL3;APOC3;CNKSR2;CASK;ERAP1;BCAT1;TOX3;TGFBR1;SERPINB9	negative regulation of high-density lipoprotein particle clearance	1	CBFA2T2;CTNND2;RGS12;MPPED2;PEX2;SMAD1	osteoblast fate commitment	1	MAX;PIGO;TM9SF1;CTNND2;SLC2A1;UBAP2L;SYNM;ADCY2	fast-twitch skeletal muscle fiber contraction	1	MARCKS;LAMA4;PDK3;KDM6A	histone demethylation	1	DDX24;FTH1;CSDA;ITPR3;CYR61;UBE2D2;BAZ2A;JUN;SUPT5H;FSCN1;IL13RA1;SEC14L1;VASP;SIPA1L1;PLSCR1;RXRA;TNFAIP2;LMO7;DNAJB12;CTSS;DTYMK;IGFBP5;APC;FCGR2A;MAP3K11;CTSF;PDE4B;BAK1;HMGB3;HBEGF;KDM6A;ZNF593;FLI1;PIM2;CYP11A1;NPR2;UBOX5;PKIA;CSPG4;IL10RA;ACTC1;SMAD5;ACHE;ATP6V1B1;ETV6;KCNA6;TEP1;CYP3A4;TNFAIP6;TPPP;ZNF623;CYP4F12;ZNF702P;IL24;KCNQ3;CD3G;POU4F1;CNTN2;GPR161;BCL2;CCDC132;DIO3;EFNA5;ABCD2;ESR…	peripheral nervous system neuron differentiation	0.482933	SEC23B;MARCKS;S100A13;SPINT1;STMN2;SSX2IP;RABGAP1L;MYCBP;PLEK;WBP4;MID1;FZD7;AQP3;GPR137B;RPS6KA4;PIGF;ZNF7;PLCD1;FGA;ATP6V0A2;ENTPD5;TCP11L1;FOXJ1;CLTCL1;PTPRT;CTH;CA4;IFI16;GAD1;TMPRSS11D;AGTR1;NR2E3;MC2R;CBFA2T2;CDC42EP3;HIGD2A;CTNND2;NRXN1;VILL;ZNF589;NR5A1;IKBKB;SLC12A4;CSRP2;PYY;CDC14B;NKX3-1;MMACHC;EPHB1;EPB41L1;LRBA;ZC3H7B;HLA-DPA1;CD3D;ABCB9;TRAF3IP1;SSTR4;TPSD1;VAMP2;BCL2L1;STAM2;VPS16;…	negative regulation of apoptotic process	1	DNASE2;C11orf58;PITPNM1;NFIB;TP53I11;MGST3;RGS12;SYNM;PGRMC2;CETN3;TM9SF1;TAPBP;PRODH;CBFA2T2;PRKAB2;SORBS3;SRGAP2;KHDRBS3;HSPA4L;COL2A1;TTR;SLC4A2;ALPL;GPX1;ANXA5;CLU;HSPA5;ACP2;SLC2A1;EZR;SLC25A16;PGAM1;NFYA;BDNF;MT3;HMGB2;ABCD3;PEX2;AKT1;SLC8A1;GPC1;IDUA;TSPAN7;CASP3;HSPA13;MASP1;TUB;EFNB2;CRIP2;METAP1;CTSC;HSPA2;CASP6;MAX;B2M;RPS29;RPS24;GNG3;RELN;MT1X;SP2;SOX4;ADCY2;TFCP2;TUSC3;COL4A6;UBAP2L…	multicellular organismal-level homeostasis	0.735858	ISLR;LIN7A;CASK;PMM2;TOX3;KDM6A;HSPA12A;ADCY6;EPB41L2;EDIL3;PLXNA2;SH3BGRL;RP2;PDE5A;ALDH1A2;SLC25A14;MPZL1;FKBP9;SVIL;AIFM1;ECD;ADA;COL1A1;COL3A1;APOC3;BCHE;LDHB;THBS1;COL1A2;ITGA5;POU2F2;LGALS1;GLI2;NID1;POU2F1;IDS;PRKACG;CALB2;PAX3;LAMA1;GSTM2;SHC1;TKT;MARCKS;FOXN2;SDC2;FBN2;TGFBR1;ECE1;GNPDA1;ALDH1A3;RFX5;GSS;MMP14;SERPINB9;CNN1;GTF2A1;GTF2A2;BCAT1;AK2;TPD52;TIMM10;JAG1;FBLN2;PDE1B;SPOCK1;PAK…	muscle structure development	0.0500174	PMM2-CDG Brain Organoids Proteomics	aminoalkylpyridine	histamine agonist	Meniere's disease
betahistine	-3.3524				TSG101			ATG4B						DDX24;FTH1;CSDA;ITPR3;CYR61;UBE2D2;BAZ2A;JUN;SUPT5H;FSCN1;IL13RA1;SEC14L1;VASP;SIPA1L1;PLSCR1;RXRA;TNFAIP2;LMO7;DNAJB12;CTSS;DTYMK;IGFBP5;APC;FCGR2A;MAP3K11;CTSF;PDE4B;BAK1;HMGB3;HBEGF;KDM6A;ZNF593;FLI1;PIM2;CYP11A1;NPR2;UBOX5;PKIA;CSPG4;IL10RA;ACTC1;SMAD5;ACHE;ATP6V1B1;ETV6;KCNA6;TEP1;CYP3A4;TNFAIP6;TPPP;ZNF623;CYP4F12;ZNF702P;IL24;KCNQ3;CD3G;POU4F1;CNTN2;GPR161;BCL2;CCDC132;DIO3;EFNA5;ABCD2;ESR…	peripheral nervous system neuron differentiation	0.482933	SEC23B;MARCKS;S100A13;SPINT1;STMN2;SSX2IP;RABGAP1L;MYCBP;PLEK;WBP4;MID1;FZD7;AQP3;GPR137B;RPS6KA4;PIGF;ZNF7;PLCD1;FGA;ATP6V0A2;ENTPD5;TCP11L1;FOXJ1;CLTCL1;PTPRT;CTH;CA4;IFI16;GAD1;TMPRSS11D;AGTR1;NR2E3;MC2R;CBFA2T2;CDC42EP3;HIGD2A;CTNND2;NRXN1;VILL;ZNF589;NR5A1;IKBKB;SLC12A4;CSRP2;PYY;CDC14B;NKX3-1;MMACHC;EPHB1;EPB41L1;LRBA;ZC3H7B;HLA-DPA1;CD3D;ABCB9;TRAF3IP1;SSTR4;TPSD1;VAMP2;BCL2L1;STAM2;VPS16;…	negative regulation of apoptotic process	1	DAP;PAFAH1B2;MDH1;CHMP2B;SH3GLB1;UVRAG;STAT2;ATG3;AKT1;ATG7;ATG4B;SNF8;VPS4B;ATG12;PRKAG1;MTMR14;MAP2K1;WDR45;HGS;SIRT2;TSG101;VPS33B;PIK3CA;PRKAB1;STAM;VPS37B;CALCOCO2;VPS28;ATG5;TSC1;FBXO7;ATG13;PIK3R4;RAB3GAP2	macroautophagy	8.0516e-31	SPTLC1;PEX13	sphinganine metabolic process	1	PMM2-CDG Fibroblast Proteomics	aminoalkylpyridine	histamine agonist	Meniere's disease
betamethasone	-4.10696				TRIM2;SOCS2;IL1B;VWA5A	regulation of myosin light chain kinase activity	0.969270997698078	FAM13A;KLF9;RECK;MT1F;IMPACT;PSTPIP2;PIM2;NPY2R;SHOX2;MTSS1;LPAR6;TLR2;MAN1A1;GPM6B;JRK	central nervous system myelination	1				GLUL;PTP4A1;CTSB;PHC2;DUSP1;STOM;THBS1;PRNP;ZFP36L2;ITGA5;NFKBIA;IL13RA1;CPD;CCNC;ACSL1;CLIP1;SDHD;BRD8;FNDC3A;PER1;FAH;FAM13A;MAPK9;APC;KLF9;LPL;SLA;SPRY2;ALOX5AP;FLI1;MT1X;F3;TTF2;FKBP5;MT1G;CLPX;SAP30;RHOH;CDK5R1;IKZF1;PIGF;AREG;IL1R2;RECK;GCNT1;ALG13;ZBTB16;CCNA1;PTPRT;SOCS6;ADORA3;SLC1A1;SLC26A4;SMARCA2;THUMPD1;FLT3;FOXN2;TSC22D3;DGKQ;METTL7A;ANAPC10;EID1;NAP1L1;NADK;TCF12;CDKN1B;KRT6A;IRS2;…	cell activation	0.00988249	PSME3;GOLGB1;COX8A;NMT1;ARHGDIA;MARS;ANXA2;TBCD;CSNK1G2;EPHB4;RFX5;MEF2D;KDM4A;TUSC2;MYCBP;TPBG;MET;MRPL33;C21orf2;QPRT;NFYA;IQCE;DSC2;DUSP2;MLH3;HUS1;CTDP1;SLC22A5;PTGS1;ABCD1;RCE1;ACOX2;ANKRD26;PGAM2;TULP3;VNN2;SERPINB8;PTK6;GRAP;EDNRB;LY6G6D;CRYGA;TANK;TNFRSF1A;CACNB2;CCR8;IFNA14;RNPEP;PITX3;RFXAP;HIST1H4G;BSCL2;GGA2;MEF2C;MPDU1;RGS16;AIF1;ITSN2;ASCL1;LGALS8;SLC8A1;ENPP2;GRB10;MGLL;OGFR;ICA1;C…	cardiocyte differentiation	0.178734	PXDN;KLF3;ZSCAN18;ATP8B1;LAMB1;CD38;CADM1;SNTB1;NGFRAP1;TOX;LAPTM4B;KIAA0408;NEFH;TJP1;ARMCX1;PLBD1;CD24;PITX2;GPX7;FKBP9;RPS6KA2;WFDC2;TRPS1;PRKACB;PRKD3;ZNF571;NID1;ZNF682;LPAR6;FZD6;RBMS1;BTBD3;ITM2B;LRRC3;TLR2;NAP1L2;CSPG4;SORT1;HLA-B;IL1B;SYNM;RSAD2;LMO3;COLEC12;ETV7;FAM13A;RECK;ZC4H2;SASH1;CA2;CHST15;PNMAL1;P2RX7;HOMER2;ZNF254;IGJ;RFPL1S;SOCS2;MECP2;MTSS1;BCL2L10;SCARB2;HERC5;HS3ST1;CDH2;SC…	response to other organism	0.00162538				PMM2-CDG Lymphoblasts RNA sequencing	primary alpha-hydroxy ketone	glucocorticoid	Plaque psoriasis of the scalp Plaque psoriasis of the body Corticosteroid-responsive dermatoses Psoriasis Verrucous lichen planus (lp) Dermatitis, eczematous Ocular bacterial infections Ocular inflammation Ocular injuries Post-surgical ocular inflammation Uveitis Episcleritis Scleritis Keratoconjunctivitis Corneal inflammation Blepharoconjunctivitis Blepharitis allergic Bacterial blepharitis Conj…
betaxolol	-4.67379	ACTN2;NDUFAF4;SNTA1;GOT1;OBSL1;NEBL;GATA4;MYOZ2;DMD;CTNNA3;KIDINS220	muscle cell development	5.09543234703773e-05	SEC24D;PHACTR2;PDIA4;TRAPPC10;EIF4B;LPIN2;TMED7;NRBF2;SUB1;COPB2;DDX6	endoplasmic reticulum to Golgi vesicle-mediated transport	0.0321754939601874	NEO1;IQGAP1;PDIA4;COL5A1;EIF4B;NUDC;IGFBP7	assembly of actomyosin apparatus involved in mitotic cytokinesis	1	ORM1;SPTAN1;RTN4;KIDINS220;SLC27A6;PLEKHA6;SPTBN1;COX4I1;DAAM1;CEP290	actin filament capping	1	SNX3;APP;CD59;FBXO28;ITPR2;ABCA1;LOXL1;SLIT3;ACTN2;LGALS4;NEO1;IL11RA;GC;C1orf61;RUNX1T1;SETBP1;CA1;PRRX1;CDH18;CCT6B;CHRNB1;CD1B;HRC;CSF1;DDR1;AGTR2;SCNN1G;CRHR2;GIP;KCNC4;TLX3;LILRA6;ID4;PNMA2;PNPLA4;MPZL1;CACNB1;GPR18;KLHL25;KCNJ1;PKLR;AKR1C4;MFGE8;BCKDHB;NCR3;AURKC;PTGER3;PDE4A;ZNF471;YWHAQ;C6orf108;RQCD1;TJP1;STX6;GK;CDH6;FAM5B;SLITRK5;NTRK3;COBLL1;NUDT7;ITGB3;KIAA1109;POM121L2;ARHGEF4;KRT35…	positive regulation of multicellular organismal process	0.00553762	SEPT2;M6PR;PSME3;IVNS1ABP;OAZ2;GSS;NPEPPS;TMX4;RNF41;BCKDK;RB1CC1;SPG7;CRK;PLK1;SENP6;HSF1;TOR1A;SEC24D;AP3S2;ZER1;SLC30A9;OXSR1;COBRA1;CCNG2;TOM1;TCEB3;RALBP1;PPP2R1B;ARFGEF1;ZBTB5;PPM1F;AP3B1;ATXN1;PDLIM5;FAM50A;PSMD5;CD2AP;ZNF516;BCL2;SLA;FANCA;NQO2;PHACTR2;GPR137B;RHBDD3;KIAA0513;SLC29A2;ARHGAP25;ORM1;ZNF7;CIZ1;TNFAIP6;LRRC37A3;CPNE1;UBN1;LTB;RFC1;FRMD4A;PPARG;SPTAN1;MACF1;PDIA4;APLP2;STK24;B…	cell cycle	0.000684303	DDX3X;PEX7;CALU;ATP9B;TPST1;PHACTR2;KHDRBS3;SEC24D;SEC31A;ABL1;ANXA1;HMGN1;CALB1;P4HB;GSTP1;SPARC;COL11A1;PDIA4;GTF2F2;COL5A1;FLNA;PPIB;EIF4B;DGKA;PRKCH;TNC;DDX6;CCND2;CCND3;KIF5B;MYH9;COPB2;SOAT1;CDKN2B;RANBP1;IQGAP1;TRAPPC10;LMAN1;GSK3A;SERPINH1;COPB1;COPA;SUB1;PMS2;HSPA2;CDH11;MYL6;SNAP25;DSTN;RAP1B;RPL37;AP1S1;RAB1A;SERF2;HDLBP;NUCB1;AKAP12;TLE1;PTK2;GFPT1;CKAP4;GOLGA2;PAPPA;PDCL;ILK;FHL3;CLI…	endoplasmic reticulum to Golgi vesicle-mediated transport	6.21669e-06	CCDC69;ARVCF;NDUFS8;E2F3;SCD;ABLIM1;TP53I11;UQCRQ;CLGN;CEP290;SLC31A1;NDUFS4;ADCY6;NDUFA2;TIMM8A;PPP1R12B;OPA1;SLC16A7;OBSL1;SS18L1;NDUFS7;NDUFS2;MTX2;NEBL;SORBS2;MFN2;NDUFA7;MLYCD;CRYAB;ORM1;ATP1A1;SLC25A5;FH;COX8A;DMD;SLC25A4;COX4I1;ATP1A3;JUP;GOT1;TNNI1;HK1;S1PR1;SDHB;SCP2;PLN;AK4;TMOD1;ALDH4A1;SDHA;PRKAR2B;SLC8A1;ACSL1;GPC1;SPR;ACTN2;ADD2;BSG;PGM1;MPV17;SLC19A1;CRAT;GATA4;TNNT2;UQCRFS1;PRIM1;…	muscle cell development	2.78531e-09	PGM1 iCardiomyocytes Proteomics	amino alcohol	beta-adrenergic antagonist	Elevated intraocular pressure, Hypertension
boldine	-5.63651	THBS1;MPZL1;CYP1B1;MMP14;ALDH1A3;COQ7;TOX3;FHL1;JAG1	negative regulation of cell-matrix adhesion	2.2636438986201698E-2	MT1X;UBAP2L;TP53I11;MAPKAPK3;NFYA;AKT1;CRIP2;SOX4;DNASE2;DHRS11	homeostasis of number of cells	0.43038711651620698	MT1X;TM9SF1;FBXL15	response to erythropoietin	1	LPAR1;POU2F2;PMM1;CASK;IDS;ITGA5;COL1A1;RFX5;PDLIM7	regulation of cell-substrate adhesion	1	CNOT1;THBS1;ITPR3;RRBP1;SDC1;VAMP2;KRT18;LRRC41;PPP1R12B;SPG7;PKN1;UNC13B;SSX2IP;ZBED1;MAPK9;DCK;ORC4;KCNAB2;STS;USP46;KLHL20;IFNAR1;ABCA3;LMO3;STRN3;CDC7;NR2C1;PHF16;PIGF;CDC25C;PLS1;CDC14A;CHEK1;GPR183;SLC27A2;LY86;CD84;ADRA2C;CYP4F11;ITIH4;TBC1D9B;CYTH3;FLT3LG;DDR1;MITF;ATP12A;FCAR;LRP2BP;ITGB6;GAST;CDRT1;PGR;CR1;COL13A1;MT1X;PPP4C;PSMB8;TM9SF1;NDUFA2;BCL2L2;HSDL2;COPS2;MR1;PIP5K1A;SCN3A;SKP2;…	signal transduction	0.194628	ABLIM1;GPNMB;TIMP3;SF3A1;CALD1;ACTG2;LPP;SYT1;LPAR1;MB;MT1X;SAMHD1;PLLP;RAMP1;PTPRG;ITGB4;FOXN3;NUFIP1;KAL1;AGTR1;KLK11;SNX15;RAD52;NOL4;STAT4;CDX2;SPOCK3;KLKB1;DRD2;DKK4;SSX1;GLI1;KCNA5;KLF12;PAX9;SIX6;CDY1;MADCAM1;FGFR2;ANP32C;PATZ1;HDGFRP3;DLK1;TFPI;ZFP161;LRRN3;UBAP2L;CARD10;AQP4;ANXA9;CYP4F2;KCNJ6;PRLR;POLDIP3;CEACAM1;GPER;DLGAP1;PDE4D;FOLR1;LILRB3;CTNND1;PTPRU;VIPR2;PTAFR;PTN;POU2F2;MERTK;W…	anoikis	0.207921	DNASE2;C11orf58;PITPNM1;NFIB;TP53I11;MGST3;RGS12;SYNM;PGRMC2;CETN3;TM9SF1;TAPBP;PRODH;CBFA2T2;PRKAB2;SORBS3;SRGAP2;KHDRBS3;HSPA4L;COL2A1;TTR;SLC4A2;ALPL;GPX1;ANXA5;CLU;HSPA5;ACP2;SLC2A1;EZR;SLC25A16;PGAM1;NFYA;BDNF;MT3;HMGB2;ABCD3;PEX2;AKT1;SLC8A1;GPC1;IDUA;TSPAN7;CASP3;HSPA13;MASP1;TUB;EFNB2;CRIP2;METAP1;CTSC;HSPA2;CASP6;MAX;B2M;RPS29;RPS24;GNG3;RELN;MT1X;SP2;SOX4;ADCY2;TFCP2;TUSC3;COL4A6;UBAP2L…	multicellular organismal-level homeostasis	0.735858	ISLR;LIN7A;CASK;PMM2;TOX3;KDM6A;HSPA12A;ADCY6;EPB41L2;EDIL3;PLXNA2;SH3BGRL;RP2;PDE5A;ALDH1A2;SLC25A14;MPZL1;FKBP9;SVIL;AIFM1;ECD;ADA;COL1A1;COL3A1;APOC3;BCHE;LDHB;THBS1;COL1A2;ITGA5;POU2F2;LGALS1;GLI2;NID1;POU2F1;IDS;PRKACG;CALB2;PAX3;LAMA1;GSTM2;SHC1;TKT;MARCKS;FOXN2;SDC2;FBN2;TGFBR1;ECE1;GNPDA1;ALDH1A3;RFX5;GSS;MMP14;SERPINB9;CNN1;GTF2A1;GTF2A2;BCAT1;AK2;TPD52;TIMM10;JAG1;FBLN2;PDE1B;SPOCK1;PAK…	muscle structure development	0.0500174	PMM2-CDG Brain Organoids Proteomics	alkaloid	anti-inflammatory	NA
boldine	-4.92157		NA	NA	PABPN1;BTN2A1;ACTN1;WIPI1;COMT;BRF2;SRSF7;SELENBP1	positive regulation of polynucleotide adenylyltransferase activity	1	STS;GPRC5B;RARA	positive regulation of neuron differentiation	1		NA	NA	CNOT1;THBS1;ITPR3;RRBP1;SDC1;VAMP2;KRT18;LRRC41;PPP1R12B;SPG7;PKN1;UNC13B;SSX2IP;ZBED1;MAPK9;DCK;ORC4;KCNAB2;STS;USP46;KLHL20;IFNAR1;ABCA3;LMO3;STRN3;CDC7;NR2C1;PHF16;PIGF;CDC25C;PLS1;CDC14A;CHEK1;GPR183;SLC27A2;LY86;CD84;ADRA2C;CYP4F11;ITIH4;TBC1D9B;CYTH3;FLT3LG;DDR1;MITF;ATP12A;FCAR;LRP2BP;ITGB6;GAST;CDRT1;PGR;CR1;COL13A1;MT1X;PPP4C;PSMB8;TM9SF1;NDUFA2;BCL2L2;HSDL2;COPS2;MR1;PIP5K1A;SCN3A;SKP2;…	positive regulation of cell cycle	0.485974	ABLIM1;GPNMB;TIMP3;SF3A1;CALD1;ACTG2;LPP;SYT1;LPAR1;MB;MT1X;SAMHD1;PLLP;RAMP1;PTPRG;ITGB4;FOXN3;NUFIP1;KAL1;AGTR1;KLK11;SNX15;RAD52;NOL4;STAT4;CDX2;SPOCK3;KLKB1;DRD2;DKK4;SSX1;GLI1;KCNA5;KLF12;PAX9;SIX6;CDY1;MADCAM1;FGFR2;ANP32C;PATZ1;HDGFRP3;DLK1;TFPI;ZFP161;LRRN3;UBAP2L;CARD10;AQP4;ANXA9;CYP4F2;KCNJ6;PRLR;POLDIP3;CEACAM1;GPER;DLGAP1;PDE4D;FOLR1;LILRB3;CTNND1;PTPRU;VIPR2;PTAFR;PTN;POU2F2;MERTK;W…	anoikis	0.209112	GSTT1;COMT;KDELR2;NT5DC2;PIR;GYG2;GRM1;SLC35E3;CTPS2;VGF;TXLNG;PSMD10;BRF2;CHM;TXNRD2;UBA1;PLP1;DCUN1D2;DAD1;RBFA;ING1;KLHL1;USP22;PDK3;EIF4E2;CDK16;USP9X;ZNHIT3;GPN2;GNPDA1;SURF2;STS;MPDU1;BUB1;SRSF7;SCAMP4;EIF1AX;EIF4A3;POLE2;MCFD2;PCIF1;FEM1B;DPM1;ARL1;PABPN1;BTN2A1;RPS6KA3;ZRSR2;EIF4EBP2;GPRC5B;SLC25A44;AMDHD2;RHOG;ALKBH4;BOLA1;BTD;PTPRK;COX6C;COX7A2L;LIFR;ANTXR1;DROSHA;ZHX2;GSR;GPX4;MFGE8;SL…	N-acetylglucosamine catabolic process	0.644307		NA	NA	ALG13-CDG Brain Organoids Proteomics	alkaloid	anti-inflammatory	NA
brinzolamide	-4.57468	M6PR;TWF1;SDHD;MUT;MRPL19;BLZF1;EEA1;SMAD5;PTPN11;ANAPC10;TMED3;TCF12;RDX;FUBP3;ATF5;TMEM134;ZFYVE21;ADAM17;CLCC1;STAT1;SRPR;KIF1C;PLCH1;HIPK2;UNKL;TOM1;NAGA;SALL2;TAF9B	homeostasis of number of cells	1	IGFBP5;NR2F2;NR2F1;ITPR2	cellular response to cAMP	1	GLRA3;SPARC;CXorf57;NXT2;CXCR4;QKI;IFIH1;ASCL1	oligodendrocyte differentiation	0.249292	CUX1;AAGAB;KITLG;BMP7;DCBLD2;KIAA0319L;ERLIN2;NFKBIE;CALD1;TTLL4;DST;ATPAF2;TAF9B;APOOL;STAT5B;TBK1	mast cell migration	1	KARS;M6PR;RAD23B;RANBP2;TWF1;C11orf58;CHMP1A;MYO10;KIF5B;SDHD;ZMYM4;ARL4C;STT3A;BCR;ACBD3;IKBKAP;RNMT;TFIP11;FPGS;MUT;SSX2IP;CDK1;MTHFS;MRPL19;PRPSAP2;ZNF516;TPMT;MTR;BCL7A;BLZF1;PLCB4;PHACTR2;RBMX2;SNAPC2;ALOX5AP;PSMC1;TK2;TOM1L1;WDHD1;BTN3A3;EEA1;RAD51;PIGF;PLCE1;SMAD5;RIN1;YTHDC2;PTPN11;UNC5C;ANK3;TAF1A;SCAMP1;FLT3;JRKL;MGAT4C;CYP2R1;ANAPC10;GLRA3;ARPC2;CFLAR;MACF1;RAB2A;TMED3;PCMT1;IDI1;ILF3;…	embryonic retina morphogenesis in camera-type eye	0.972057	RPLP2;JUP;ARF4;SHC1;NIPSNAP1;EPHX1;BCKDK;BRD4;CRK;NNMT;CUX1;ARHGEF7;GAA;SPINT1;GPX2;AAGAB;SIRPA;TGFB1;TSPAN31;NOTCH3;IGFBP5;PSMD5;MAN2C1;CDC42BPA;HEPH;ENTPD4;MT1X;HPS5;UBOX5;ALDH3B2;MNDA;SPTBN2;SH2B2;TPSAB1;OGG1;HBE1;CTSE;SPN;ABCC2;IL13RA2;CCDC9;SLC1A1;CYP26A1;CDX1;NAPA;OAS2;NTF3;MGAT5;WNT11;KCNA5;KITLG;CRISP1;GPR37L1;MITF;KDELR3;SLC22A14;BMP1;AKAP9;CACNA1C;MGAT3;ITGB6;IFNA14;APLP2;COL18A1;HBP1;N…	regulation of cardiac neural crest cell migration involved in outflow tract morphogenesis	0.340382	PCDHGA3;DDIT4;BTG2;DDIT3;HLA-B;BHLHE40;IRF2;IL1RAP;PPP1R3C;PI15;ASCL1;CD55;YES1;UNC5B;EPHB3;PDPN;SLC2A1;LACTB2;QKI;SPON1;ABAT;ZFP36L1;NPC2;CDKN1A;IRX5;EGFR;PNP;PPAP2B;SLC25A21;NACC2;PDLIM5;CEBPB;ZFP36L2;NR2F1;ZCCHC24;MCC;PCDH11X;CDC42EP4;CNTNAP3B;NPTX2;C1orf54;FZD7;STK3;GSTM4;BCHE;PROX1;CXCR4;LUZP2;NAALAD2;FILIP1L;ZBTB7B;ATF3;ALDH6A1;TSPAN12;SMAD3;ERAP1;WIPF1;PDE3A;MAGEL2;ANGPTL2;EHD2;NXT2;ARHGEF…	system development	3.95225e-08	DNAJC24;DHFR;UBE2E1;SDHD;POFUT1;ANXA7;SLC12A2;TCEA1;ATP6V0C;TMEM41B;PPT1;DCXR;SNX2;DHX32;TOLLIP;CHMP2B;PIK3C2A;IMPACT;MOCS2;SYPL1;BPGM;CLNS1A;LARP4;CDYL;TOMM34;SLC31A1;CLDND1;CEPT1;GLUL;MUT;KIAA0319L;BCCIP;AIDA;NDUFAB1;WASL;NDUFB5;C6orf106;UBXN4;RIOK3;SLK;TOB1;HIPK3;PPP1R2;NOC3L;APOOL;STAT1;PTPN11;LIMS1;ATP1B1;NFE2L2;ZCCHC2;ARHGAP5;NFE2L1;GBAS;M6PR;YIPF6;COX6A1;PLEKHF2;TMED5;FDX1;DARS;COQ9;ENOPH1…	cellular localization	9.49839e-08	PMM2-CDG Brain Organoids RNA sequencing	thienothiazine	carbonic anhydrase II inhibitor	Elevated intraocular pressure
calmidazolium	-3.60444				RAB3GAP2;ATG5;AKT1;SH3GLB1;VPS33B;ATG7	vacuole organization	7.52213973597898e-05	UVRAG;RAB3GAP2	positive regulation of macroautophagy	0.42183695255362				HSPA6;CSRP1;WARS;DNAJB1;SPARC;LITAF;NFE2L1;ATF4;MCL1;HSPA1A;SARS;ZYX;SCD;NCOR1;CNOT1;DHCR24;PSAP;RNF114;EPAS1;PALLD;BTG1;SLC3A2;RAB14;TAX1BP1;HIF1A;TXNIP;JUP;DUSP1;GOLGB1;ACLY;NFE2L2;IGFBP7;PUM1;BHLHE40;IDH1;BTG2;TXNRD1;WSB1;PRNP;ETS2;NBR1;PHGDH;VIM;JUN;SQSTM1;JUNB;MARS;NFKBIA;LAMB1;TGFBI;ZFP36;KDM5B;ID2;CALD1;INSIG1;IER3;FXR1;EGR1;CLCN3;MARCH6;CD14;DHRS7;DHCR7;OSBP;SH3BP5;ARIH1;FARP1;SLC25A36;CD…	multicellular organismal process	4.10984e-16	EPHB3;GAS6;TRADD;BAD;EIF3A;CALM3;PTPRF;UBE2L3;SF3B3;SKP1;ACTR1A;ACTR2;TPP1;SRSF2;MAT2A;CIRBP;PAFAH1B1;NOP56;TRA2B;M6PR;TACC1;CALR;ATP6V0C;ABLIM1;TSPAN3;PDHA1;EIF1AX;EIF5B;BLCAP;ADD3;ANP32A;PSMF1;HNRNPA0;SMARCC1;NHP2L1;SYNGR2;PIP4K2B;ATP6V1B2;THBS1;CPE;MGAT1;SRSF7;MFN2;GNAI3;HTRA1;AMD1;PCNA;PPP1R7;SRRM1;ARIH2;CAPZA2;SREBF2;NUDCD3;RAB5B;OGDH;SDC1;PSMA2;STAT6;ENC1;SNRPC;FLOT2;IVNS1ABP;OAZ2;ZFP36L2;C…	RNA processing	1.76529e-05	DAP;PAFAH1B2;MDH1;CHMP2B;SH3GLB1;UVRAG;STAT2;ATG3;AKT1;ATG7;ATG4B;SNF8;VPS4B;ATG12;PRKAG1;MTMR14;MAP2K1;WDR45;HGS;SIRT2;TSG101;VPS33B;PIK3CA;PRKAB1;STAM;VPS37B;CALCOCO2;VPS28;ATG5;TSC1;FBXO7;ATG13;PIK3R4;RAB3GAP2	macroautophagy	8.0516e-31	SPTLC1;PEX13	sphinganine metabolic process	1	PMM2-CDG Fibroblast Proteomics	imidazolium ion	calmodulin antagonist	NA
calmidazolium	-5.75593		NA	NA	EIF1AX;SRSF7;PPP1R7;NIT1;VGF;POLE2;PDK3;EIF4EBP2;EIF4E2;PADI2;OBSL1;COMT;GYG2;NT5DC2;SLC35E3;CTPS2;DCUN1D2;PCIF1;KRIT1	negative regulation of translational initiation	1	ZHX2;PLCE1;HS3ST1;BRF2	diacylglycerol biosynthetic process	1		NA	NA	HSPA6;CSRP1;WARS;DNAJB1;SPARC;LITAF;NFE2L1;ATF4;MCL1;HSPA1A;SARS;ZYX;SCD;NCOR1;CNOT1;DHCR24;PSAP;RNF114;EPAS1;PALLD;BTG1;SLC3A2;RAB14;TAX1BP1;HIF1A;TXNIP;JUP;DUSP1;GOLGB1;ACLY;NFE2L2;IGFBP7;PUM1;BHLHE40;IDH1;BTG2;TXNRD1;WSB1;PRNP;ETS2;NBR1;PHGDH;VIM;JUN;SQSTM1;JUNB;MARS;NFKBIA;LAMB1;TGFBI;ZFP36;KDM5B;ID2;CALD1;INSIG1;IER3;FXR1;EGR1;CLCN3;MARCH6;CD14;DHRS7;DHCR7;OSBP;SH3BP5;ARIH1;FARP1;SLC25A36;CD…	multicellular organismal process	7.65873e-16	EPHB3;GAS6;TRADD;BAD;EIF3A;CALM3;PTPRF;UBE2L3;SF3B3;SKP1;ACTR1A;ACTR2;TPP1;SRSF2;MAT2A;CIRBP;PAFAH1B1;NOP56;TRA2B;M6PR;TACC1;CALR;ATP6V0C;ABLIM1;TSPAN3;PDHA1;EIF1AX;EIF5B;BLCAP;ADD3;ANP32A;PSMF1;HNRNPA0;SMARCC1;NHP2L1;SYNGR2;PIP4K2B;ATP6V1B2;THBS1;CPE;MGAT1;SRSF7;MFN2;GNAI3;HTRA1;AMD1;PCNA;PPP1R7;SRRM1;ARIH2;CAPZA2;SREBF2;NUDCD3;RAB5B;OGDH;SDC1;PSMA2;STAT6;ENC1;SNRPC;FLOT2;IVNS1ABP;OAZ2;ZFP36L2;C…	RNA processing	9.62216e-06	GSTT1;COMT;KDELR2;NT5DC2;PIR;GYG2;GRM1;SLC35E3;CTPS2;VGF;TXLNG;PSMD10;BRF2;CHM;TXNRD2;UBA1;PLP1;DCUN1D2;DAD1;RBFA;ING1;KLHL1;USP22;PDK3;EIF4E2;CDK16;USP9X;ZNHIT3;GPN2;GNPDA1;SURF2;STS;MPDU1;BUB1;SRSF7;SCAMP4;EIF1AX;EIF4A3;POLE2;MCFD2;PCIF1;FEM1B;DPM1;ARL1;PABPN1;BTN2A1;RPS6KA3;ZRSR2;EIF4EBP2;GPRC5B;SLC25A44;AMDHD2;RHOG;ALKBH4;BOLA1;BTD;PTPRK;COX6C;COX7A2L;LIFR;ANTXR1;DROSHA;ZHX2;GSR;GPX4;MFGE8;SL…	N-acetylglucosamine catabolic process	0.644307		NA	NA	ALG13-CDG Brain Organoids Proteomics	imidazolium ion	calmodulin antagonist	NA
camptothecin	-4.08225	GAS6;SCD;IMMT;JUP;SDHA;COX8A;SCP2;UQCRQ;PGM1;GPC1;NDUFA7;NDUFS8;SPR;MPV17;ALDH5A1;TMOD1;PRKAR2B;ALDH4A1;ACTN2;DMD;NEBL;AK4;REEP1;S1PR1;ENDOG;PLN;ARVCF;ADD2;SLC25A11;CAMK2A;BSG;CRIP2;NDUFA2;CRYAB;NDUFS4;CRAT;ALDH3A2;AKAP1;TIMM8A;SLC16A7;NDUFS7;OBSL1;COX4I1;SPTAN1;NDUFA5;TP53I11;HOMER2;DUS1L;AURKAIP1;MACROD1;PDSS2;SLC47A1;OBSCN;FAM162A;ATP1A1;CAB39L;COQ3;PDK3;SLC27A3;SPTBN1;ABLIM1;MFN2;SDHB;SLC25A4…	aerobic respiration	2.21649970026007e-08	DDX3X;CLINT1;KIF5B;ABL1;LPIN2;TLE1;TPST1;WASF1;PDCL;FOXJ3;THUMPD1;TRAPPC10;CHD9;NAB2;SEC31A;SEC24D;ARFGAP1;MAP7D1;POLR3E;TMEM165;MEX3C;USP16;MICALL1;NRBF2;RAP1B;TAF15;PHACTR2;GOLGA2;DDX6;PRKCH;PTK2;RAB1A;AKAP12;PCLO;RRBP1;SPATS2;YIPF5;CDH11;BAIAP2;KHDRBS3;FHL3	endoplasmic reticulum to Golgi vesicle-mediated transport	0.01319644375364	NUCB1;P4HB;CALU;GSTP1;FLNA;PPIB;CKAP4;ANXA1;PLD3;NUDC;ILK;TGFBI;SND1;TNC;CCND3;MEST;OPTN;RANBP1;COL5A1;PEX7;SERPINH1;BAIAP2;PDIA4;CPZ;HSPA2;MYH9;MCFD2;GALNT10;PPP1R14B;SERF2;CRELD2;CORO1C;HDLBP;IQGAP1;SEC31A;GSK3A;DGKA;COL11A1;AP1S1;DDX3X;COPA;MYL6;YIPF3;TWSG1;BET1L;NYNRIN;TJAP1;IGFBP7;RRBP1;LMAN1;CALB1;UXS1	protein maturation	0.220455427928746	AKAP1;MTX2;E2F3;PRIM1;TIMM8A;EHHADH;CEP290;OPA3;ST3GAL1;STAG2;SLC19A1;MEF2A;SS18L1;CLK1;PKP4;SPTAN1;DAAM1;TIMM9;MLYCD;NDUFAF4;GFOD1;MIS12;PPP1R12B;AFG3L2;REEP1;PKP2;SLC4A7;TPX2;OPA1;MFN2;NEBL;PLEKHA6;MEF2C	inner mitochondrial membrane organization	9.50093176763237e-05	HSPA6;UBA7;GAS6;CAPNS1;SRP14;FAU;DAD1;SPAG7;TAF10;GUK1;ATP6V0B;TCEB2;HNRNPK;APP;PRKAR1A;WDR1;AP2M1;AP2B1;MLEC;TMEM59;CSRP1;CALM3;CAP1;WARS;GABARAP;NUCB1;P4HB;PHB;CTSA;LAPTM4A;CD81;GRN;SF3B3;YWHAQ;GSN;KDELR2;NPC2;DYNLL1;LITAF;PRKCSH;GOT2;FKBP1A;ACADVL;SKP1;OS9;ARF3;PGK1;SUMO3;TPP1;GNB1;CAPN1;SRSF2;CALU;ARL6IP5;CTSD;FAM120A;LAMC1;SEPT2;ANXA5;PEA15;ECH1;ODC1;ACO2;TMBIM6;LMAN2;PSME1;PSMD8;TPI1;RPL29;…	generation of precursor metabolites and energy	8.6496e-11	STARD7;ABCF1;ZNF146;RNPS1;SART3;SMNDC1;USP22;FNTA;EIF3A;RAD21;DNAJB1;UBE2D3;XBP1;SRSF11;PPP1CC;NUMA1;MAT2A;ATF4;MCL1;HSPA1A;PAFAH1B1;ZNF207;NCOR1;RNF114;DNAJA1;TRA2B;MGEA5;TACC1;EIF4A2;PHC2;RERE;RBM4;TAF7;EIF5B;BLCAP;GOLGB1;PSMC2;SON;KPNA2;ATP6V1B2;NFE2L2;PUM1;TERF2IP;UBA2;AMD1;PCNA;DDX3X;CTBP2;SRRM1;ATP1B1;RAF1;SREBF2;SLC2A1;TARS;TOP2A;WSB1;RARS;IVNS1ABP;ZFP36L2;CUL3;PPP2CB;HNRNPF;RBM5;SOX4;EIF4…	nucleic acid metabolic process	2.56597e-95	DDX3X;PEX7;CALU;ATP9B;TPST1;PHACTR2;KHDRBS3;SEC24D;SEC31A;ABL1;ANXA1;HMGN1;CALB1;P4HB;GSTP1;SPARC;COL11A1;PDIA4;GTF2F2;COL5A1;FLNA;PPIB;EIF4B;DGKA;PRKCH;TNC;DDX6;CCND2;CCND3;KIF5B;MYH9;COPB2;SOAT1;CDKN2B;RANBP1;IQGAP1;TRAPPC10;LMAN1;GSK3A;SERPINH1;COPB1;COPA;SUB1;PMS2;HSPA2;CDH11;MYL6;SNAP25;DSTN;RAP1B;RPL37;AP1S1;RAB1A;SERF2;HDLBP;NUCB1;AKAP12;TLE1;PTK2;GFPT1;CKAP4;GOLGA2;PAPPA;PDCL;ILK;FHL3;CLI…	endoplasmic reticulum to Golgi vesicle-mediated transport	6.21669e-06	CCDC69;ARVCF;NDUFS8;E2F3;SCD;ABLIM1;TP53I11;UQCRQ;CLGN;CEP290;SLC31A1;NDUFS4;ADCY6;NDUFA2;TIMM8A;PPP1R12B;OPA1;SLC16A7;OBSL1;SS18L1;NDUFS7;NDUFS2;MTX2;NEBL;SORBS2;MFN2;NDUFA7;MLYCD;CRYAB;ORM1;ATP1A1;SLC25A5;FH;COX8A;DMD;SLC25A4;COX4I1;ATP1A3;JUP;GOT1;TNNI1;HK1;S1PR1;SDHB;SCP2;PLN;AK4;TMOD1;ALDH4A1;SDHA;PRKAR2B;SLC8A1;ACSL1;GPC1;SPR;ACTN2;ADD2;BSG;PGM1;MPV17;SLC19A1;CRAT;GATA4;TNNT2;UQCRFS1;PRIM1;…	muscle cell development	2.78531e-09	PGM1 iCardiomyocytes Proteomics	alkaloid	DNA topoisomerase inhibitor	NA
carbamazepine	-5.5049	LAMA4;CYP1B1;ALDH1A3;CALB2;CNN1;LPAR1;PLXNA2;MTM1;MYLK;KANK2;ECE1;FKBP5;PDE1B;MYH14;COL1A2;ERAP1;AKAP7;POU2F2;SHC1;WDR44;GNPDA1	negative regulation of organelle assembly	0.561724392805525	EZR;SCCPDH;NFIB;BDNF;LSR;HSPA2;SOX4;FN3KRP;PIGO;TAPBP;TUSC3	glial cell proliferation	1	HSPA5;SOX4;RELN;CBFA2T2;ADCY2;PSAT1;SWAP70;COL2A1;DGCR8;CTNND2;TTR;FBXL15	regulation of signal transduction	1	MARCKS;RP2;PDK3;MPZL1;TGFBR1;SHC1;GNPDA1;MMP14;MYH14;MAP7D3;LAMA4;AKAP7;ITGA5;GTF2A1;TKT;COQ7;SDC2	embryonic cranial skeleton morphogenesis	1	HSPA6;CYP2E1;DNAJB1;ATF4;HSPA1A;TXNIP;DUSP1;BTG2;IVNS1ABP;JUN;ID2;TNC;EGR1;IFRD1;CNOT8;LAMA4;ARFGAP3;TRIM2;RGS2;CYP1B1;ATF3;NPC1;BET1;DNAJB9;AAGAB;OAS1;DDIT4;SLC33A1;ALDH1A3;HES1;STC2;GADD45A;ATF6;GEM;FGB;VIPR1;LAMA2;MYL5;SLC16A4;CALB2;ZNF211;NCOA2;CYP1A1;GH1;MYH1;SLC24A1;GPLD1;NTS;CYP24A1;NRL;ZNF165;HP;APOC4;LPAR4;HSPH1;GUCA2A;LETMD1;NR1I2;RAD17;SLC22A2;RPGR;MUTYH;ID3;CXCL3;IL1RL2;IL9;CABP1;C1S;…	developmental process	9.76019e-09	PRPF8;C1D;UBE2L3;KDELR2;NCOR1;CNOT1;TACC1;EIF1AX;GOLGB1;PITPNA;AMD1;OGDH;CUL3;ADRBK1;TIA1;SMC1A;IFITM1;MARCKS;GYS1;ADD3;KIAA0494;ZFR;PRPF4B;STXBP1;E2F1;BAG5;SSX2IP;FECH;PVRL2;RFC5;TMPO;SLC7A6;WBP4;CXCL12;PNPLA6;HCCS;SEMA3C;CPOX;RBM14;ACOX3;CPT2;TECPR2;KYNU;ADCY9;CA12;RASSF7;RDX;CCNE2;NCAPH2;COCH;PAFAH2;SOD3;PDZK1;ZDHHC24;GRM3;JAK2;RET;RNH1;CST6;MACF1;ADAM18;TMX1;TRAF3;FLNB;EZR;LCP1;KLF6;NCOA1;NT5…	catabolic process	0.0305064	DNASE2;C11orf58;PITPNM1;NFIB;TP53I11;MGST3;RGS12;SYNM;PGRMC2;CETN3;TM9SF1;TAPBP;PRODH;CBFA2T2;PRKAB2;SORBS3;SRGAP2;KHDRBS3;HSPA4L;COL2A1;TTR;SLC4A2;ALPL;GPX1;ANXA5;CLU;HSPA5;ACP2;SLC2A1;EZR;SLC25A16;PGAM1;NFYA;BDNF;MT3;HMGB2;ABCD3;PEX2;AKT1;SLC8A1;GPC1;IDUA;TSPAN7;CASP3;HSPA13;MASP1;TUB;EFNB2;CRIP2;METAP1;CTSC;HSPA2;CASP6;MAX;B2M;RPS29;RPS24;GNG3;RELN;MT1X;SP2;SOX4;ADCY2;TFCP2;TUSC3;COL4A6;UBAP2L…	multicellular organismal-level homeostasis	0.735858	ISLR;LIN7A;CASK;PMM2;TOX3;KDM6A;HSPA12A;ADCY6;EPB41L2;EDIL3;PLXNA2;SH3BGRL;RP2;PDE5A;ALDH1A2;SLC25A14;MPZL1;FKBP9;SVIL;AIFM1;ECD;ADA;COL1A1;COL3A1;APOC3;BCHE;LDHB;THBS1;COL1A2;ITGA5;POU2F2;LGALS1;GLI2;NID1;POU2F1;IDS;PRKACG;CALB2;PAX3;LAMA1;GSTM2;SHC1;TKT;MARCKS;FOXN2;SDC2;FBN2;TGFBR1;ECE1;GNPDA1;ALDH1A3;RFX5;GSS;MMP14;SERPINB9;CNN1;GTF2A1;GTF2A2;BCAT1;AK2;TPD52;TIMM10;JAG1;FBLN2;PDE1B;SPOCK1;PAK…	muscle structure development	0.0500174	PMM2-CDG Brain Organoids Proteomics	dibenzoazepine	sodium channel blocker	Acute mania, Generalized tonic-clonic seizures, Partial seizures with secondary generalization, Complex partial seizure disorder, Mixed seizure, Pain, Generalized tonic clonic seizure, Alcohol withdrawal syndrome(aws), Restless legs syndrome
cefoxitin	-3.79767				RP2;PDCD1;WIPF2;SECISBP2L;PRRX1;TMED7;AP4S1;SMARCE1	negative regulation of tolerance induction	1	CD59;ATP1A2;AP4S1;FLNB;WIPF2;TPM2;KANK2	actin filament-based process	1				NUDCD3;TRAK1;DKK3;TRIM2;IDS;TNFAIP3;FBLN1;RGS4;MUC2;FAS;RRAD;HNRNPD;NOTCH4;COMP;FABP3;MYH3;DSC3;RCVRN;CST1;CTRC;PEX10;ACSBG1;CHRNA5;ZNF43;TULP2;POM121L9P;HBD;NFIC;HTR6;ART4;PRKACG;F7;LY6G6D;GIPC1;HTR4;HCN2;WNT8B;CSN3;SIK1;ARHGAP6;LRRC48;IFNA7;PAPOLB;ASB4;HIST1H1E;HIST1H3A;JAG1;NR2F6;ID4;PPP2R3A;HOXB13;ABCA4;RUFY3;RGS6;RASGRF1;MEG3;PDE10A;AKAP7;CD84;SH2D1A;DAPK1;IL1R2;FGFR2;TRBV10-2;PTGDS;B3GALNT1…	negative regulation of cellular metabolic process	0.143631	MMP14;PRKAR1A;TAF7;RALY;ANXA4;ENO2;UBE2D2;DDX23;SCARB2;FAM3C;CAPZB;SEC14L1;ARL2BP;TRAK2;CELF2;BRD8;SREBF1;UBE2B;ITGAV;KDSR;NFX1;SERTAD2;GPC1;TRIOBP;STAMBP;STK38;SDF2;CDYL;BCL6;UPP1;ARHGEF9;IRF2;DCK;PHYH;FAM8A1;ARMC8;LSP1;CAMLG;AGL;UTP14C;AKAP17A;COBLL1;ITPKB;MAP3K5;NDST2;RNF144A;PHACTR2;ENTPD4;MB;GPSM3;MT1X;ZNF202;RASSF1;NUPL1;RAD54L;RNF24;WDHD1;EML1;HUS1;PTGER4;C6orf47;PARG;CCR1;RP2;NMB;OCEL1;C5…	maintenance of protein location in cell	1	RAP1B;ERC2;TGFB1I1;PEX1;MCM3AP;FLNB;HSBP1;RP2;DDHD2;SNUPN;BAG4;NRAS;COL4A1;MT2A;ATP1A1;BPGM;TPM2;HAPLN1;FGF5;ACTN1;CD59;MGMT;TMEM11;RAB5A;CSRP1;FGFR3;MYL9;PSMB6;PSMB5;HTR1D;LOX;LMOD1;TYK2;HLA-F;PRSS3;ACTN2;SOAT1;MLH1;ME1;VASP;ATP1A2;DAP;ALDH3A2;EPHB4;PRRX1;DAD1;RPL37;RPS28;ATP8B2;HGFAC;TAF10;ORC2;KRR1;ENDOG;FLOT2;NFIX;PDCD1;SF3A2;NEDD8;ADRM1;ATP2B3;KANK2;RALGAPA1;THOC7;WDR73;DARS2;SMARCD3;RYBP;WI…	response to glycoside	1				NGLY1-CDDG Fibroblast Proteomics	antibiotic	cephalosporin	Pneumonia, Lung abscess, Bacterial infections, Lower respiratory tract infection bacterial, Intra-abdominal infections, Peritonitis Bacterial urinary tract infections, Influenza, Animal bite, Pelvic cellulitis, Endometritis, Gynecological infection, Intra-abdominal abscess, Skin and subcutaneous tissue bacterial infections, Bone and joint infection Septicemia Pelvic inflammatory disease
cefuroxime	-3.68636							PRKAG1;PRKAB1	fatty acid biosynthetic process	1				PTPRF;HDLBP;LAMC1;TIMM17A;PAF1;GBP1;PKD1;SERPINE1;PTPRN2;CTNNBIP1;PICALM;RNF8;DOCK1;EML3;IFIT5;BRD3;PCCA;EIF1AY;RAPGEF5;HHEX;DNAJC6;STX1A;DHX34;CCNF;FGB;PFN2;GPR162;CIITA;PLCE1;SPTBN2;CELSR3;PLD1;ESR1;EPM2A;FCN1;CD79B;BARD1;ANGPT1;TNFSF12;TCAP;NOVA1;ROM1;PTPN11;ZC3H7B;CRYBB1;PTGIR;SPINK1;CNGA1;TRPC3;TRPM1;CACNG1;DKK4;JRKL;PDE5A;ALX1;TNFSF9;CH25H;ATP5S;CELA2B;ZIC3;NR1I2;SIX6;CHRNE;ALOX15;HTR1E;MS4…	cell adhesion	2.28319e-05	CKAP4;CTBP2;ARHGEF12;TSN;FSCN1;TWF1;MPZL1;TCOF1;ATG9A;PAPSS2;BAZ2B;THBS2;GABBR1;FBN2;ARHGEF9;DYNC2LI1;VCAM1;ARHGAP29;RABGAP1;CELSR2;RUNX3;LMO2;TMEM187;CLUAP1;GPRASP1;ZNF7;DCT;TRAF1;ARSE;WNT5A;PPIL2;ZNF507;DUSP8;EPB41L3;CHRND;IL18RAP;ADAM20;CA7;ID3;OCM2;PRSS16;RING1;COMMD4;FERMT2;NOP16;ATXN7;B9D1;TNFSF11;MTAP;SLCO2B1;MYO1A;PNN;CYFIP1;PIK3R1;ZZEF1;LOC92249;SHANK2;HSPA6;PCLO;FLNA;PCGF2;TFF2;ARFIP1;D…	floor plate development	0.410068	DAP;PAFAH1B2;MDH1;CHMP2B;SH3GLB1;UVRAG;STAT2;ATG3;AKT1;ATG7;ATG4B;SNF8;VPS4B;ATG12;PRKAG1;MTMR14;MAP2K1;WDR45;HGS;SIRT2;TSG101;VPS33B;PIK3CA;PRKAB1;STAM;VPS37B;CALCOCO2;VPS28;ATG5;TSC1;FBXO7;ATG13;PIK3R4;RAB3GAP2	macroautophagy	8.0516e-31	SPTLC1;PEX13	sphinganine metabolic process	1	PMM2-CDG Fibroblast Proteomics	antibiotic	beta-lactam	Bone and joint infections Bacterial infection Animal bite Acute bacterial exacerbation of chronic bronchitis Maxillary sinusitis Bacterial otitis media Bacterial infections Impetigo Lyme disease Gonorrhea Urinary tract infections Moderate streptococcal tonsillitis Mild streptococcal pharyngitis Moderate streptococcal pharyngitis Skin and subcutaneous tissue bacterial infections Meningitis Septice…
celastrol	-4.4829	PEX13			AKT1;SH3GLB1;PIK3R4;VPS33B	protein localization to vacuole	0.0128038301375315	PRKAB1;ATG5;ATG13;ATG4B;HGS;CALCOCO2;ATG12	macroautophagy	1.13929348109294e-05				HSPA6;EPHB3;HSP90AB1;SNX3;SART3;FNTA;WDR1;CALM3;WARS;NDRG1;UBB;DNAJB1;HSPA9;LITAF;PTP4A1;TPP1;NFE2L1;ATF4;ODC1;MCL1;HSPA1A;SARS;HSPD1;ZYX;HYOU1;EPRS;TMEM66;RNF114;PSAP;EPAS1;DNAJA1;FKBP4;PALLD;MGEA5;BTG1;SLC3A2;VCL;SEPHS2;SERP1;ACTA2;TAX1BP1;RBM4;AARS;ANXA1;DUSP1;GOLGB1;RCN1;THBS1;CPE;HAX1;NFE2L2;BHLHE40;NUDC;ARCN1;PITPNA;SEPW1;RRBP1;ARIH2;BTG2;ATP1B1;TARS;TXNRD1;CYR61;PRNP;CCT6A;ETS2;STAT6;ENC1;…	regulation of nitrogen compound metabolic process	9.5946e-18	FNTB;ARF3;STARD7;USP22;ATP6V0E1;MLEC;SET;PTPRF;MARCKSL1;PHB;S100A11;XBP1;CD81;UBE2L3;SRSF11;SF3B3;SKP1;ACTR1A;GNB1;SRSF2;CALU;ARL6IP5;CTNNA1;STMN1;CIRBP;PAFAH1B1;LAMP2;SCD;CTSB;DHCR24;NOP56;HDGF;MGEA5;M6PR;TAGLN2;RERE;HSBP1;GLUD1;ARPC1A;ABLIM1;SNX17;IPO7;CD9;HADHB;TXNIP;EIF1AX;YWHAH;CD99;ADD3;HADH;ANP32A;PABPC4;SMARCC1;TM9SF2;PIP4K2B;BCLAF1;RBBP7;EIF2S1;NMT1;CHD4;AMD1;PCNA;DDX3X;SNRNP70;SRRM1;CAP…	cell cycle	7.81213e-11	DAP;PAFAH1B2;MDH1;CHMP2B;SH3GLB1;UVRAG;STAT2;ATG3;AKT1;ATG7;ATG4B;SNF8;VPS4B;ATG12;PRKAG1;MTMR14;MAP2K1;WDR45;HGS;SIRT2;TSG101;VPS33B;PIK3CA;PRKAB1;STAM;VPS37B;CALCOCO2;VPS28;ATG5;TSC1;FBXO7;ATG13;PIK3R4;RAB3GAP2	macroautophagy	8.0516e-31	SPTLC1;PEX13	sphinganine metabolic process	1	PMM2-CDG Fibroblast Proteomics	pentacyclic triterpenoid	antioxidant	NA
celecoxib	-5.91999	LPAR1;ERAP1;ARHGAP19	response to 1-oleoyl-sn-glycerol 3-phosphate	1	KLHL25;PGRMC2;BCL11B	olfactory bulb axon guidance	1		NA	NA		NA	NA	FNTA;ATF4;NCOR1;BTG1;TXNIP;DUSP1;BHLHE40;EMP1;JUN;JUNB;NFKBIA;ZFP36;EGR1;SLC25A36;AFF1;CD55;EFNA1;LDLR;IER2;VEZF1;N4BP2L2;GBP1;NR4A1;KLF10;SLC2A3;TNFAIP3;ATF3;HIST2H2BE;CCNG2;AHR;DDIT4;FHL2;PTPRN2;THBS2;TGFB1;TGIF1;TPP2;HES1;KLF9;NFIL3;COBLL1;GADD45A;ACTA1;PAWR;LPAR1;FOXO3;NDC80;CEBPG;COL16A1;FLRT2;ZNF84;ZNF140;TOX;TFAP2A;ANKRD6;ZNF274;ASNS;TMEFF1;UST;MAFF;CDC14A;CLDN10;RUNX1T1;HK3;PPM1E;NR2C2;EG…	negative regulation of transcription by RNA polymerase II	8.37016e-05	TPP1;PIP4K2B;WDR77;GYS1;PEX19;NDUFA6;TOMM40;FBXO28;CTSH;UBE4B;TRAM2;SLC37A4;DYRK2;TCTA;AP1S2;SKP2;SLC25A20;TMOD1;CASP9;CDK5;GTSE1;KCNN4;SPATA2;RAB40B;APOC2;EPHB3;FNTB;PRR3;RAMP1;CD3EAP;GGCX;RET;NPFF;XIAP;GPR143;CASP7;CFLAR;CTDSP2;SAP18;EIF4EBP2;SRSF6;GGA2;RALGDS;HNRPDL;SH3GLB1;GPC3;CLN3;ASMTL;SP110;NPAT;SPAG1;RANBP3;ST20;ZNF174;KLHL25;GATA2;BLZF1;LAIR1;RB1;B4GALT1;KCNJ5;YIPF6;FAM89B;CDS2;CALR;ZC3…	protein localization to membrane	1	DNASE2;C11orf58;PITPNM1;NFIB;TP53I11;MGST3;RGS12;SYNM;PGRMC2;CETN3;TM9SF1;TAPBP;PRODH;CBFA2T2;PRKAB2;SORBS3;SRGAP2;KHDRBS3;HSPA4L;COL2A1;TTR;SLC4A2;ALPL;GPX1;ANXA5;CLU;HSPA5;ACP2;SLC2A1;EZR;SLC25A16;PGAM1;NFYA;BDNF;MT3;HMGB2;ABCD3;PEX2;AKT1;SLC8A1;GPC1;IDUA;TSPAN7;CASP3;HSPA13;MASP1;TUB;EFNB2;CRIP2;METAP1;CTSC;HSPA2;CASP6;MAX;B2M;RPS29;RPS24;GNG3;RELN;MT1X;SP2;SOX4;ADCY2;TFCP2;TUSC3;COL4A6;UBAP2L…	multicellular organismal-level homeostasis	0.735858	ISLR;LIN7A;CASK;PMM2;TOX3;KDM6A;HSPA12A;ADCY6;EPB41L2;EDIL3;PLXNA2;SH3BGRL;RP2;PDE5A;ALDH1A2;SLC25A14;MPZL1;FKBP9;SVIL;AIFM1;ECD;ADA;COL1A1;COL3A1;APOC3;BCHE;LDHB;THBS1;COL1A2;ITGA5;POU2F2;LGALS1;GLI2;NID1;POU2F1;IDS;PRKACG;CALB2;PAX3;LAMA1;GSTM2;SHC1;TKT;MARCKS;FOXN2;SDC2;FBN2;TGFBR1;ECE1;GNPDA1;ALDH1A3;RFX5;GSS;MMP14;SERPINB9;CNN1;GTF2A1;GTF2A2;BCAT1;AK2;TPD52;TIMM10;JAG1;FBLN2;PDE1B;SPOCK1;PAK…	muscle structure development	0.0500174	PMM2-CDG Brain Organoids Proteomics	NSAID	NSAID	Severe pain, Primary dysmenorrhoea, Ankylosing spondylitis (as), Rheumatoid arthritis, Osteoarthritis (oa), Acute Pain
cephaeline	-5.05734				TAF10;GTF3A;ALDH3A2;NGLY1;SLC4A7;FLNB;ACTN1;PSMB5;RPS28;SF3A2;TMED7;MCM3AP;DDHD2;EPHB4;VKORC1;DARS2;KANK2;ATP1A1;TNS1;HSBP1;CD59;NRAS;MYCBP;BPGM;LMOD1;ACTN2;ENDOG;MGMT;RP2;HAPLN1;PSMB6;RNF5;SMARCE1;ATP8B2;RSL24D1;BCL7C;SOAT1;HLA-F;ZBTB1;COL4A1;SECISBP2L;SCAMP4;SSR3;ADAMTS1;NEDD8;TPM2;LXN;DAD1;ATP2B3;SNUPN	G1/S transition of mitotic cell cycle	1	RYBP;PISD;CGRRF1;ORC2;PAFAH2;RAB5A;PCLO;WDR73;ZBTB1;ZNF184;PEX1;PDLIM2;MRPL46;NGLY1;MLH1;INPP5F;HLA-F;TYK2;ZFP37;WIPF2;MT2A;MCM3AP;RALGAPA1;SLC9A7;LMF1;TNS1;CSRP1;ELAC2;SNUPN;ME1;FGFR3;EXTL2;RIN2;AP4S1;SF3A2;MYL9;SLC4A7	positive regulation of adaptive immune response based on somatic recombination of immune receptors built from immunoglobulin superfamily domains	1				FNTB;PLD1;ABCF1;SMNDC1;FNTA;ATP6V0E1;UBE2D3;PTTG1IP;SF3B3;HK1;DDX24;LITAF;ACTR1A;PTP4A1;FTH1;SRSF2;ODC1;MCL1;ZNF207;NCOR1;RNF114;MGEA5;HLA-E;EIF4A2;BTG1;SLC3A2;HIF1A;RBM4;TXNIP;ANXA1;JUP;DUSP1;GOLGB1;BCLAF1;SON;ATP6V1B2;ARF4;THBS1;HNRNPH2;NFE2L2;NMT1;PUM1;TERF2IP;PITPNA;BTG2;ETS2;ENC1;UBAP2L;NBR1;RBM5;GBF1;TIA1;JUN;SHC1;SQSTM1;JUNB;SUPT4H1;PPIF;NFKBIA;PFDN1;ZFP36;DUSP3;KDM5B;RAE1;ID2;ETF1;SNW1;SE…	nucleic acid metabolic process	8.54411e-54	CCL5;ESRRA;PRPF8;CAPNS1;RPL35;EIF3D;GDI2;RPL24;TARDBP;EIF3F;STARD7;CBX3;PSMB2;KHDRBS1;ERH;TAF10;NONO;SNRNP200;HSP90AB1;CANX;RPL14;RPS6;USP22;TCEB2;COX4I1;TMED2;RPS25;HINT1;EEF2;ANAPC5;EIF3A;HSP90B1;MSN;WDR1;AP2M1;CLTC;AP2B1;MLEC;SF3B2;CALM3;WARS;SET;SOD1;HDLBP;MARCKSL1;GABARAP;NUCB1;SSR2;P4HB;SLC25A5;PHB;CTSA;TOMM20;CD81;GRN;GLO1;YWHAQ;KDELR2;NPC2;PRKCSH;FKBP1A;SKP1;OS9;ARF3;PGK1;SUMO3;GNB1;CAPN1…	organonitrogen compound metabolic process	4.45355e-18	RAP1B;ERC2;TGFB1I1;PEX1;MCM3AP;FLNB;HSBP1;RP2;DDHD2;SNUPN;BAG4;NRAS;COL4A1;MT2A;ATP1A1;BPGM;TPM2;HAPLN1;FGF5;ACTN1;CD59;MGMT;TMEM11;RAB5A;CSRP1;FGFR3;MYL9;PSMB6;PSMB5;HTR1D;LOX;LMOD1;TYK2;HLA-F;PRSS3;ACTN2;SOAT1;MLH1;ME1;VASP;ATP1A2;DAP;ALDH3A2;EPHB4;PRRX1;DAD1;RPL37;RPS28;ATP8B2;HGFAC;TAF10;ORC2;KRR1;ENDOG;FLOT2;NFIX;PDCD1;SF3A2;NEDD8;ADRM1;ATP2B3;KANK2;RALGAPA1;THOC7;WDR73;DARS2;SMARCD3;RYBP;WI…	response to glycoside	1				NGLY1-CDDG Fibroblast Proteomics	alkaloid	emetic	Allergic cough, Bronchitis, Cough caused by common cold, Coughing
cephaeline	-6.95239				GDI2;TPI1;KDELR1;PHGDH;VIM;RHEB;BNIP3;PGM1;FABP5;NUTF2;UGDH;HEBP2;RNF144A;KBTBD11;ADA;BMPR1A;HMGA1;FLNB;XPOT;SLC43A3;PGLS;FBXO5;RWDD1;COTL1;EIF4EBP1;TMEM59;LDHA;YWHAH;SDC1;PYGB;TGFBI;AKR1A1;GNG10;ARHGAP1;G6PD;UBE2K;MAP2K2;MAP2K1;GPC1;LMOD1;IGFBP6;ENPP4;SLC16A2;EMP2;ISG15;GHR;HAPLN1;RAB3B;ADH5;SRI;SERPINB6;UBE2D1;IGF2BP3;CNDP2;TWSG1;SLC6A16;APPBP2;GPR161;ISCA1;TFPI2;EPB41L1;NHLRC2;LIN7C;MDH1;SNRPC…	generation of precursor metabolites and energy	0.158595815995228	MYOF;CD55;NFX1;APPBP2;DRG2;PHF21A;MTHFS;NAV3;ISG15;ETV6;MAB21L1;GYG1;UBE2D1;UBE2H;ISCA1;BTN3A3;NET1;CRIM1;PMM2;GFPT2;ARID3A;CHST7;TFPI2;KANK1;VAMP2;NFASC;BAZ2A;TGFBI;IGF2BP3;OXTR;RND3;SMPD1;APOA2;SH3GL1;KDSR;LOXL1;TIPRL;FBXO5;SLC26A6;PGM1;F3;FCN3;PBXIP1	protein oxidation	1				FNTB;PLD1;ABCF1;SMNDC1;FNTA;ATP6V0E1;UBE2D3;PTTG1IP;SF3B3;HK1;DDX24;LITAF;ACTR1A;PTP4A1;FTH1;SRSF2;ODC1;MCL1;ZNF207;NCOR1;RNF114;MGEA5;HLA-E;EIF4A2;BTG1;SLC3A2;HIF1A;RBM4;TXNIP;ANXA1;JUP;DUSP1;GOLGB1;BCLAF1;SON;ATP6V1B2;ARF4;THBS1;HNRNPH2;NFE2L2;NMT1;PUM1;TERF2IP;PITPNA;BTG2;ETS2;ENC1;UBAP2L;NBR1;RBM5;GBF1;TIA1;JUN;SHC1;SQSTM1;JUNB;SUPT4H1;PPIF;NFKBIA;PFDN1;ZFP36;DUSP3;KDM5B;RAE1;ID2;ETF1;SNW1;SE…	nucleic acid metabolic process	5.50616e-54	CCL5;ESRRA;PRPF8;CAPNS1;RPL35;EIF3D;GDI2;RPL24;TARDBP;EIF3F;STARD7;CBX3;PSMB2;KHDRBS1;ERH;TAF10;NONO;SNRNP200;HSP90AB1;CANX;RPL14;RPS6;USP22;TCEB2;COX4I1;TMED2;RPS25;HINT1;EEF2;ANAPC5;EIF3A;HSP90B1;MSN;WDR1;AP2M1;CLTC;AP2B1;MLEC;SF3B2;CALM3;WARS;SET;SOD1;HDLBP;MARCKSL1;GABARAP;NUCB1;SSR2;P4HB;SLC25A5;PHB;CTSA;TOMM20;CD81;GRN;GLO1;YWHAQ;KDELR2;NPC2;PRKCSH;FKBP1A;SKP1;OS9;ARF3;PGK1;SUMO3;GNB1;CAPN1…	organonitrogen compound metabolic process	3.95987e-18	IGF2;PLEK;SPP2;TMSB15A;GZMA;TMSB4X;DAP;URM1;APBA1;EIF4EBP1;NNMT;TNXB;FLNB;SHANK1;KDELR1;ISG15;OR7A17;SLC6A16;EMP3;UCHL1;SRI;GFPT2;LOXL1;PGM1;LIMD2;PIAS4;PHGDH;COTL1;PGM3;TGFBI;GZMB;HS1BP3;UBE2D1;AKR1A1;UGDH;GDI2;MDH1;SLC43A3;NUTF2;HEBP2;MYL12A;G6PD;TIPRL;PMM2;BTN3A3;PLD3;ADA;RWDD1;GBP1;SERPINB6;XPOT;GYG1;PGLS;KBTBD11;NMI;ADH5;CNDP2;ARHGAP1;DENR;TSC22D4;YWHAH;SH3GL1;UBE2K;HS3ST3A1;MTHFS;PYGB;TPI1;…	generation of precursor metabolites and energy	0.162355				ALG1-CDG Fibroblast Proteomics	alkaloid	emetic	Allergic cough, Bronchitis, Cough caused by common cold, Coughing
chlorphenesin	-4.12881				ACTN1;ELAC2;FGFR3;THOC7;CD59;FLNB;AP4S1	fibroblast growth factor receptor apoptotic signaling pathway	1	TGFB1I1;ME1;CD59;RYBP;ATP2B3;HAPLN1	negative regulation of activation of membrane attack complex	1				STOM;CPE;DAB2;ARHGEF12;CDC25B;TJP1;CBX6;OPTN;PRMT2;DDAH2;WIPF1;UNC13B;SIAH1;LOXL2;MYO6;GTPBP6;RTN1;FRZB;STS;CXADR;PHACTR2;SFRP4;GLIPR1;REEP1;GAS1;SEC14L2;VCAN;FGFBP1;TGFA;PITRM1;SLC15A2;CCL20;CDH6;CPA3;ALDH3B1;CYP27B1;FGF7;TNK1;CCK;MMP3;NOL4;CD27;CILP;LEFTY1;HLA-DOA;PEX10;FER;CYP4F3;TAC1;CNR2;TNFRSF17;HOXC5;PAX5;HOXC6;GABRB1;SLC8A1;KRT75;KCNJ3;FRK;F9;PROX1;IL4;HCRTR1;LILRB2;S100A5;LALBA;NAALADL1;…	regulation of cell differentiation	9.54294e-05	HNRNPD;CALM3;CALM1;NCOR1;HADHB;RAB5C;RPS3A;KRT19;KIAA0100;MPZL1;AFF1;ZNF410;EPHX1;NUP62;SSBP1;PHKB;INPP1;SLC25A4;RYK;LTBR;KIF5C;MTHFS;E2F3;SSBP2;FBLN2;FUT8;ICA1;STK3;GOLIM4;PDCL;CLPX;PFN2;MRE11A;DACH1;CALB1;SNRPG;CNBP;CA4;APOC4;UPF3A;HNRNPH3;PSD;ADAM28;PTMA;NACA;ACTN1;CDC42;SMARCA4;FADS1;AQP1;HIST1H1C;ATP2C1;FZD2;CHRNA3;HMG20B;LGALS8;ITPK1;EFCAB2;ZNF638;RPL7;KIAA0182;MCFD2;PIK3R1;CARM1;PKN2;NUDT2…	in utero embryonic development	0.282435	RAP1B;ERC2;TGFB1I1;PEX1;MCM3AP;FLNB;HSBP1;RP2;DDHD2;SNUPN;BAG4;NRAS;COL4A1;MT2A;ATP1A1;BPGM;TPM2;HAPLN1;FGF5;ACTN1;CD59;MGMT;TMEM11;RAB5A;CSRP1;FGFR3;MYL9;PSMB6;PSMB5;HTR1D;LOX;LMOD1;TYK2;HLA-F;PRSS3;ACTN2;SOAT1;MLH1;ME1;VASP;ATP1A2;DAP;ALDH3A2;EPHB4;PRRX1;DAD1;RPL37;RPS28;ATP8B2;HGFAC;TAF10;ORC2;KRR1;ENDOG;FLOT2;NFIX;PDCD1;SF3A2;NEDD8;ADRM1;ATP2B3;KANK2;RALGAPA1;THOC7;WDR73;DARS2;SMARCD3;RYBP;WI…	response to glycoside	1				NGLY1-CDDG Fibroblast Proteomics	chlorobenzenes	muscle relaxant	Muscle spasm
chlorphenesin	-4.18477	RTN1;CXADR;REEP1;SLC8A1;SPTAN1;GAS6;ALDH4A1	endoplasmic reticulum tubular network organization	0.230000968120566	PDCL;CALB1;MCFD2;USP16;GFPT1;DDX3X;TGFBI	regulation of toll-like receptor 8 signaling pathway	1	OPTN;PHACTR2;CHD9;RANBP1;KIF5B;TPPP3;DGKA;FHL3;HDLBP	positive regulation of mitotic centrosome separation	1	SLC25A4;E2F3;NDUFS4;THOC7;GPC1;CLGN;OPA1;MFN2;SLC27A6	positive regulation of vascular associated smooth muscle cell apoptotic process	0.170475658007894	STOM;CPE;DAB2;ARHGEF12;CDC25B;TJP1;CBX6;OPTN;PRMT2;DDAH2;WIPF1;UNC13B;SIAH1;LOXL2;MYO6;GTPBP6;RTN1;FRZB;STS;CXADR;PHACTR2;SFRP4;GLIPR1;REEP1;GAS1;SEC14L2;VCAN;FGFBP1;TGFA;PITRM1;SLC15A2;CCL20;CDH6;CPA3;ALDH3B1;CYP27B1;FGF7;TNK1;CCK;MMP3;NOL4;CD27;CILP;LEFTY1;HLA-DOA;PEX10;FER;CYP4F3;TAC1;CNR2;TNFRSF17;HOXC5;PAX5;HOXC6;GABRB1;SLC8A1;KRT75;KCNJ3;FRK;F9;PROX1;IL4;HCRTR1;LILRB2;S100A5;LALBA;NAALADL1;…	regulation of cell differentiation	9.54294e-05	HNRNPD;CALM3;CALM1;NCOR1;HADHB;RAB5C;RPS3A;KRT19;KIAA0100;MPZL1;AFF1;ZNF410;EPHX1;NUP62;SSBP1;PHKB;INPP1;SLC25A4;RYK;LTBR;KIF5C;MTHFS;E2F3;SSBP2;FBLN2;FUT8;ICA1;STK3;GOLIM4;PDCL;CLPX;PFN2;MRE11A;DACH1;CALB1;SNRPG;CNBP;CA4;APOC4;UPF3A;HNRNPH3;PSD;ADAM28;PTMA;NACA;ACTN1;CDC42;SMARCA4;FADS1;AQP1;HIST1H1C;ATP2C1;FZD2;CHRNA3;HMG20B;LGALS8;ITPK1;EFCAB2;ZNF638;RPL7;KIAA0182;MCFD2;PIK3R1;CARM1;PKN2;NUDT2…	in utero embryonic development	0.282435	DDX3X;PEX7;CALU;ATP9B;TPST1;PHACTR2;KHDRBS3;SEC24D;SEC31A;ABL1;ANXA1;HMGN1;CALB1;P4HB;GSTP1;SPARC;COL11A1;PDIA4;GTF2F2;COL5A1;FLNA;PPIB;EIF4B;DGKA;PRKCH;TNC;DDX6;CCND2;CCND3;KIF5B;MYH9;COPB2;SOAT1;CDKN2B;RANBP1;IQGAP1;TRAPPC10;LMAN1;GSK3A;SERPINH1;COPB1;COPA;SUB1;PMS2;HSPA2;CDH11;MYL6;SNAP25;DSTN;RAP1B;RPL37;AP1S1;RAB1A;SERF2;HDLBP;NUCB1;AKAP12;TLE1;PTK2;GFPT1;CKAP4;GOLGA2;PAPPA;PDCL;ILK;FHL3;CLI…	endoplasmic reticulum to Golgi vesicle-mediated transport	6.21669e-06	CCDC69;ARVCF;NDUFS8;E2F3;SCD;ABLIM1;TP53I11;UQCRQ;CLGN;CEP290;SLC31A1;NDUFS4;ADCY6;NDUFA2;TIMM8A;PPP1R12B;OPA1;SLC16A7;OBSL1;SS18L1;NDUFS7;NDUFS2;MTX2;NEBL;SORBS2;MFN2;NDUFA7;MLYCD;CRYAB;ORM1;ATP1A1;SLC25A5;FH;COX8A;DMD;SLC25A4;COX4I1;ATP1A3;JUP;GOT1;TNNI1;HK1;S1PR1;SDHB;SCP2;PLN;AK4;TMOD1;ALDH4A1;SDHA;PRKAR2B;SLC8A1;ACSL1;GPC1;SPR;ACTN2;ADD2;BSG;PGM1;MPV17;SLC19A1;CRAT;GATA4;TNNT2;UQCRFS1;PRIM1;…	muscle cell development	2.78531e-09	PGM1 iCardiomyocytes Proteomics	chlorobenzenes	muscle relaxant	Muscle spasm
chlorphenesin	-5.1539		NA	NA	ACTN1;MCFD2;PPP1R7;PDE1C;ZRSR2;EIF4E2;NT5DC2;COMMD10	actin filament network formation	1	FRZB;STS;BTD;BUB1;PTK2B;AMDHD2;ANGPTL4;ARL1;TXNRD2;GOT2;USP22	response to cation stress	1		NA	NA	STOM;CPE;DAB2;ARHGEF12;CDC25B;TJP1;CBX6;OPTN;PRMT2;DDAH2;WIPF1;UNC13B;SIAH1;LOXL2;MYO6;GTPBP6;RTN1;FRZB;STS;CXADR;PHACTR2;SFRP4;GLIPR1;REEP1;GAS1;SEC14L2;VCAN;FGFBP1;TGFA;PITRM1;SLC15A2;CCL20;CDH6;CPA3;ALDH3B1;CYP27B1;FGF7;TNK1;CCK;MMP3;NOL4;CD27;CILP;LEFTY1;HLA-DOA;PEX10;FER;CYP4F3;TAC1;CNR2;TNFRSF17;HOXC5;PAX5;HOXC6;GABRB1;SLC8A1;KRT75;KCNJ3;FRK;F9;PROX1;IL4;HCRTR1;LILRB2;S100A5;LALBA;NAALADL1;…	regulation of cell differentiation	9.54294e-05	HNRNPD;CALM3;CALM1;NCOR1;HADHB;RAB5C;RPS3A;KRT19;KIAA0100;MPZL1;AFF1;ZNF410;EPHX1;NUP62;SSBP1;PHKB;INPP1;SLC25A4;RYK;LTBR;KIF5C;MTHFS;E2F3;SSBP2;FBLN2;FUT8;ICA1;STK3;GOLIM4;PDCL;CLPX;PFN2;MRE11A;DACH1;CALB1;SNRPG;CNBP;CA4;APOC4;UPF3A;HNRNPH3;PSD;ADAM28;PTMA;NACA;ACTN1;CDC42;SMARCA4;FADS1;AQP1;HIST1H1C;ATP2C1;FZD2;CHRNA3;HMG20B;LGALS8;ITPK1;EFCAB2;ZNF638;RPL7;KIAA0182;MCFD2;PIK3R1;CARM1;PKN2;NUDT2…	in utero embryonic development	0.282435	GSTT1;COMT;KDELR2;NT5DC2;PIR;GYG2;GRM1;SLC35E3;CTPS2;VGF;TXLNG;PSMD10;BRF2;CHM;TXNRD2;UBA1;PLP1;DCUN1D2;DAD1;RBFA;ING1;KLHL1;USP22;PDK3;EIF4E2;CDK16;USP9X;ZNHIT3;GPN2;GNPDA1;SURF2;STS;MPDU1;BUB1;SRSF7;SCAMP4;EIF1AX;EIF4A3;POLE2;MCFD2;PCIF1;FEM1B;DPM1;ARL1;PABPN1;BTN2A1;RPS6KA3;ZRSR2;EIF4EBP2;GPRC5B;SLC25A44;AMDHD2;RHOG;ALKBH4;BOLA1;BTD;PTPRK;COX6C;COX7A2L;LIFR;ANTXR1;DROSHA;ZHX2;GSR;GPX4;MFGE8;SL…	N-acetylglucosamine catabolic process	0.644307		NA	NA	ALG13-CDG Brain Organoids Proteomics	chlorobenzenes	muscle relaxant	Muscle spasm
chlorzoxazone	-3.7932				DAD1;TAF10;CSRP1;RAP1B;HSBP1;CD59;DAP;ADRM1;GTF3A;FLOT2;NEDD8;RYBP;ALDH3A2;MLH1;NRAS;KRR1;MYCBP;TMEM11;ENDOG;MGMT;PAFAH2;RAB5A;SNUPN;NGLY1;SLC4A7;FLNB;ACTN1;PSMB5;PSMB6;RPS28;TMED7;EXTL2;AP4S1;SMARCE1;WIPF2;MT2A;MCM3AP;SECISBP2L;DDHD2;WDR73;RALGAPA1;ZBTB1;LOX;PEX1;EPHB4;SSR3;VKORC1;GMPR2;DARS2;KANK2;LXN;TPRKB;MRPL46;BAG4;ATP1A1;ADAMTS1;SF3A2;FGFR3	somatic hypermutation of immunoglobulin genes	1	CD59;MYL9;ELAC2;EPHB4;ATP1A2;LOX;FGFR3;PAFAH2;ATP2B3;ZFP37;PRSS3;SLC4A7;PDCD1;FGF5;NFIX;AP4S1;PCLO;ME1;FLOT2;LMOD1;COL4A1;TPM2;ERC2;MCM3AP;RNF5;ATP8B2;TNS1;LMF1;PDLIM2;KANK2	maintenance of presynaptic active zone structure	1				DDR1;HNRNPD;CALM3;PTPRF;SPARC;CTSD;SPARCL1;EIF3F;PALLD;LGALS3BP;VCL;RERE;CD59;SERPING1;CKAP4;JUP;DUSP1;MYL9;DCTN1;PXN;THBS1;ITGB5;HLA-DPB1;TIMP3;ARHGDIA;BHLHE40;CHD4;ITPR3;RRBP1;TNFAIP1;LGMN;PPP1R7;BTG2;ATP1B1;BGN;NUDCD3;DAB2;SDC1;CYR61;ENO2;ETS2;BAZ2A;PLEC;ADRBK1;PSMB2;SOX4;DPYSL3;COL6A3;ATP6AP2;SCRN1;SHC1;MYH11;IGFBP4;ELF3;PODXL;INPPL1;ICMT;CALD1;NBL1;CPSF1;CLPTM1;KRT19;HSPG2;MARCKS;SRRT;TOX4;E…	multicellular organismal process	2.71279e-47	RFC2;CCL5;FNTB;PRPF8;CAPNS1;RPL35;RPL28;EIF4G2;EIF3D;PARK7;SRP14;GDI2;RPL11;ARF3;RPL24;SEPT2;HNRNPA1;FAU;CFL1;RPL18;EIF3F;RPS5;STARD7;RPL19;SLC25A3;DDX5;RPL6;CTDNEP1;RPL10A;PSMB2;KHDRBS1;C22orf28;ERH;SRSF9;ABCF1;DAD1;JTB;ZNF146;ILF2;ZNF259;TAF10;NONO;SNRNP200;RHOA;RNPS1;RPL30;HSP90AB1;ARF1;IK;CANX;SART3;SMNDC1;HNRNPM;RPL14;GUK1;OAZ1;ATP6V0B;KARS;RPS6;RPS7;TCEB2;COX4I1;TMED2;RPL12;RPL4;FNTA;EEF2;R…	nitrogen compound metabolic process	5.43999e-68	RAP1B;ERC2;TGFB1I1;PEX1;MCM3AP;FLNB;HSBP1;RP2;DDHD2;SNUPN;BAG4;NRAS;COL4A1;MT2A;ATP1A1;BPGM;TPM2;HAPLN1;FGF5;ACTN1;CD59;MGMT;TMEM11;RAB5A;CSRP1;FGFR3;MYL9;PSMB6;PSMB5;HTR1D;LOX;LMOD1;TYK2;HLA-F;PRSS3;ACTN2;SOAT1;MLH1;ME1;VASP;ATP1A2;DAP;ALDH3A2;EPHB4;PRRX1;DAD1;RPL37;RPS28;ATP8B2;HGFAC;TAF10;ORC2;KRR1;ENDOG;FLOT2;NFIX;PDCD1;SF3A2;NEDD8;ADRM1;ATP2B3;KANK2;RALGAPA1;THOC7;WDR73;DARS2;SMARCD3;RYBP;WI…	response to glycoside	1				NGLY1-CDDG Fibroblast Proteomics	benzoxazole	muscle relaxant	Acute painful musculoskeletal conditions
chlorzoxazone	-5.68296	JUP;GAS6;GPC1;SIRPA;ALDH5A1;TMOD1;CXADR;SORBS2;CACNA2D2;PLN;EMP2;TNNI1;PPP1R1A;GATA4;ARVCF;SLC4A7;CACNB2;MEF2C;DMD;SOX21;ADCY6;CRYAB;SLC19A1;TNNC1;ABLIM1;OBSL1;SPTBN1;SDHB;TP53I11;SPTAN1;KIDINS220;FRMD4B;NEBL;CLIC5;PTGES2;ZNF219;SLC47A1;POPDC2;DPF3;ACAD10;JPH3;JPH2;OBSCN;CTNNA3;CAB39L;RNASEL	muscle structure development	2.58776466280209e-07	HDLBP;P4HB;CALU;IQGAP1;GSTP1;RAP1B;FLNA;HMGN1;SEC31A;PPIB;CKAP4;ANXA1;DSTN;COPB2;IGFBP7;NUDC;RRBP1;DDX3X;COPB1;SND1;CCND3;CLINT1;KIF5B;MEST;ABL1;RANBP1;GFPT1;LMAN1;DGKA;PHACTR2;PDCL;FOXJ3;RAB1A;COPA;PTK2;TMED7;TRAPPC10;AP1S1;PEX7;PDIA4;GOLGA2;MYH9;EIF4B;MYL6;MCFD2;CHD9;PPP1R14B;THUMPD1;SUB1;ATP9B;SERF2;TM9SF3;PPA1;MAP7D1;GMPR2;POLR3E;TMEM165;CRELD2;USP16;YIPF5;CORO1C;NRBF2;TJAP1;MICALL1;NAB2;B4GA…	endoplasmic reticulum to Golgi vesicle-mediated transport	1.80672968893006e-07	SPARC;CKAP4;RRBP1;PAPPA;RANBP1;SNAP25;TLE1;COL5A1;COL11A1;NEO1;CALB1;CDH11;CDKN2B;DDX3X;BAIAP2;GTF2F2;KHDRBS3;NUDC;PCLO;CPZ;GALNT10;NAB2;IGFBP7;MYL6;SEC24D;PHLDB1;MCFD2;HDLBP;BET1L;NYNRIN;GSK3A;AP1S1;KIF5B;FLNA	protein localization to cell junction	0.0532716306236092	COX4I1;SLC25A5;HK1;SCD;IMMT;SDHA;COX8A;MFN2;SCP2;UQCRQ;AKAP1;PKP4;NDUFS2;PGM1;ALDH3A2;AFG3L2;SDHB;NDUFA7;SLC25A4;SIRPA;MPP1;FH;TFAM;NDUFS8;MPV17;MTX2;ALDH5A1;PRKAR2B;E2F3;AK4;ENDOG;ORM1;PRIM1;PDK3;EPB41L3;CCDC106;SLC25A11;ACSL1;ZNF132;SLC4A7;STAG2;BSG;GOT1;UQCRFS1;NDUFA2;NDUFS4;ARHGEF6;TPX2;SLC16A7;RTN4;SLC19A1;NDUFS7;SPTBN1;KIDINS220;MEF2A;SS18L1;SUGP2;CLK1;SPTAN1;CYP51A1;DUS1L;TIMM9;AURKAIP1;CI…	aerobic respiration	6.16620105060146e-11	DDR1;HNRNPD;CALM3;PTPRF;SPARC;CTSD;SPARCL1;EIF3F;PALLD;LGALS3BP;VCL;RERE;CD59;SERPING1;CKAP4;JUP;DUSP1;MYL9;DCTN1;PXN;THBS1;ITGB5;HLA-DPB1;TIMP3;ARHGDIA;BHLHE40;CHD4;ITPR3;RRBP1;TNFAIP1;LGMN;PPP1R7;BTG2;ATP1B1;BGN;NUDCD3;DAB2;SDC1;CYR61;ENO2;ETS2;BAZ2A;PLEC;ADRBK1;PSMB2;SOX4;DPYSL3;COL6A3;ATP6AP2;SCRN1;SHC1;MYH11;IGFBP4;ELF3;PODXL;INPPL1;ICMT;CALD1;NBL1;CPSF1;CLPTM1;KRT19;HSPG2;MARCKS;SRRT;TOX4;E…	multicellular organismal process	2.71279e-47	RFC2;CCL5;FNTB;PRPF8;CAPNS1;RPL35;RPL28;EIF4G2;EIF3D;PARK7;SRP14;GDI2;RPL11;ARF3;RPL24;SEPT2;HNRNPA1;FAU;CFL1;RPL18;EIF3F;RPS5;STARD7;RPL19;SLC25A3;DDX5;RPL6;CTDNEP1;RPL10A;PSMB2;KHDRBS1;C22orf28;ERH;SRSF9;ABCF1;DAD1;JTB;ZNF146;ILF2;ZNF259;TAF10;NONO;SNRNP200;RHOA;RNPS1;RPL30;HSP90AB1;ARF1;IK;CANX;SART3;SMNDC1;HNRNPM;RPL14;GUK1;OAZ1;ATP6V0B;KARS;RPS6;RPS7;TCEB2;COX4I1;TMED2;RPL12;RPL4;FNTA;EEF2;R…	nitrogen compound metabolic process	5.43999e-68	DDX3X;PEX7;CALU;ATP9B;TPST1;PHACTR2;KHDRBS3;SEC24D;SEC31A;ABL1;ANXA1;HMGN1;CALB1;P4HB;GSTP1;SPARC;COL11A1;PDIA4;GTF2F2;COL5A1;FLNA;PPIB;EIF4B;DGKA;PRKCH;TNC;DDX6;CCND2;CCND3;KIF5B;MYH9;COPB2;SOAT1;CDKN2B;RANBP1;IQGAP1;TRAPPC10;LMAN1;GSK3A;SERPINH1;COPB1;COPA;SUB1;PMS2;HSPA2;CDH11;MYL6;SNAP25;DSTN;RAP1B;RPL37;AP1S1;RAB1A;SERF2;HDLBP;NUCB1;AKAP12;TLE1;PTK2;GFPT1;CKAP4;GOLGA2;PAPPA;PDCL;ILK;FHL3;CLI…	endoplasmic reticulum to Golgi vesicle-mediated transport	6.21669e-06	CCDC69;ARVCF;NDUFS8;E2F3;SCD;ABLIM1;TP53I11;UQCRQ;CLGN;CEP290;SLC31A1;NDUFS4;ADCY6;NDUFA2;TIMM8A;PPP1R12B;OPA1;SLC16A7;OBSL1;SS18L1;NDUFS7;NDUFS2;MTX2;NEBL;SORBS2;MFN2;NDUFA7;MLYCD;CRYAB;ORM1;ATP1A1;SLC25A5;FH;COX8A;DMD;SLC25A4;COX4I1;ATP1A3;JUP;GOT1;TNNI1;HK1;S1PR1;SDHB;SCP2;PLN;AK4;TMOD1;ALDH4A1;SDHA;PRKAR2B;SLC8A1;ACSL1;GPC1;SPR;ACTN2;ADD2;BSG;PGM1;MPV17;SLC19A1;CRAT;GATA4;TNNT2;UQCRFS1;PRIM1;…	muscle cell development	2.78531e-09	PGM1 iCardiomyocytes Proteomics	benzoxazole	muscle relaxant	Acute painful musculoskeletal conditions
chrysin	-3.85064	PEX13			CHMP2B;WDR45;SIRT2;ATG5;ATG4B;ATG13;SH3GLB1;CALCOCO2	autophagy	3.98800504983631e-08	DAP;ATG12;VPS4B;PRKAB1;ATG13;HGS;ATG4B	autophagy	0.000180065527404159				CAPNS1;DAD1;ARF1;USP22;TMED2;HSP90B1;MLEC;XBP1;UBE2L3;SF3B3;KDELR2;HNRNPC;CALU;MCL1;CIRBP;HYOU1;SSR1;KDELR1;TMED10;HSBP1;RPL31;PPIB;YWHAH;HNRNPA0;DAP;ARF4;TUFM;EIF2S1;ARCN1;PITPNA;SLC7A5;ARIH2;COPE;NUDCD3;OGDH;ANXA4;ENO2;VAMP3;UBE2D2;PLEC;PLEKHB2;CLDN4;SHC1;SUPT4H1;PFDN1;TSN;ETF1;SEC23B;KRT18;GPAA1;IER3;KDM3B;SRSF4;CCND3;PSMD7;MARCH6;ECE1;DAXX;SNRPA;VARS;OSBP;LPCAT1;TIMM17A;SUPT7L;SH3GL1;AKR1A1;C…	gene expression	0.00399638	EIF4G2;HNRNPD;MARCKSL1;GLUL;CALM1;SF3B3;DYNLL1;SKP1;OS9;PPP1CC;SRSF2;LAMC1;STMN1;PLOD1;ZNF207;EPAS1;BTG1;VCL;JUP;EIF1AX;ADD3;HNRNPA0;PGRMC1;SRSF7;GNAI3;CHD4;LRPAP1;IDH1;CREG1;CTBP2;OTUB1;TOP2A;STAT6;UBE2D2;ANXA7;ZFP36L2;UBAP2L;NBR1;SOX4;TIA1;BUB3;ATP6V1F;UBL3;DUSP3;PABPN1;MCM3;ID2;FAT1;TMX4;NISCH;MBTPS1;INSIG1;JAK1;UBE2L6;ACSL3;AKAP1;C3orf37;SRRT;DLG5;PMPCB;NDUFS3;SMG7;SLC29A1;ENG;SMARCD2;HSPB1;M…	cell cycle process	2.68251e-22	DAP;PAFAH1B2;MDH1;CHMP2B;SH3GLB1;UVRAG;STAT2;ATG3;AKT1;ATG7;ATG4B;SNF8;VPS4B;ATG12;PRKAG1;MTMR14;MAP2K1;WDR45;HGS;SIRT2;TSG101;VPS33B;PIK3CA;PRKAB1;STAM;VPS37B;CALCOCO2;VPS28;ATG5;TSC1;FBXO7;ATG13;PIK3R4;RAB3GAP2	macroautophagy	8.0516e-31	SPTLC1;PEX13	sphinganine metabolic process	1	PMM2-CDG Fibroblast Proteomics	hydroxyflavone	antioxidant	NA
chrysin	-4.72989				FAT1;TNFSF10;PRKACB;CHST15;SOCS2;RBMS1;FZD6;VDR;ISG20;SSPN;IL1B;GFI1;ZNF571;VWA5A;OLFML2A;PDE4DIP;NIPAL3;ZNF573;CHST12;GALNT11;HERC6;SH2D4A;HERC5;MAN1A1;CADM1;CD24;ARMCX1;TJP1;DNAJB9;RAPGEF2;FGFR3;RPS6KA2;SLC15A2;CA2;SERPINB9;SYNM;TRIM2;NDFIP1;RNF130;PRKD3;PLBD1;PARP12	regulation of calcidiol 1-monooxygenase activity	0.0229742050849178	TRIM2;MECP2;DNAJB9;SLC15A2;LAPTM4B;CD24;ESR2;MT1F;ZDHHC11;JRK;LOXL2;RPS6KA2;ST8SIA5;P2RX7;PDE4DIP;SNTB1;FGFR3;GFI1;C1R;COLEC11;PVT1	positive regulation of microtubule nucleation	0.978367859076207				CAPNS1;DAD1;ARF1;USP22;TMED2;HSP90B1;MLEC;XBP1;UBE2L3;SF3B3;KDELR2;HNRNPC;CALU;MCL1;CIRBP;HYOU1;SSR1;KDELR1;TMED10;HSBP1;RPL31;PPIB;YWHAH;HNRNPA0;DAP;ARF4;TUFM;EIF2S1;ARCN1;PITPNA;SLC7A5;ARIH2;COPE;NUDCD3;OGDH;ANXA4;ENO2;VAMP3;UBE2D2;PLEC;PLEKHB2;CLDN4;SHC1;SUPT4H1;PFDN1;TSN;ETF1;SEC23B;KRT18;GPAA1;IER3;KDM3B;SRSF4;CCND3;PSMD7;MARCH6;ECE1;DAXX;SNRPA;VARS;OSBP;LPCAT1;TIMM17A;SUPT7L;SH3GL1;AKR1A1;C…	gene expression	0.00399638	EIF4G2;HNRNPD;MARCKSL1;GLUL;CALM1;SF3B3;DYNLL1;SKP1;OS9;PPP1CC;SRSF2;LAMC1;STMN1;PLOD1;ZNF207;EPAS1;BTG1;VCL;JUP;EIF1AX;ADD3;HNRNPA0;PGRMC1;SRSF7;GNAI3;CHD4;LRPAP1;IDH1;CREG1;CTBP2;OTUB1;TOP2A;STAT6;UBE2D2;ANXA7;ZFP36L2;UBAP2L;NBR1;SOX4;TIA1;BUB3;ATP6V1F;UBL3;DUSP3;PABPN1;MCM3;ID2;FAT1;TMX4;NISCH;MBTPS1;INSIG1;JAK1;UBE2L6;ACSL3;AKAP1;C3orf37;SRRT;DLG5;PMPCB;NDUFS3;SMG7;SLC29A1;ENG;SMARCD2;HSPB1;M…	cell cycle process	2.68251e-22	PXDN;KLF3;ZSCAN18;ATP8B1;LAMB1;CD38;CADM1;SNTB1;NGFRAP1;TOX;LAPTM4B;KIAA0408;NEFH;TJP1;ARMCX1;PLBD1;CD24;PITX2;GPX7;FKBP9;RPS6KA2;WFDC2;TRPS1;PRKACB;PRKD3;ZNF571;NID1;ZNF682;LPAR6;FZD6;RBMS1;BTBD3;ITM2B;LRRC3;TLR2;NAP1L2;CSPG4;SORT1;HLA-B;IL1B;SYNM;RSAD2;LMO3;COLEC12;ETV7;FAM13A;RECK;ZC4H2;SASH1;CA2;CHST15;PNMAL1;P2RX7;HOMER2;ZNF254;IGJ;RFPL1S;SOCS2;MECP2;MTSS1;BCL2L10;SCARB2;HERC5;HS3ST1;CDH2;SC…	response to other organism	0.00162538				PMM2-CDG Lymphoblasts RNA sequencing	hydroxyflavone	antioxidant	NA
chrysin	-4.55359				ALDH3A2;ENDOG;ACTN1;RALGAPA1;DARS2;KANK2;LXN;NGLY1;FGFR3;ORC2;MCM3AP;SECISBP2L;DDHD2;SCAMP4;ZBTB1;ZNF184;TPRKB;LMF1;PDLIM2;SOAT1	aspartyl-tRNA aminoacylation	1	DAD1;HSBP1;DAP;ATP1A2;MYCBP;RPS28;SMARCE1;SSR3;ACTN2;FGFR3;ZBTB1;CD59;WDR73;BAG4	negative regulation of biological process	1				CAPNS1;DAD1;ARF1;USP22;TMED2;HSP90B1;MLEC;XBP1;UBE2L3;SF3B3;KDELR2;HNRNPC;CALU;MCL1;CIRBP;HYOU1;SSR1;KDELR1;TMED10;HSBP1;RPL31;PPIB;YWHAH;HNRNPA0;DAP;ARF4;TUFM;EIF2S1;ARCN1;PITPNA;SLC7A5;ARIH2;COPE;NUDCD3;OGDH;ANXA4;ENO2;VAMP3;UBE2D2;PLEC;PLEKHB2;CLDN4;SHC1;SUPT4H1;PFDN1;TSN;ETF1;SEC23B;KRT18;GPAA1;IER3;KDM3B;SRSF4;CCND3;PSMD7;MARCH6;ECE1;DAXX;SNRPA;VARS;OSBP;LPCAT1;TIMM17A;SUPT7L;SH3GL1;AKR1A1;C…	gene expression	0.00289116	EIF4G2;HNRNPD;MARCKSL1;GLUL;CALM1;SF3B3;DYNLL1;SKP1;OS9;PPP1CC;SRSF2;LAMC1;STMN1;PLOD1;ZNF207;EPAS1;BTG1;VCL;JUP;EIF1AX;ADD3;HNRNPA0;PGRMC1;SRSF7;GNAI3;CHD4;LRPAP1;IDH1;CREG1;CTBP2;OTUB1;TOP2A;STAT6;UBE2D2;ANXA7;ZFP36L2;UBAP2L;NBR1;SOX4;TIA1;BUB3;ATP6V1F;UBL3;DUSP3;PABPN1;MCM3;ID2;FAT1;TMX4;NISCH;MBTPS1;INSIG1;JAK1;UBE2L6;ACSL3;AKAP1;C3orf37;SRRT;DLG5;PMPCB;NDUFS3;SMG7;SLC29A1;ENG;SMARCD2;HSPB1;M…	cell cycle process	1.54004e-23	RAP1B;ERC2;TGFB1I1;PEX1;MCM3AP;FLNB;HSBP1;RP2;DDHD2;SNUPN;BAG4;NRAS;COL4A1;MT2A;ATP1A1;BPGM;TPM2;HAPLN1;FGF5;ACTN1;CD59;MGMT;TMEM11;RAB5A;CSRP1;FGFR3;MYL9;PSMB6;PSMB5;HTR1D;LOX;LMOD1;TYK2;HLA-F;PRSS3;ACTN2;SOAT1;MLH1;ME1;VASP;ATP1A2;DAP;ALDH3A2;EPHB4;PRRX1;DAD1;RPL37;RPS28;ATP8B2;HGFAC;TAF10;ORC2;KRR1;ENDOG;FLOT2;NFIX;PDCD1;SF3A2;NEDD8;ADRM1;ATP2B3;KANK2;RALGAPA1;THOC7;WDR73;DARS2;SMARCD3;RYBP;WI…	response to glycoside	1				NGLY1-CDDG Fibroblast Proteomics	hydroxyflavone	antioxidant	NA
clomipramine	-4.79808		NA	NA	ETFDH;MPDU1;SRSF7;EIF4EBP2;PCIF1;PPP1R7;PABPN1;ATF6B;SULT1A1;GSTT1;POLE2;PIR;ING1;COMT;EIF4E2;SLC9A1;BUB1;SLC25A44;SELENBP1;DROSHA;BRF2;SLC35E3;CTPS2;ANGPTL4;PDK3	negative regulation of translational initiation	1	PLCE1;PCIF1;PTPRK;GPRC5B;STS;WIPI1;EIF1AY;VGLL4	vesicle targeting, trans-Golgi to endosome	1		NA	NA	SF3B3;FTH1;CALU;FKBP4;GPNMB;NFKBIA;SGK1;HSPB1;BCKDK;KDM5A;TRAK1;WWTR1;KIAA0247;GAS7;ARL4C;FADD;ARL2;DLGAP4;PLOD2;TNFSF10;HMGCL;DDIT4;FAM13A;LOXL2;C5orf15;GLS;THOP1;MME;TTLL3;BRD3;RARG;RGS14;STK11;S100P;GEM;PLLP;NUAK1;RPS6KA5;SCN3B;PDE4A;MAPK10;LCK;BCL3;NEB;PLCE1;SGCB;TMEFF1;PLD1;EHD2;AKAP6;PRSS2;BMP5;AAK1;AMBP;ANGPT1;SYT17;CTSG;TULP3;KCNN3;CLCNKB;GUCA1A;B4GALT6;HOXA4;CDH15;ELAVL3;CARTPT;CDX2;TNNI…	multicellular organismal process	4.66177e-16	MATR3;PPP1CC;TSPAN3;IPO7;KPNA2;UBA2;RAD23B;RBM5;ETF1;SEC23B;SPG7;PRPF4B;KAT2A;EIF3M;PAM;MAML1;TCERG1;ACADM;GMFB;ARHGEF7;TOPBP1;PRKACB;WRB;PPP2R1B;LSM5;KIF13B;SSX2IP;TTC37;RB1;TRIM14;TFAM;RFK;DIO2;PEX3;RAD51AP1;CKS2;RNGTT;ACOX3;SRSF10;DPYD;SIKE1;CENPC1;TGFA;RBL1;ZBTB24;NPAS2;ETFDH;ABHD2;MYL3;ZNF107;OMD;VIPR2;YAF2;TAF1A;TNPO1;PPP1R8;CSN2;OPN1SW;LSR;XYLB;CD46;PPIG;SF3B4;MPDU1;EWSR1;PSIP1;TAF2;CETN3;…	DNA-templated DNA replication	1.96081e-14	GSTT1;COMT;KDELR2;NT5DC2;PIR;GYG2;GRM1;SLC35E3;CTPS2;VGF;TXLNG;PSMD10;BRF2;CHM;TXNRD2;UBA1;PLP1;DCUN1D2;DAD1;RBFA;ING1;KLHL1;USP22;PDK3;EIF4E2;CDK16;USP9X;ZNHIT3;GPN2;GNPDA1;SURF2;STS;MPDU1;BUB1;SRSF7;SCAMP4;EIF1AX;EIF4A3;POLE2;MCFD2;PCIF1;FEM1B;DPM1;ARL1;PABPN1;BTN2A1;RPS6KA3;ZRSR2;EIF4EBP2;GPRC5B;SLC25A44;AMDHD2;RHOG;ALKBH4;BOLA1;BTD;PTPRK;COX6C;COX7A2L;LIFR;ANTXR1;DROSHA;ZHX2;GSR;GPX4;MFGE8;SL…	N-acetylglucosamine catabolic process	0.644307		NA	NA	ALG13-CDG Brain Organoids Proteomics	dibenzoazepine	anti-depressant	Depression, Obsessive-compulsive disorder, Panic Disorder
clonidine	-4.33898		NA	NA	SRSF7;ETFDH;RBFA;EIF4EBP2	fatty acid beta-oxidation using acyl-CoA dehydrogenase	1	LGALS3;PCIF1;ANTXR1;GRM1;USP22	negative regulation of immunological synapse formation	1		NA	NA	BAD;PRKAR1A;CALM1;FTH1;CTSB;THBS1;ITGA5;JUN;ZFP36;IER3;TIMP1;SGK1;BNIP3;CPD;SEC14L1;GAS7;ARL4C;SIPA1L1;CDKN1A;PLSCR1;PLOD2;AXL;TNFSF10;TES;LPP;DNAJB12;ADM;FAM13A;RAPGEF2;BCL6;GBE1;SH2B3;TNFRSF1B;IVD;HMGB3;DUSP4;GNG11;FOLR1;NR4A2;ISG20;PDE4A;BCL3;DOCK4;PTGS1;CD86;FMO5;TULP3;YAF2;IL24;HCRT;ID3;C18orf1;MYH4;FGF1;CCR4;IRF7;CAPN2;LGALS3;RGL2;PLIN2;MYD88;FOS;CLN3;CEACAM1;SNCG;HIST1H2BD;CREM;OLR1;CCT8;S…	multicellular organismal process	0.000793714	NARS;MAT2A;CCT4;FKBP4;AARS;PAICS;EIF5B;NHP2L1;SRSF7;EIF2S1;NUDC;HNRNPAB;PSMA2;EBNA1BP2;PHGDH;RUVBL2;DKC1;AHSA1;SRM;RUVBL1;RANBP2;MTHFD2;HSPB1;MYCBP2;AIMP2;KAT2A;TCOF1;ARL2;SNRPD3;EPS8;UMPS;TXNL4A;NOP16;PRPF19;SSSCA1;TRIM14;RFK;SLC25A12;EIF3B;PNO1;KIAA0020;PLCB4;SLC5A6;CKS2;ZNF593;CCDC85B;NFE2L3;TAP2;ENDOG;EEF1E1;GNL3L;ZBTB24;MPP6;ETFDH;HSPA4L;NOLC1;RNH1;CLTB;TAF1A;TERT;PRTN3;LYZL6;ALG3;BCS1L;PPP1…	ribonucleoprotein complex biogenesis	0.00794484	GSTT1;COMT;KDELR2;NT5DC2;PIR;GYG2;GRM1;SLC35E3;CTPS2;VGF;TXLNG;PSMD10;BRF2;CHM;TXNRD2;UBA1;PLP1;DCUN1D2;DAD1;RBFA;ING1;KLHL1;USP22;PDK3;EIF4E2;CDK16;USP9X;ZNHIT3;GPN2;GNPDA1;SURF2;STS;MPDU1;BUB1;SRSF7;SCAMP4;EIF1AX;EIF4A3;POLE2;MCFD2;PCIF1;FEM1B;DPM1;ARL1;PABPN1;BTN2A1;RPS6KA3;ZRSR2;EIF4EBP2;GPRC5B;SLC25A44;AMDHD2;RHOG;ALKBH4;BOLA1;BTD;PTPRK;COX6C;COX7A2L;LIFR;ANTXR1;DROSHA;ZHX2;GSR;GPX4;MFGE8;SL…	N-acetylglucosamine catabolic process	0.644307		NA	NA	ALG13-CDG Brain Organoids Proteomics	chlorobenzenes	alpha-Adrenergic Antagonist	Attention deficit hyperactivity disorder (adhd), Pheochromocytoma, Diabetic diarrhea, Oppositional defiant disorder, Methadone withdrawal, Opioid withdrawal, Hot flashes, Growth hormone deficiency, Tourette syndrome, Postherpetic neuralgia, Severe cancer pain, Sialorrhea caused by clozapine, Hypertension
conessine	-5.80107		NA	NA	PTK2B;OBSL1;SULT1A1;SRSF7;MCFD2;COMT;RARA;BUB1	response to alcohol	1	IGFBP5;EIF1AY;OBSL1;TXNRD2;SRSF7;FAM114A1;BTD;SULT1A1;RPS4Y1	regulation of skeletal muscle hypertrophy	1		NA	NA	CD59;ITPR3;CAPG;LRRC41;MVP;CSK;TRIM2;SEC24D;GALE;DLGAP4;IGFBP2;UNC13B;BCAM;KIAA0040;GTPBP6;SOCS2;IGFBP5;PSMD5;ARL4D;DSCR3;VSNL1;KRAS;NFYA;EDNRB;SYNGR1;EIF1AY;SLC16A2;INA;SNCA;LRMP;CDH5;ALDOB;TGFBR3;SERPINB5;IL6ST;SASH3;FOXN3;RBBP6;ADAM8;FANCC;DOPEY2;IL2RB;S100A1;DYNC1I1;TNNC2;KISS1;PSG7;SYT17;STAC;SLC7A4;FCN3;FOXF1;RLBP1;CYP24A1;RGS9;RIBC2;MIA;PNLIPRP1;ECE2;CD1B;ASMT;CTF1;FBP2;HRK;SLC17A2;ZIC3;F2…	extracellular matrix organization	0.107401	RPL34;RAB6A;HNRNPA0;UBE2D2;SH3GL1;OPTN;SLC4A2;TACSTD2;DYRK2;PTK2B;RB1;MLL4;PLEK;PCCA;CHST2;TAZ;RUNX3;GOLIM4;CROT;CHGA;TAP2;TMEM5;PLK4;BAI2;PEBP1;IRF5;PHF20;CCDC106;UCP3;HOXD10;RPGR;TSC22D4;CTDSP2;COPS7A;PPIL2;TAF11;RBM4B;TELO2;ERAP1;LTB4R;ATP8A1;HIST1H2BG;CCL23;GCGR;UBE2I;MAP4K5;LAT2;MED13L;NEK9;EPB41L1;PDCD4;OBSL1;ATP2A3;SHANK2;NEK1;CHN2;MLC1;MYBL1;SNTB1;C15orf39;SULT1A1;MARCH6;GTSE1;SF3A1;FAM18…	intracellular signal transduction	0.0529442	GSTT1;COMT;KDELR2;NT5DC2;PIR;GYG2;GRM1;SLC35E3;CTPS2;VGF;TXLNG;PSMD10;BRF2;CHM;TXNRD2;UBA1;PLP1;DCUN1D2;DAD1;RBFA;ING1;KLHL1;USP22;PDK3;EIF4E2;CDK16;USP9X;ZNHIT3;GPN2;GNPDA1;SURF2;STS;MPDU1;BUB1;SRSF7;SCAMP4;EIF1AX;EIF4A3;POLE2;MCFD2;PCIF1;FEM1B;DPM1;ARL1;PABPN1;BTN2A1;RPS6KA3;ZRSR2;EIF4EBP2;GPRC5B;SLC25A44;AMDHD2;RHOG;ALKBH4;BOLA1;BTD;PTPRK;COX6C;COX7A2L;LIFR;ANTXR1;DROSHA;ZHX2;GSR;GPX4;MFGE8;SL…	N-acetylglucosamine catabolic process	0.644307		NA	NA	ALG13-CDG Brain Organoids Proteomics	alkaloid	histamine agonist	NA
convolamine	-3.4764				ATG13;PIK3R4;SIRT2	regulation of autophagy	0.237726316060205	ATG5;CHMP2B;ATG3	regulation of organelle assembly	0.0251246802475931				PLD3;ENC1;UBE2D2;ATMIN;SRGN;G6PD;UBTF;MAP7;PTPN9;AMOTL2;CAV1;CRELD1;TPP2;BRF1;CDC45;CEP164;ENO3;KRT15;SLC22A18;PTGS1;HOXB6;SCNN1B;CYP1A1;ITGAM;MARCO;VNN2;AATK;DPYS;PTX3;NR1H4;MAP4K4;CNR2;FKBP1B;PPFIA2;CCR6;CHM;RBMXL2;ASPH;NOS1;VENTX;SLC22A2;DEFA5;KRT85;KRT12;IL2;LILRA1;PAX8;CNR1;ACOT7;CCR3;GABRA4;KRT33A;ABCC9;GJA3;SORBS3;SERPINA5;UPK1B;FLT4;SLC24A1;IL1RL1;FAM120A;TFAP2A;NPY2R;TXNRD2;SLC6A5;BACH1;…	cell communication	0.710606	WARS;ACTB;CIRBP;CKB;RAB6A;TERF2IP;UBA2;PPP4R1;PSMC6;TBCD;SH3BP5;HDAC2;KPNA1;PPFIA1;HNRNPL;IGBP1;SRPK1;GAK;BCKDHA;TRAM2;ZER1;PLOD2;TRRAP;GFPT1;SHOC2;PIN1;RFX5;MDC1;GLS;NPRL2;AP1S2;ADNP2;ATG13;GALNT3;CSF3R;SRP54;MAP3K11;FZD7;MMP11;NMI;PPID;PMAIP1;NF1;S100P;BRD1;VCAN;TROAP;CNKSR1;PICK1;VIPR1;ORM1;GNE;PARG;PLEKHA6;PDGFRL;H2AFX;ZNF211;TYK2;BTG3;VAV1;B4GALT6;ZNF673;HAL;APBA1;MPPE1;SLC16A7;RGR;ZNF132;SL…	generation of neurons	0.224293	DAP;PAFAH1B2;MDH1;CHMP2B;SH3GLB1;UVRAG;STAT2;ATG3;AKT1;ATG7;ATG4B;SNF8;VPS4B;ATG12;PRKAG1;MTMR14;MAP2K1;WDR45;HGS;SIRT2;TSG101;VPS33B;PIK3CA;PRKAB1;STAM;VPS37B;CALCOCO2;VPS28;ATG5;TSC1;FBXO7;ATG13;PIK3R4;RAB3GAP2	macroautophagy	8.0516e-31	SPTLC1;PEX13	sphinganine metabolic process	1	PMM2-CDG Fibroblast Proteomics	methoxybenzoic acid		NA
cortisone	-6.39091		NA	NA	GSTT1;FEM1B;BUB1	positive regulation of maintenance of mitotic sister chromatid cohesion, centromeric	1	PLCE1;DDX3Y;CHST7;GPN2;BTN2A1	diacylglycerol biosynthetic process	1		NA	NA	ITGB5;ADRBK1;ATP6V1A;CELF2;ACADS;CRMP1;PDK2;ITPR2;ITM2A;HEXIM1;WFS1;MTSS1;PAPSS2;THBS2;ALDH1A3;B3GNT1;ABCA1;E2F3;GSTA1;C21orf2;FADS3;MMP7;PSEN2;RGS14;TEAD4;REST;BSN;MAPK4;CACNA2D2;PCSK2;PTGER4;GJB1;PLCE1;RPH3A;KIF5A;REEP2;PFDN4;BBOX1;ANK1;MAP3K12;SIT1;VAV2;HDAC9;F2;GRIN1;FOXF1;GUCA1A;ACADL;AGAP2;EDA;CDH15;ELAVL3;SOCS3;GDF5;TYR;APBA1;CD5L;ATF7;DNAJC4;PAX5;ADRB3;CTF1;TRIM25;CELA2B;TPSB2;SCNN1G;MOGA…	multicellular organismal process	0.00720365	SART1;AP2B1;SPTBN1;PAFAH1B1;RAB11A;SSR1;EIF5B;CSE1L;PSMD1;ANXA4;PHGDH;PYGB;MYH11;GRSF1;TOMM70A;CTNNB1;ACSL3;SH3GL1;TBL1X;ACSL1;SEL1L;PRMT2;CLK3;MBD2;PRPSAP1;CDC16;PHKB;DNTTIP2;NNT;SPINT1;ATP6V1C1;NBN;PLAGL2;MUT;DYRK2;WHSC2;DCK;TGIF1;GGH;COIL;TRIM13;FZD7;MTR;GSTT1;DAPK3;NDST2;LARS2;NFYA;FLI1;OSTF1;ARHGAP11A;ADCY9;PSG5;IL6ST;HUS1;PRR4;MNDA;RECQL;RBBP6;EPM2A;OGG1;ACADSB;SLN;ZNF354A;FLJ10038;BUD31;TR…	calcineurin-mediated signaling	1	GSTT1;COMT;KDELR2;NT5DC2;PIR;GYG2;GRM1;SLC35E3;CTPS2;VGF;TXLNG;PSMD10;BRF2;CHM;TXNRD2;UBA1;PLP1;DCUN1D2;DAD1;RBFA;ING1;KLHL1;USP22;PDK3;EIF4E2;CDK16;USP9X;ZNHIT3;GPN2;GNPDA1;SURF2;STS;MPDU1;BUB1;SRSF7;SCAMP4;EIF1AX;EIF4A3;POLE2;MCFD2;PCIF1;FEM1B;DPM1;ARL1;PABPN1;BTN2A1;RPS6KA3;ZRSR2;EIF4EBP2;GPRC5B;SLC25A44;AMDHD2;RHOG;ALKBH4;BOLA1;BTD;PTPRK;COX6C;COX7A2L;LIFR;ANTXR1;DROSHA;ZHX2;GSR;GPX4;MFGE8;SL…	N-acetylglucosamine catabolic process	0.644307		NA	NA	ALG13-CDG Brain Organoids Proteomics	corticosteroid	corticosteroid	Herpes labialis, Infection of the fenestration cavity, Infection of the mastoidectomy cavity, Superficial infection of the external auditory canal with inflammation, Disseminated pulmonary tuberculosis, Fulminating pulmonary tuberculosis, Lymphomas nec, Leukemias, Congenital hypoplastic anemia, Acquired hemolytic anemia, Choroiditis, Severe erythema multiforme, Acute rheumatic carditis, Post-trau…
cromoglicic acid	-4.30601				ERLIN1;CALML3;TIPRL	negative regulation of cholesterol biosynthetic process	1	NNMT						EIF5B;DUSP1;CUL3;INPPL1;ARL1;ARAF;ARL4C;E2F4;SVIL;GRK6;ARHGEF11;SOX9;MEF2D;VPS41;CNOT3;POLD1;GFAP;GUCY1B3;SFRP4;SIK3;FLRT2;DST;STOML1;CCNF;PTPRG;GGCX;AAK1;ROR1;PDK4;ASGR2;AVPR1A;CDH15;AMH;CBL;TFEC;PDIA2;SCN9A;WT1-AS;BGLAP;NKX3-2;CITED1;CD209;ALOX15;MACF1;EGR4;AVPR1B;KDM2A;ADCY3;SLC35A2;IKBKB;ABCC5;DUSP5;MID2;KLK2;CAMK2B;ANKMY1;VEGFA;WISP3;LARP1;CD84;CADM3;FMO2;ICA1;PLEKHM2;USP24;TENC1;SPG20;TRBC1…	regulation of synaptic plasticity	0.388293	ZFP36L2;ZFP36;NFYC;ERLIN1;AK1;SP100;PSD3;STC2;CPT1A;PPP1R3C;RAPGEF1;CDH13;LAMA2;MYL5;TRIL;RECK;MYOM1;APOM;ABLIM3;TREX1;SPINK1;SLCO1B3;XCL1;TCTN2;CSNK1A1;GLRX;CTF1;HYAL2;SCEL;GUCA2A;GGT1;AGRP;CEACAM4;FST;DEFA5;PEMT;HADHA;FLOT1;ID4;GADD45B;IFI35;CREB3;CIR1;PDLIM3;COQ7;RHOD;NFKBIL1;CALML3;FUT7;RASGRF1;ID2B;TRIM23;FYB;IGH@;EPHB1;SDC2;H2AFX;TTC9;TAF6L;LDB3;SLC16A5;KLHL23;PTPRA;PMS2P5;AGFG1;PAK7;ATP10B…	response to hydroxyurea	1	IGF2;PLEK;SPP2;TMSB15A;GZMA;TMSB4X;DAP;URM1;APBA1;EIF4EBP1;NNMT;TNXB;FLNB;SHANK1;KDELR1;ISG15;OR7A17;SLC6A16;EMP3;UCHL1;SRI;GFPT2;LOXL1;PGM1;LIMD2;PIAS4;PHGDH;COTL1;PGM3;TGFBI;GZMB;HS1BP3;UBE2D1;AKR1A1;UGDH;GDI2;MDH1;SLC43A3;NUTF2;HEBP2;MYL12A;G6PD;TIPRL;PMM2;BTN3A3;PLD3;ADA;RWDD1;GBP1;SERPINB6;XPOT;GYG1;PGLS;KBTBD11;NMI;ADH5;CNDP2;ARHGAP1;DENR;TSC22D4;YWHAH;SH3GL1;UBE2K;HS3ST3A1;MTHFS;PYGB;TPI1;…	generation of precursor metabolites and energy	0.162355				ALG1-CDG Fibroblast Proteomics	anti-allergic	benzenoids	Perennial allergic rhinitis (par), Seasonal allergic rhinitis, Vernal keratoconjunctivitis, Seasonal allergic conjunctivitis, Seasonal allergic rhinitis, Perennial allergic rhinitis, Asthma, Food allergy, Keratoconjunctivitis, Vernal conjunctivitis, Vernal keratitis, Mastocytosis, Exercise-induced bronchospasm
cytochalasin B	-4.81613				ALDH3A2;KANK2	hexadecanal metabolic process	1	CSRP1						CSRP1;CAP1;AHCYL1;FLNA;EPAS1;PALLD;BTG1;VCL;TAX1BP1;ACTR3;BHLHE40;SREBF2;ZFP36L2;PUM2;NFKBIA;TGFBI;GOLGA4;PPP1R12A;CNN2;PACSIN2;IL13RA1;CD55;PLK2;PAPPA;IGBP1;NEDD9;VEZF1;ACTG2;SRF;LYN;GBP2;CCNG2;FHL2;BCL6;ST3GAL5;ATXN1;PDLIM5;PDLIM7;STC2;MBNL2;STS;ACTA1;DAPK3;PAWR;DUSP4;FOXO3;TRAF5;STC1;ASNS;ING3;AREG;FYB;FOSL2;TAGLN;GFRA2;ASPH;TPM1;TIMP4;RARRES1;FAM65B;CBX4;TSC22D3;CHRND;PGLYRP1;HCRTR2;ICA1;PROL…	actin cytoskeleton organization	6.00582e-11	STARD7;ABCF1;SMNDC1;MLEC;LASP1;MARCKSL1;DNAJB1;DDX24;MAT2A;PEA15;ODC1;HSPA1A;PAFAH1B1;DNAJA1;MGEA5;SERP1;PSME3;TRIM28;TXNIP;EIF1AX;BLCAP;ANP32A;PIP4K2B;SON;CCT6A;CUL3;UBAP2L;DKC1;PPIF;SAR1A;SFPQ;ICMT;ARL1;MRPL49;RPA2;KIAA0494;LBR;ZFR;RRM2;LDLR;BIRC5;IFRD1;SRPK1;STXBP1;PSMD12;LEPROT;NSF;CPSF6;PRKCD;CLDN7;INTS3;HEXIM1;TCEB3;OGFR;CDC20;PPP2R1B;MSH6;TXNDC9;PRDM2;CCDC86;MTRR;PMM2;PCF11;MFAP1;TMPO;UPF2…	RNA processing	3.99013e-09	RAP1B;ERC2;TGFB1I1;PEX1;MCM3AP;FLNB;HSBP1;RP2;DDHD2;SNUPN;BAG4;NRAS;COL4A1;MT2A;ATP1A1;BPGM;TPM2;HAPLN1;FGF5;ACTN1;CD59;MGMT;TMEM11;RAB5A;CSRP1;FGFR3;MYL9;PSMB6;PSMB5;HTR1D;LOX;LMOD1;TYK2;HLA-F;PRSS3;ACTN2;SOAT1;MLH1;ME1;VASP;ATP1A2;DAP;ALDH3A2;EPHB4;PRRX1;DAD1;RPL37;RPS28;ATP8B2;HGFAC;TAF10;ORC2;KRR1;ENDOG;FLOT2;NFIX;PDCD1;SF3A2;NEDD8;ADRM1;ATP2B3;KANK2;RALGAPA1;THOC7;WDR73;DARS2;SMARCD3;RYBP;WI…	response to glycoside	1				NGLY1-CDDG Fibroblast Proteomics	indoles	actin cytoskeleton disruptor	NA
decitabine	-4.86414				UVRAG									LAMB1;CALD1;GAS7;MTMR3;PDGFRA;KLF9;ZEB2;SKP2;COIL;PROM1;NR2C1;VAMP5;GPD1;BCAP29;CKMT2;SH3GL2;SLC22A4;DSC3;NOL4;SRSF6;CYP4F11;PAX2;RORB;ADAM22;BRDT;STATH;AKAP4;GRM5;HOXD10;PLA2R1;C6orf10;CRYGC;MUSK;BEST1;KIF25;DLEC1;ACRV1;IL9;SUPT6H;GABARAPL1;DLD;PDE4DIP;LLPH;PLA2G4C;ERAP1;HABP4;BTN3A2;LPHN3;GABBR2;ST8SIA1;GABPA;TP53TG1;GPR35;NFX1;ACSM3;BMPR1B;GNAT2;FLT3LG;AKAP1;ZEB1;LEF1;EDA;SH2D1A;KCNJ15;NRP2;HN…	trachea submucosa development	0.793995	LITAF;TPP1;RERE;PIP4K2B;NMT1;TIMM17A;SCCPDH;ZMYM4;PEPD;ARFGAP3;UBE4B;TMEM63A;LPP;C7;RABGAP1L;SPTLC2;DOCK1;UVRAG;JARID2;KIF3C;LZTR1;CXCL12;CX3CL1;ERCC1;BRD3;PARN;CASP9;ADRBK2;RNGTT;CDK5;TECPR2;ZNF202;TRAF5;KHSRP;SPATA2;GMDS;ARHGAP25;XRCC4;GCAT;ZNF193;FANCC;RCE1;EHD2;GGCX;RRAGB;MAP2K6;ITGA9;PI4KB;ZNF134;EDA;TM4SF5;NR1H4;ZIC1;CD70;CYP4F12;GPR143;CCNT1;GYPE;PI15;TRIO;MID2;CTDSP2;RALGDS;NCOA1;CLCN7;KL…	Schwann cell development	0.455907	DAP;PAFAH1B2;MDH1;CHMP2B;SH3GLB1;UVRAG;STAT2;ATG3;AKT1;ATG7;ATG4B;SNF8;VPS4B;ATG12;PRKAG1;MTMR14;MAP2K1;WDR45;HGS;SIRT2;TSG101;VPS33B;PIK3CA;PRKAB1;STAM;VPS37B;CALCOCO2;VPS28;ATG5;TSC1;FBXO7;ATG13;PIK3R4;RAB3GAP2	macroautophagy	8.0516e-31	SPTLC1;PEX13	sphinganine metabolic process	1	PMM2-CDG Fibroblast Proteomics	2-deoxyribonucleoside	Nucleoside analog	Chronic myelomonocytic leukemia, Myelodysplastic syndromes (mds)
decitabine	-4.84592				SHANK1			NFX1;UBE2D1	negative regulation of MHC class II biosynthetic process	1				LAMB1;CALD1;GAS7;MTMR3;PDGFRA;KLF9;ZEB2;SKP2;COIL;PROM1;NR2C1;VAMP5;GPD1;BCAP29;CKMT2;SH3GL2;SLC22A4;DSC3;NOL4;SRSF6;CYP4F11;PAX2;RORB;ADAM22;BRDT;STATH;AKAP4;GRM5;HOXD10;PLA2R1;C6orf10;CRYGC;MUSK;BEST1;KIF25;DLEC1;ACRV1;IL9;SUPT6H;GABARAPL1;DLD;PDE4DIP;LLPH;PLA2G4C;ERAP1;HABP4;BTN3A2;LPHN3;GABBR2;ST8SIA1;GABPA;TP53TG1;GPR35;NFX1;ACSM3;BMPR1B;GNAT2;FLT3LG;AKAP1;ZEB1;LEF1;EDA;SH2D1A;KCNJ15;NRP2;HN…	trachea submucosa development	0.793995	LITAF;TPP1;RERE;PIP4K2B;NMT1;TIMM17A;SCCPDH;ZMYM4;PEPD;ARFGAP3;UBE4B;TMEM63A;LPP;C7;RABGAP1L;SPTLC2;DOCK1;UVRAG;JARID2;KIF3C;LZTR1;CXCL12;CX3CL1;ERCC1;BRD3;PARN;CASP9;ADRBK2;RNGTT;CDK5;TECPR2;ZNF202;TRAF5;KHSRP;SPATA2;GMDS;ARHGAP25;XRCC4;GCAT;ZNF193;FANCC;RCE1;EHD2;GGCX;RRAGB;MAP2K6;ITGA9;PI4KB;ZNF134;EDA;TM4SF5;NR1H4;ZIC1;CD70;CYP4F12;GPR143;CCNT1;GYPE;PI15;TRIO;MID2;CTDSP2;RALGDS;NCOA1;CLCN7;KL…	Schwann cell development	0.455907	IGF2;PLEK;SPP2;TMSB15A;GZMA;TMSB4X;DAP;URM1;APBA1;EIF4EBP1;NNMT;TNXB;FLNB;SHANK1;KDELR1;ISG15;OR7A17;SLC6A16;EMP3;UCHL1;SRI;GFPT2;LOXL1;PGM1;LIMD2;PIAS4;PHGDH;COTL1;PGM3;TGFBI;GZMB;HS1BP3;UBE2D1;AKR1A1;UGDH;GDI2;MDH1;SLC43A3;NUTF2;HEBP2;MYL12A;G6PD;TIPRL;PMM2;BTN3A3;PLD3;ADA;RWDD1;GBP1;SERPINB6;XPOT;GYG1;PGLS;KBTBD11;NMI;ADH5;CNDP2;ARHGAP1;DENR;TSC22D4;YWHAH;SH3GL1;UBE2K;HS3ST3A1;MTHFS;PYGB;TPI1;…	generation of precursor metabolites and energy	0.162355				ALG1-CDG Fibroblast Proteomics	2-deoxyribonucleoside	Nucleoside analog	Chronic myelomonocytic leukemia, Myelodysplastic syndromes (mds)
delsoline	-6.00025		NA	NA	VCAM1;RBFA;DCUN1D2;FAM114A1;WIPI1;GPRC5B;POMT1;ARL1;SELENBP1;BRF2;CTPS2	'de novo' CTP biosynthetic process	1	ING1;FRZB;STS;SURF2;ANTXR1;PDGFRB	cell migration involved in coronary angiogenesis	1		NA	NA	DDR1;MGEA5;SOX4;SUPT5H;C3orf37;TPD52;VARS;KIF22;IL4R;NSMAF;KLF9;MBNL2;TMED1;AKT2;PCCA;SYT1;PLCB2;MYL6B;FZD1;STAR;KLK3;KCNK1;DNAJC6;PLN;ENPP1;AOX1;SPTBN2;ACYP1;ALG13;ANGPT1;HDAC9;GAS2;PRSS1;CLCNKB;OVOL2;RFX1;MT1H;TRPM1;IL18R1;NPPB;ZNF117;HIST1H2BN;SLC28A2;PITX2;ENTPD1;GATA2;GAST;ADAM22;FGFR2;GRIA4;TLX3;PAK1;DBP;ASCL1;PLA2R1;ING1;ACSM3;KCNQ2;CFLAR;GLRA3;TRIM5;ZEB1;KMO;PSTPIP1;PIK3CD;KIR2DL4;HTR2A;M…	multicellular organismal process	1.59281e-06	SLC2A1;RALY;NQO1;KRT18;CLPTM1;KRT19;CHMP1A;SLC4A2;PLOD2;SLC7A8;THBS2;TGIF1;TPMT;CEACAM6;VCAM1;ATP5D;ARG2;GNB5;RGS4;ENO3;DOM3Z;STX1A;LCK;MLLT3;ACVR1B;BTN2A2;KCNJ8;SNX15;BMP1;NOS3;ITGAM;TGM3;SELP;LEFTY1;DUSP8;ACSBG1;ITGA2B;DKK4;DFFB;ADD2;PLA2G10;CELP;CHN2;UNC45A;TROVE2;GOLGA6A;AVP;TGM5;FGFR2;C3orf27;OR2J2;KLF6;MAGED1;MCAM;ADCY6;FERMT2;PRKCB;MID2;SOCS1;NCOA1;MADD;CPNE6;POFUT1;GBAP1;KLHL20;PPARD;DIO2…	execution phase of apoptosis	0.120237	GSTT1;COMT;KDELR2;NT5DC2;PIR;GYG2;GRM1;SLC35E3;CTPS2;VGF;TXLNG;PSMD10;BRF2;CHM;TXNRD2;UBA1;PLP1;DCUN1D2;DAD1;RBFA;ING1;KLHL1;USP22;PDK3;EIF4E2;CDK16;USP9X;ZNHIT3;GPN2;GNPDA1;SURF2;STS;MPDU1;BUB1;SRSF7;SCAMP4;EIF1AX;EIF4A3;POLE2;MCFD2;PCIF1;FEM1B;DPM1;ARL1;PABPN1;BTN2A1;RPS6KA3;ZRSR2;EIF4EBP2;GPRC5B;SLC25A44;AMDHD2;RHOG;ALKBH4;BOLA1;BTD;PTPRK;COX6C;COX7A2L;LIFR;ANTXR1;DROSHA;ZHX2;GSR;GPX4;MFGE8;SL…	N-acetylglucosamine catabolic process	0.644307		NA	NA	ALG13-CDG Brain Organoids Proteomics	alkaloid	muscle relaxant	NA
demecolcine	-4.03684				CA2			LOXL2;KIAA0513;NOVA1;CEACAM21	peptidyl-lysine oxidation	1				LASP1;CSRP1;PALLD;BTG1;VCL;DUSP1;PXN;NFE2L2;BHLHE40;TXNRD1;UCHL1;MAPKAPK2;JUN;ZFP36;DUSP3;INPPL1;INSIG1;DLG5;PPP1R10;LDLR;BIRC5;KIAA0317;LSS;MAML1;SRF;LYN;SERPINE1;TRRAP;ATF3;NPC1;RNMT;ABCC1;EPHB4;FHL2;LOXL2;GPRC5A;ALDH1A3;ATXN1;RNF44;COL5A1;COG5;JUND;DDX28;THBD;TSC22D2;GTSE1;TRIM16;KIAA0513;L1CAM;NUAK1;STC1;DKK1;KIF23;MAP2K5;USP6NL;CENPA;BTN2A2;SMAD3;ANGPT1;SYNGR3;DTNA;DUS4L;NOVA1;TUFT1;GH1;SLC1…	cell adhesion	0.0150283	BAD;PSME3;ANP32A;CBX3;ID2;GJA1;TBC1D5;TUBB3;FEZ2;WIPF1;TPBG;CXCL12;NFYA;MZF1;RABIF;STAR;PPP1R3D;CCL21;TCF7;ST3GAL2;FLJ10038;ABHD2;GFRA2;OSMR;ZNF443;RGS11;SIX3;GAD1;PLA2G10;F7;UNC45A;MAZ;CBFA2T3;ZNF611;HNF4A;HIST1H2BF;BSG;G3BP2;CANX;ID1;ERP44;C1orf63;TUBB;CA2;GADD45B;TNFRSF14;DPAGT1;SELPLG;HIST1H2BD;AGER;SP100;FGF5;YWHAE;GRIN2C;GREB1;TACR1;FOLR1;HTRA2;PPP1R3A;ESR1;LEPR;RLN1;OVOL2;GNB5;PARD6B;PTBP1…	cell migration	0.171195	PXDN;KLF3;ZSCAN18;ATP8B1;LAMB1;CD38;CADM1;SNTB1;NGFRAP1;TOX;LAPTM4B;KIAA0408;NEFH;TJP1;ARMCX1;PLBD1;CD24;PITX2;GPX7;FKBP9;RPS6KA2;WFDC2;TRPS1;PRKACB;PRKD3;ZNF571;NID1;ZNF682;LPAR6;FZD6;RBMS1;BTBD3;ITM2B;LRRC3;TLR2;NAP1L2;CSPG4;SORT1;HLA-B;IL1B;SYNM;RSAD2;LMO3;COLEC12;ETV7;FAM13A;RECK;ZC4H2;SASH1;CA2;CHST15;PNMAL1;P2RX7;HOMER2;ZNF254;IGJ;RFPL1S;SOCS2;MECP2;MTSS1;BCL2L10;SCARB2;HERC5;HS3ST1;CDH2;SC…	response to other organism	0.00162538				PMM2-CDG Lymphoblasts RNA sequencing	amino compound	microtubule disruptor	NA
dexpropranolol	-4.0445							DAP						PODXL;CALD1;COL3A1;SPEN;TMEM184B;GBP1;SPOCK1;TRAM2;LEPROT;ZER1;TUBGCP2;RNF103;TES;DDIT4;KIFAP3;KIF3C;B3GAT3;PTPN18;DFNA5;RARA;USP46;ADRBK2;PTPRZ1;ICAM2;EPHB6;PLK4;GPC4;APOH;RBMS2;PHYHIP;PVALB;BBOX1;BTG3;MAP2K6;OSMR;CCK;CRAT;VNN1;NOLC1;PLXNB3;CYP3A4;SERPINB8;SELP;CA4;LIG4;HSD3B2;GNAL;SOCS3;SCN2A;WNT2B;INS;CLCN5;CD3G;SPAG8;MATN1;LY6G6C;APOBEC1;UGT2B17;CSHL1;EFNA5;UCP3;TP63;MAGEB4;EMR2;ATF7IP;FCN2;C…	response to chemical	0.0391743	UBE2L3;PRKCSH;H2AFZ;RPLP2;TMED10;SF3B1;ZNHIT1;POLR2G;FABP5;HCFC1;CABIN1;NUP98;IGF1R;TRIM13;CDC42BPA;C21orf2;SYT1;PHACTR2;CHST10;STK19;TK2;INPP4A;CDC25A;GNAO1;PPOX;GMDS;MAFG;CLOCK;NCAN;PEX11A;AMBP;EXOG;TRAF6;BUD31;ABLIM3;CD84;LHX1;BEST2;NBR2;MOBP;CXCR3;CACNB2;CDC14B;FKBP8;PITX3;URB1;PTMA;HIST1H2AJ;CAND1;TRIO;COMMD4;NDUFAF3;RIT1;RND1;RPL39L;BMPR2;FGF5;NRP1;SLC12A4;BMP7;SERPINA1;MAPK11;PRDX2;ZNF551;…	positive regulation of macromolecule biosynthetic process	0.0130441	DAP;PAFAH1B2;MDH1;CHMP2B;SH3GLB1;UVRAG;STAT2;ATG3;AKT1;ATG7;ATG4B;SNF8;VPS4B;ATG12;PRKAG1;MTMR14;MAP2K1;WDR45;HGS;SIRT2;TSG101;VPS33B;PIK3CA;PRKAB1;STAM;VPS37B;CALCOCO2;VPS28;ATG5;TSC1;FBXO7;ATG13;PIK3R4;RAB3GAP2	macroautophagy	8.0516e-31	SPTLC1;PEX13	sphinganine metabolic process	1	PMM2-CDG Fibroblast Proteomics	propranolol	beta-adrenergic antagonist	NA
dexpropranolol	-5.00595		NA	NA	SLC35E3	NA	NA	RARA;ZHX2;KRIT1;ING1;TXNRD2;KDELR2;SURF2;PDK3;ATF6B;ANTXR1	cell redox homeostasis	1		NA	NA	PODXL;CALD1;COL3A1;SPEN;TMEM184B;GBP1;SPOCK1;TRAM2;LEPROT;ZER1;TUBGCP2;RNF103;TES;DDIT4;KIFAP3;KIF3C;B3GAT3;PTPN18;DFNA5;RARA;USP46;ADRBK2;PTPRZ1;ICAM2;EPHB6;PLK4;GPC4;APOH;RBMS2;PHYHIP;PVALB;BBOX1;BTG3;MAP2K6;OSMR;CCK;CRAT;VNN1;NOLC1;PLXNB3;CYP3A4;SERPINB8;SELP;CA4;LIG4;HSD3B2;GNAL;SOCS3;SCN2A;WNT2B;INS;CLCN5;CD3G;SPAG8;MATN1;LY6G6C;APOBEC1;UGT2B17;CSHL1;EFNA5;UCP3;TP63;MAGEB4;EMR2;ATF7IP;FCN2;C…	response to chemical	0.0462207	UBE2L3;PRKCSH;H2AFZ;RPLP2;TMED10;SF3B1;ZNHIT1;POLR2G;FABP5;HCFC1;CABIN1;NUP98;IGF1R;TRIM13;CDC42BPA;C21orf2;SYT1;PHACTR2;CHST10;STK19;TK2;INPP4A;CDC25A;GNAO1;PPOX;GMDS;MAFG;CLOCK;NCAN;PEX11A;AMBP;EXOG;TRAF6;BUD31;ABLIM3;CD84;LHX1;BEST2;NBR2;MOBP;CXCR3;CACNB2;CDC14B;FKBP8;PITX3;URB1;PTMA;HIST1H2AJ;CAND1;TRIO;COMMD4;NDUFAF3;RIT1;RND1;RPL39L;BMPR2;FGF5;NRP1;SLC12A4;BMP7;SERPINA1;MAPK11;PRDX2;ZNF551;…	positive regulation of macromolecule biosynthetic process	0.0118534	GSTT1;COMT;KDELR2;NT5DC2;PIR;GYG2;GRM1;SLC35E3;CTPS2;VGF;TXLNG;PSMD10;BRF2;CHM;TXNRD2;UBA1;PLP1;DCUN1D2;DAD1;RBFA;ING1;KLHL1;USP22;PDK3;EIF4E2;CDK16;USP9X;ZNHIT3;GPN2;GNPDA1;SURF2;STS;MPDU1;BUB1;SRSF7;SCAMP4;EIF1AX;EIF4A3;POLE2;MCFD2;PCIF1;FEM1B;DPM1;ARL1;PABPN1;BTN2A1;RPS6KA3;ZRSR2;EIF4EBP2;GPRC5B;SLC25A44;AMDHD2;RHOG;ALKBH4;BOLA1;BTD;PTPRK;COX6C;COX7A2L;LIFR;ANTXR1;DROSHA;ZHX2;GSR;GPX4;MFGE8;SL…	N-acetylglucosamine catabolic process	0.644307		NA	NA	ALG13-CDG Brain Organoids Proteomics	propranolol	beta-adrenergic antagonist	NA
dextromethorphan	-4.23723				ME1;SNUPN;FGFR3;ATP2B3;FGF5;SMARCE1	fibroblast growth factor receptor signaling pathway	1	CD59;FGF5;PRRX2;RPS28	negative regulation of activation of membrane attack complex	1				CALU;CD59;ARHGDIA;PPP2CB;BST2;ATXN2L;SIPA1L1;ACBD3;ST5;MYLK;NDST1;APBB1;KIAA0391;NDUFB7;STMN2;PDGFRA;KDM4A;PHYH;DGKA;ARL4D;DGUOK;CD82;ENPP4;LCAT;ADCY9;NPIP;STC1;WIF1;NME3;ZNF646;PTGER4;CPS1;IDUA;MTMR11;APC2;RCE1;CTNNA2;ATP6V1B1;AMBP;PDE10A;TNFSF12;MEOX1;SH3GL3;C4BPA;FLAD1;TPSAB1;TCAP;TNK1;MAT1A;ZNF443;GPA33;AADAC;MT3;KL;SCAND2;OVOL2;IL3RA;IDS;AMH;KLHL24;CLUL1;C3orf32;KCNA5;ZNF44;CFHR2;HIST1H4E;CS…	signal transduction	0.136517	CCND2;RHEB;INSIG1;SH3BP5;GDI1;KIAA0141;ACAA1;C14orf1;MEN1;AXL;PAPSS2;BAZ2B;HDDC2;CEP57;TERF2;CX3CL1;WIPI1;LRRC32;MAP3K5;BLZF1;KIF1A;NDST2;KDELR3;ME1;PKNOX1;SLC43A1;GLDC;TLE4;GJB1;NAGPA;GPR183;GZMA;VAV2;RPP38;PAX6;CA1;TGM1;MAB21L1;PDK3;BDNF;SLC16A5;PNLIPRP1;ASMT;SCGB1D2;CCR5;SNUPN;ARID1A;PEMT;PI15;PLAGL1;SEMA6C;CNR1;MECOM;SRSF3;GOLGA8A;ATXN10;HLA-DRA;RRS1;GAS7;NR4A1;MRPS11;IGLJ3;PTGER3;TCTN3;EIF1;…	nucleic acid transport	0.207784	RAP1B;ERC2;TGFB1I1;PEX1;MCM3AP;FLNB;HSBP1;RP2;DDHD2;SNUPN;BAG4;NRAS;COL4A1;MT2A;ATP1A1;BPGM;TPM2;HAPLN1;FGF5;ACTN1;CD59;MGMT;TMEM11;RAB5A;CSRP1;FGFR3;MYL9;PSMB6;PSMB5;HTR1D;LOX;LMOD1;TYK2;HLA-F;PRSS3;ACTN2;SOAT1;MLH1;ME1;VASP;ATP1A2;DAP;ALDH3A2;EPHB4;PRRX1;DAD1;RPL37;RPS28;ATP8B2;HGFAC;TAF10;ORC2;KRR1;ENDOG;FLOT2;NFIX;PDCD1;SF3A2;NEDD8;ADRM1;ATP2B3;KANK2;RALGAPA1;THOC7;WDR73;DARS2;SMARCD3;RYBP;WI…	response to glycoside	1				NGLY1-CDDG Fibroblast Proteomics	alkaloid	NMDA receptor antagonist	Major depressive disorder (mdd), Coughing, Nasal congestion, Watery itchy eyes, Itching of the throat, Itching of the nose, Sneezing, Rhinorrhoea, Irritative cough, Rhinorrhoea, Sneezing, Nasal congestion, Cough caused by common cold, Irritative cough, Headache, Fever, Flu caused by influenza, Common cold, Flu caused by influenza, Coughing caused by bronchitis, Allergic cough Coughing caused by b…
diclofenac	-3.86438				ELAC2;PEX1;PSMB6;ZNF184	peroxisome localization	1	BPGM;ACTN2	actin filament uncapping	1				SRPR;COL6A3;JUNB;RANBP2;PPP5C;NUP214;ZER1;CTSK;PAPD7;CRIM1;DDIT4;HK2;FOXK2;SLC11A2;MTRR;ST3GAL5;HS2ST1;TERF1;DFNA5;CSH2;CD82;INTS9;SNAPC2;HNMT;SLC17A7;KHSRP;EFS;SNCA;MAPK10;PTPRN;RAD51;ST3GAL2;ANK1;IL1R2;KATNA1;TRAF6;NOS3;DSG3;PRRG2;NCOA2;CLCNKB;NR2C2;HFE;ARG1;MBTPS2;GTF2A1;HP;KCND1;HDAC6;NFRKB;GJC2;CRISP1;SLC30A3;MYOZ2;APOBEC1;CEP135;NMBR;ERCC6;IBSP;HCRTR2;ZNF137P;CRYGC;NUMB;CASK;ADAM2;CABP2;RNF…	multicellular organismal process	0.0155531	MGAT1;IFI30;PODXL;ARL4C;MBD3;NDUFS8;DDX28;AKAP8;MPO;TCN2;ADCY9;TOX;SEC14L2;BNIP1;MAPK8IP2;MYL5;ERCC8;CLTB;BAIAP2;CRH;CFP;PML;GFI1;DRD2;SCN5A;RFC1;ABCC3;SRP72;TH;INPP4A;P2RY6;RAB2A;SLC1A5;CXCR4;GPS2;CDKN2A;LRRN3;DAB2;CAMKK2;MGC2889;OVOL2;RNF167;SULF1;METTL13;PDCD11;PLEKHG3;SLC43A3;C16orf88;FOXC1;ITGAL;EFNA5;LMNA;THTPA;CT62;SELENBP1;KCNMA1;LOC100128640;LST1;UBR4;MLL4;GABBR2;PMS2P1;SURF1;BRP44L;MRPL…	cellular component organization	0.064569	RAP1B;ERC2;TGFB1I1;PEX1;MCM3AP;FLNB;HSBP1;RP2;DDHD2;SNUPN;BAG4;NRAS;COL4A1;MT2A;ATP1A1;BPGM;TPM2;HAPLN1;FGF5;ACTN1;CD59;MGMT;TMEM11;RAB5A;CSRP1;FGFR3;MYL9;PSMB6;PSMB5;HTR1D;LOX;LMOD1;TYK2;HLA-F;PRSS3;ACTN2;SOAT1;MLH1;ME1;VASP;ATP1A2;DAP;ALDH3A2;EPHB4;PRRX1;DAD1;RPL37;RPS28;ATP8B2;HGFAC;TAF10;ORC2;KRR1;ENDOG;FLOT2;NFIX;PDCD1;SF3A2;NEDD8;ADRM1;ATP2B3;KANK2;RALGAPA1;THOC7;WDR73;DARS2;SMARCD3;RYBP;WI…	response to glycoside	1				NGLY1-CDDG Fibroblast Proteomics	NSAID	NSAID	Postoperative pain, Radicular pain, Vertebral column pain, Rheumatic pain, Acute, moderate, severe pain, inflammatory, Gouty arthritis , Inflammatory reaction of the nerve, Muscle inflammation, Pain, Osteoarthritis (oa), Rheumatoid arthritis, Spinal pain, Tendon pain, Joint pain, Muscle Soreness, Fever, Pain, Inflammatory reaction, Rheumatism Menstrual cramps Acute musculoskeletal pain Acute gout…
digoxigenin	-3.95741				GDI2;YWHAH;VIM;GYG1;NET1;BNIP3;PGM1;ARHGAP1;ERLIN1;CRIM1;NFX1;APPBP2;UGDH;IGF2BP3;NMI;RNF144A;KBTBD11;BTN3A3;FLNB;ADH5;SERPINB6;KANK1;SLC43A3;BMPR1A;HS1BP3;NHLRC2;AKR1A1;OXTR;MYH11;SRI;EPB41L1;ADA;PGLS;HS3ST3A1;TGFBI;FABP5;DRG2;LOXL1;ENPP4;GALK1;GHR;PGM3;XPOT;TIPRL;CNDP2;NDUFB4;LIMD2;MTHFS	purine ribonucleoside catabolic process	1	TMEM59;DAP;SNRPC;BAZ2A;MYH11;NME1;CD55;NNMT;UBE2K;F3;ARID3A;RAB3B;ISCA1;LMOD1;PIAS4;RHEB;SMPD1;LIN7C;UBE2H;EPB41L1;RND3;SH3GL1;KDSR;CRIM1;MAP2K1;RNF144A;UBE2D1;NET1;APPBP2;TP53I11;GFPT2;TMSB15A;MAP2K2;FBXO5;TWSG1;QSER1;TPI1;GPC1;IGFBP6;ACTA1;EMP2;ISG15;FCN3;SLC8A1;PBXIP1;TNXB	insulin-like growth factor receptor signaling pathway	0.522642579889936				CYP2E1;HNRNPC;CFL1;DAD1;YY1;JTB;ZNF259;C1D;SMNDC1;ATP6V0B;USP22;C11orf58;COX4I1;ATP6V0E1;HNRNPK;HSP90B1;APP;RAD21;TMEM59;CALM3;PTPRF;CALM1;CTSA;CD63;CD81;UBE2L3;SKP1;ARF3;SUMO3;NUMA1;FTH1;NFE2L1;PEA15;ACO2;MCL1;TMBIM6;LMAN2;PAFAH1B1;PSMD8;GSTP1;HYOU1;ZNF207;BCAP31;GNB2;NCOR1;RNF114;NOP56;MGEA5;AHCY;RPLP2;KTN1;TAGLN2;BTG1;SLC3A2;TMED10;CALR;HSBP1;HMGN1;ATP6V0C;SDCBP;PPT1;CD59;RBM4;TXNIP;RPN1;TAF7;…	regulation of nitrogen compound metabolic process	4.58959e-23	RFC2;HSPA6;TRADD;EIF3D;GDI2;SEPT2;EIF3F;STARD7;DDX5;KHDRBS1;NONO;HSP90AB1;EEF2;ANAPC5;HNRNPU;EIF3A;WDR1;NCL;AP2B1;CSRP1;NDRG1;GLUL;DNAJB1;UBE2D3;XBP1;SRSF11;DDX24;GSN;RPL13A;ACTR1A;CAPRIN1;PTP4A1;RAN;SRSF2;DPYSL2;CTNNA1;MAT2A;LAMC1;SARS;ZYX;PAFAH1B1;RPL29;PLOD1;EPRS;DHCR24;RAB11A;S100A10;CCT4;DNAJA1;PSMD4;UQCRC2;RHOC;TRA2B;CCT3;TACC1;EIF4A2;PPM1G;DCTN2;CLTA;SEPHS2;PDHA1;ANXA6;SNX17;IPO7;CKAP4;CD9…	primary metabolic process	1.00452e-23	IGF2;PLEK;SPP2;TMSB15A;GZMA;TMSB4X;DAP;URM1;APBA1;EIF4EBP1;NNMT;TNXB;FLNB;SHANK1;KDELR1;ISG15;OR7A17;SLC6A16;EMP3;UCHL1;SRI;GFPT2;LOXL1;PGM1;LIMD2;PIAS4;PHGDH;COTL1;PGM3;TGFBI;GZMB;HS1BP3;UBE2D1;AKR1A1;UGDH;GDI2;MDH1;SLC43A3;NUTF2;HEBP2;MYL12A;G6PD;TIPRL;PMM2;BTN3A3;PLD3;ADA;RWDD1;GBP1;SERPINB6;XPOT;GYG1;PGLS;KBTBD11;NMI;ADH5;CNDP2;ARHGAP1;DENR;TSC22D4;YWHAH;SH3GL1;UBE2K;HS3ST3A1;MTHFS;PYGB;TPI1;…	generation of precursor metabolites and energy	0.162355				ALG1-CDG Fibroblast Proteomics	hydroxysteroid		NA
digoxin	-4.25416				YWHAH;VIM;GYG1;NET1;BNIP3;ARHGAP1;ERLIN1;NFX1;APPBP2;UGDH;NMI;KBTBD11;BMPR1A;ADH5;SMPD1;UBE2D1;RWDD1;MYL12A;UCHL1;AKR1A1;FABP5;MTHFS;EMP3;ENPP4;GALK1;GHR;OXTR;XPOT;KANK1;DENR;SDC1;CRIM1;GPC1;EPHA3;FLNB;SRI;HMGN3;PGM3;RND3;PBXIP1;TIPRL;CNDP2;NHLRC2;HS3ST3A1;DAB2;NNMT;UBE2K;HEBP2;LOXL1;IGF2BP3;BTN3A3;ITGB8;GPR161;PGLS;LIMD2;MORC1	cellular detoxification of aldehyde	1	DAP;MYH11;NME1;CD55;UBE2K;LIN7C;AIPL1;TMEM59;TPI1;KDELR1;BAZ2A;SH3GL1;MAP2K1;PLEK;SLC16A2;ARID3A;MAB21L1;ITGB8;RND3;MAP2K2;TP53I11;MEGF8;UBE2H;FBXO5;TWSG1;NET1;APPBP2;PHF21A;CDH2;CALML3;IGF2BP3;NAV3;VAMP2;KDSR;CRIM1;GFPT2;RAB3B;FLNB;SLC43A3;UBE2D1;PIAS4;SMPD1;TNXB	regulation of Golgi inheritance	1				TARDBP;ABCF1;DAD1;ZNF259;SMNDC1;CALM3;MAPRE1;SKP1;ARF3;NFE2L1;PEA15;MCL1;PAFAH1B1;ZNF207;GNB2;DNAJA1;HDGF;MGEA5;HLA-E;BTG1;SLC3A2;HSBP1;ATP6V0C;RBM4;TXNIP;RAD23A;DUSP1;SF3B1;SMARCC1;SON;DAP;THBS1;NFE2L2;MBNL1;NMT1;PUM1;ARCN1;CHD4;AMD1;DDX3X;BTG2;ATP1B1;ETS2;ADIPOR2;YME1L1;SF3A1;CUL3;UBAP2L;RBM5;GBF1;CNN3;JUN;SQSTM1;JUNB;CTSC;PPIF;MYH11;NFKBIA;G3BP1;IDH3B;ZFP36;SAR1A;RAE1;UQCRQ;ETF1;NME1;ZC3H15;PP…	regulation of gene expression	1.18992e-19	RFC2;TRADD;EIF3D;SEPT2;EIF3F;STARD7;KHDRBS1;NONO;ANAPC5;HNRNPU;EIF3A;WDR1;CSRP1;GLUL;UBE2D3;DDX24;DYNLL1;RPL13A;PGK1;SRSF2;MAT2A;ECH1;SARS;CIRBP;PAFAH1B1;RPL29;CTSB;EPRS;RAB11A;CCT4;PSMD4;TRA2B;CCT3;TACC1;PPM1G;PHC2;DCTN2;CLTA;SEPHS2;SNX17;CKAP4;CD9;YWHAH;EIF5B;HNRNPA0;PSMC2;PIP4K2B;USP9X;CSE1L;PGD;MGAT1;ACLY;SRSF7;PLP2;EIF2S1;BHLHE40;GNAI3;IDH1;PSMD1;CSTB;TNFAIP1;PPP1R7;CTBP2;DDX1;COX7A2L;TXNRD1…	cellular nitrogen compound metabolic process	5.01127e-20	IGF2;PLEK;SPP2;TMSB15A;GZMA;TMSB4X;DAP;URM1;APBA1;EIF4EBP1;NNMT;TNXB;FLNB;SHANK1;KDELR1;ISG15;OR7A17;SLC6A16;EMP3;UCHL1;SRI;GFPT2;LOXL1;PGM1;LIMD2;PIAS4;PHGDH;COTL1;PGM3;TGFBI;GZMB;HS1BP3;UBE2D1;AKR1A1;UGDH;GDI2;MDH1;SLC43A3;NUTF2;HEBP2;MYL12A;G6PD;TIPRL;PMM2;BTN3A3;PLD3;ADA;RWDD1;GBP1;SERPINB6;XPOT;GYG1;PGLS;KBTBD11;NMI;ADH5;CNDP2;ARHGAP1;DENR;TSC22D4;YWHAH;SH3GL1;UBE2K;HS3ST3A1;MTHFS;PYGB;TPI1;…	generation of precursor metabolites and energy	0.162355				ALG1-CDG Fibroblast Proteomics	cardiac glycoside	anti-arrhythmia drug	Myocardial contractility, Mild to moderate heart failure, Ventricular dysrhythmias
diphemanil metilsulfate	-5.28925	MYO1E;IQSEC1;SMG5;TMEM87A;PSKH1;ARHGAP5;VPS13B;PECR;ARL6IP5;APPBP2;SOX9;RHOBTB3;RRP8;OSBPL2;FLCN;CLTA;TRAM1;PPP1R2;MUT;CDK14;ATF5;SLK;AHCYL1;ANXA7;ILVBL;GLUL;PLEKHF2;CUTC;LONP2;CDYL;ADAM17;RNF185;BBX;DYNC1LI2;TAX1BP1;SLC30A5;CTNNA1;CALD1;UBAP1	intracellular transport	1	STK3;ABAT;ERAP1;GM2A;TIMP3;EDNRB;FGF1;IGFBP5;IFIT2;MCC;PDLIM3;NTRK2;RPGR;EGFR	positive regulation of prolactin secretion	0.0211066	EDNRB;RAMP1;PPAP2B;EGFR;NIPAL3;IFIH1;KANK1;NEBL;IGFBP5;NR2F2;SKAP2;STK3;NIPAL2;BCAN;SEMA5A;ERAP1;EYA1;NTRK2	tube development	0.00213058	STK39;RAB4A;TSNAX;STAT1;ORC3;POLR2L;ATPAF2;KCTD3;SIKE1;CDYL;IVD;DAPK3;WASF3;NCK1;EEA1;SRI;ATF5;LARP6;SLC6A8;PEX10;DCXR;TACO1	post-transcriptional regulation of gene expression	1	UBE2L3;STOM;KRT5;SUPT7L;CTDSPL;EXT2;FEZ2;SYMPK;CARS;RXRA;TNKS;KIAA0391;GBP2;PER1;LOXL2;MYO1E;RNF8;ESRRA;SAFB2;LMNA;SPR;ZNF318;ERCC1;ADCY7;POLRMT;IQSEC1;KDM6A;C21orf2;DNAL4;EDNRB;RGS4;NUDT1;FMNL1;RAMP1;RAD51;RBM19;GLRB;SLC15A2;MST1R;HPCAL1;PIGL;HK3;ELK4;SLC22A18AS;ZNF507;MYF6;CFP;NPFF;FMO3;KLKB1;NKX2-5;SLC16A5;TXK;SEMA3F;ELANE;FGF18;RFPL2;TGFBR2;KCNS1;PFKFB1;SYK;WNT8B;TPSAB1;TNFSF14;CACNA1C;PTGIS;…	anatomical structure formation involved in morphogenesis	0.136526	TXNIP;BCLAF1;SRRM1;ADRBK1;LAMB1;NISCH;NCAPD2;SH3BP5;TBL1X;ABCE1;EIF4G3;CLIP1;KIAA0141;PLIN3;CSTF1;ACBD3;MAML1;IGSF3;SLC30A9;STK39;MAP7;NIT1;STK38;DYRK2;TBP;NSMAF;RAB4A;TBCE;TSNAX;STK3;PARM1;NR2C1;TAOK2;SH3BGR;SLC22A18;FPR1;SULT1C2;RNF126;ITIH3;PDE4DIP;DSC3;ECM2;ADRA2C;CA4;CDH18;TAL1;GNAL;PF4;LIN7A;DLGAP1;ABAT;NPPB;CRISP1;IL1RL1;EXOSC10;CASP8;STAM2;TANC2;OR10H3;SNTB1;SRP72;SUPT6H;STAG2;BNIP2;TRAPP…	gliogenesis	0.00332322	PCDHGA3;DDIT4;BTG2;DDIT3;HLA-B;BHLHE40;IRF2;IL1RAP;PPP1R3C;PI15;ASCL1;CD55;YES1;UNC5B;EPHB3;PDPN;SLC2A1;LACTB2;QKI;SPON1;ABAT;ZFP36L1;NPC2;CDKN1A;IRX5;EGFR;PNP;PPAP2B;SLC25A21;NACC2;PDLIM5;CEBPB;ZFP36L2;NR2F1;ZCCHC24;MCC;PCDH11X;CDC42EP4;CNTNAP3B;NPTX2;C1orf54;FZD7;STK3;GSTM4;BCHE;PROX1;CXCR4;LUZP2;NAALAD2;FILIP1L;ZBTB7B;ATF3;ALDH6A1;TSPAN12;SMAD3;ERAP1;WIPF1;PDE3A;MAGEL2;ANGPTL2;EHD2;NXT2;ARHGEF…	system development	3.95225e-08	DNAJC24;DHFR;UBE2E1;SDHD;POFUT1;ANXA7;SLC12A2;TCEA1;ATP6V0C;TMEM41B;PPT1;DCXR;SNX2;DHX32;TOLLIP;CHMP2B;PIK3C2A;IMPACT;MOCS2;SYPL1;BPGM;CLNS1A;LARP4;CDYL;TOMM34;SLC31A1;CLDND1;CEPT1;GLUL;MUT;KIAA0319L;BCCIP;AIDA;NDUFAB1;WASL;NDUFB5;C6orf106;UBXN4;RIOK3;SLK;TOB1;HIPK3;PPP1R2;NOC3L;APOOL;STAT1;PTPN11;LIMS1;ATP1B1;NFE2L2;ZCCHC2;ARHGAP5;NFE2L1;GBAS;M6PR;YIPF6;COX6A1;PLEKHF2;TMED5;FDX1;DARS;COQ9;ENOPH1…	cellular localization	9.49839e-08	PMM2-CDG Brain Organoids RNA sequencing	piperidine	muscarinic antagonist	NA
diprophylline	-3.63155				DAD1;TAF10;HSBP1;CD59;DAP;ELAC2;NEDD8;RYBP;VASP;MLH1;KRR1;MYCBP;INPP5F;ME1;HLA-F;ENDOG;MGMT;HAPLN1;PRSS3;FLNB;PSMB6;RPS28;EXTL2;RIN2;BCL7C;MRPL46;NGLY1;ATP1A1;LMOD1;MYL9;PRRX2	mitochondrial DNA catabolic process	1	SLC4A7;COL4A1;ACTN2;HAPLN1;HLA-F	negative regulation of natural killer cell degranulation	1				XBP1;BGN;EIF4E;PFDN1;RNF14;TBL1X;ZMYM4;VEZF1;GTF3C1;SSFA2;KIF2A;PDLIM7;TTLL3;VCAM1;F2R;PIN4;ACP5;KRIT1;GLDC;ENPEP;CLOCK;NKRF;GTPBP1;ZNF211;F10;ADAM17;RET;GNB3;CHML;APOBEC2;GPLD1;DAPK2;MAP3K10;SLC16A5;GLI1;GPR143;PDE4C;KITLG;GLI2;NRAP;DZIP3;FST;SLC35A2;SYNJ1;PTK2;NTN1;AMELY;DARC;SRP72;ATG13;MYCN;PADI2;RANBP3;STX11;PLP1;IDS;AGPAT2;ESR2;ATM;NF2;HFE;MDFIC;KIAA0101;PRG2;SUZ12;COL14A1;SGMS1;ZNF473;RHEB…	anatomical structure morphogenesis	0.000234767	VCL;PITPNA;SF3A1;CALD1;EPB41L2;ZMYM4;TMED5;HSF1;ERCC5;ARHGEF9;SH2B3;PSD3;ARHGAP32;GTF2H4;TRMT1;DPP4;LIMK1;TGFBR3;PRR4;FCN1;TRMT2B;CDC14A;ALAS1;VIPR2;PTPN22;STAT4;KIAA0125;T;SMARCA2;PHF20;PDIA2;KCNA5;NFIC;CCNT1;IAPP;PZP;OGT;CYP1A2;F13B;AMPD3;CYP2C18;KLHDC3;LGALS8;LAMB3;THOC5;CEP250;NCDN;BTN3A1;PRKCQ;HSPA1L;GRIN2B;GCGR;HSF2;RTEL1;CDK19;DCUN1D4;RUSC2;EP300;LPCAT3;NACAD;MET;GPR161;MAPRE3;XYLB;ATP2C2;…	RNA processing	4.42329e-20	RAP1B;ERC2;TGFB1I1;PEX1;MCM3AP;FLNB;HSBP1;RP2;DDHD2;SNUPN;BAG4;NRAS;COL4A1;MT2A;ATP1A1;BPGM;TPM2;HAPLN1;FGF5;ACTN1;CD59;MGMT;TMEM11;RAB5A;CSRP1;FGFR3;MYL9;PSMB6;PSMB5;HTR1D;LOX;LMOD1;TYK2;HLA-F;PRSS3;ACTN2;SOAT1;MLH1;ME1;VASP;ATP1A2;DAP;ALDH3A2;EPHB4;PRRX1;DAD1;RPL37;RPS28;ATP8B2;HGFAC;TAF10;ORC2;KRR1;ENDOG;FLOT2;NFIX;PDCD1;SF3A2;NEDD8;ADRM1;ATP2B3;KANK2;RALGAPA1;THOC7;WDR73;DARS2;SMARCD3;RYBP;WI…	response to glycoside	1				NGLY1-CDDG Fibroblast Proteomics	xanthine derivative	phosphodiesterase inhibitor	Bronchial asthma, Bronchospasm
diprophylline	-4.39513				GPR161;GDI2;YWHAH;DAP;SDC1;MYL12A;BNIP3;SH3GL1;AKR1A1;SDHD;ARHGAP1;FABP5;NUTF2;MAP2K2;ERLIN1;NFX1;UGDH;CDH2;IGFBP6;ACTA1;NMI;ADA;EMP2;HAPLN1;FLNB;ADH5;ISCA1;TFPI2;GYG1;SERPINB6;XPOT;RND3;RHEB;MYOF;PGLS;COTL1;DENR;EIF4EBP1;CHST7;UBE2D1;LMOD1;ARID3A;MEGF8	cellular detoxification of aldehyde	1	RHEB;LMO7;HAPLN1;ISG15;VAMP2;APPBP2	diproph	1				XBP1;BGN;EIF4E;PFDN1;RNF14;TBL1X;ZMYM4;VEZF1;GTF3C1;SSFA2;KIF2A;PDLIM7;TTLL3;VCAM1;F2R;PIN4;ACP5;KRIT1;GLDC;ENPEP;CLOCK;NKRF;GTPBP1;ZNF211;F10;ADAM17;RET;GNB3;CHML;APOBEC2;GPLD1;DAPK2;MAP3K10;SLC16A5;GLI1;GPR143;PDE4C;KITLG;GLI2;NRAP;DZIP3;FST;SLC35A2;SYNJ1;PTK2;NTN1;AMELY;DARC;SRP72;ATG13;MYCN;PADI2;RANBP3;STX11;PLP1;IDS;AGPAT2;ESR2;ATM;NF2;HFE;MDFIC;KIAA0101;PRG2;SUZ12;COL14A1;SGMS1;ZNF473;RHEB…	anatomical structure morphogenesis	0.000830286	VCL;PITPNA;SF3A1;CALD1;EPB41L2;ZMYM4;TMED5;HSF1;ERCC5;ARHGEF9;SH2B3;PSD3;ARHGAP32;GTF2H4;TRMT1;DPP4;LIMK1;TGFBR3;PRR4;FCN1;TRMT2B;CDC14A;ALAS1;VIPR2;PTPN22;STAT4;KIAA0125;T;SMARCA2;PHF20;PDIA2;KCNA5;NFIC;CCNT1;IAPP;PZP;OGT;CYP1A2;F13B;AMPD3;CYP2C18;KLHDC3;LGALS8;LAMB3;THOC5;CEP250;NCDN;BTN3A1;PRKCQ;HSPA1L;GRIN2B;GCGR;HSF2;RTEL1;CDK19;DCUN1D4;RUSC2;EP300;LPCAT3;NACAD;MET;GPR161;MAPRE3;XYLB;ATP2C2;…	nitrogen compound metabolic process	5.98588e-21	IGF2;PLEK;SPP2;TMSB15A;GZMA;TMSB4X;DAP;URM1;APBA1;EIF4EBP1;NNMT;TNXB;FLNB;SHANK1;KDELR1;ISG15;OR7A17;SLC6A16;EMP3;UCHL1;SRI;GFPT2;LOXL1;PGM1;LIMD2;PIAS4;PHGDH;COTL1;PGM3;TGFBI;GZMB;HS1BP3;UBE2D1;AKR1A1;UGDH;GDI2;MDH1;SLC43A3;NUTF2;HEBP2;MYL12A;G6PD;TIPRL;PMM2;BTN3A3;PLD3;ADA;RWDD1;GBP1;SERPINB6;XPOT;GYG1;PGLS;KBTBD11;NMI;ADH5;CNDP2;ARHGAP1;DENR;TSC22D4;YWHAH;SH3GL1;UBE2K;HS3ST3A1;MTHFS;PYGB;TPI1;…	generation of precursor metabolites and energy	0.162355				ALG1-CDG Fibroblast Proteomics	xanthine derivative	phosphodiesterase inhibitor	Bronchial asthma, Bronchospasm
DL-PPMP	-6.96191	PPP1R2;CHMP2B;PPDPF;KCTD9	vesicle fusion with vacuole	1	SLC2A1;GABRE;WNT7A;PTN;UBTD1	tissue regeneration	0.610664	GHR	NA	NA	RCBTB1	NA	NA	AKR7A2;PPP1R2;ERCC3;HTT;RXRA;CHMP2B;NDST1;LYN;SAFB2;CPT1A;PPFIBP1;TYROBP;ELOVL6;AGA;TOX;RAD54L;STC1;HOMER3;KRT15;USP6NL;BCL3;DEPDC5;CEP290;SMPDL3B;SPA17;GHR;PCDH7;PDE9A;PRIM2;TREX1;PLCH2;THUMPD1;ATP5S;ARHGAP12;ZNF304;HTR7;KRT13;CEP68;SRP72;HADHA;REEP5;SEPHS1;UBA3;ABCF2;PI4K2A;TAF2;KPNA4;FBP1;KDM4C;UBE4B;FCGR2C;NEK2;INTS3;SH3BP2;GNRHR;SLC23A2;PDE8A;FRYL;STK38L;ZNF609;CEP170;NTAN1;TAF6L;ANKRD36;LRC…	response to UV	1	GNAI2;SLC2A1;UCHL1;MYH11;ACP1;CREBL2;NNMT;SERPINF1;PITPNB;TRIM14;F2R;MZF1;FOLR1;C15orf39;GABRE;LRMP;PTPRN;CLCN4;AP1S1;GRIA2;ALG13;DIAPH2;HAAO;TRPM2;CYP3A5;KLK7;KCNN1;CDH18;SMAD9;SEMG1;SIX3;LMO1;LILRB1;F7;PIP5K1A;KIAA0894;UNC45A;ADH6;MMP20;F13B;OCM2;ADARB1;CCDC130;RFC1;EDDM3A;CHIT1;TACR3;CSHL1;HNF4A;OR7C2;LILRA6;PAK2;C1orf63;OGT;PNPLA4;CALML3;WNT7A;FGF5;SCN2B;ADH7;EPHB2;SLC25A16;DLGAP1;CNOT4;APOBE…	chemical synaptic transmission	0.129406	PCDHGA3;DDIT4;BTG2;DDIT3;HLA-B;BHLHE40;IRF2;IL1RAP;PPP1R3C;PI15;ASCL1;CD55;YES1;UNC5B;EPHB3;PDPN;SLC2A1;LACTB2;QKI;SPON1;ABAT;ZFP36L1;NPC2;CDKN1A;IRX5;EGFR;PNP;PPAP2B;SLC25A21;NACC2;PDLIM5;CEBPB;ZFP36L2;NR2F1;ZCCHC24;MCC;PCDH11X;CDC42EP4;CNTNAP3B;NPTX2;C1orf54;FZD7;STK3;GSTM4;BCHE;PROX1;CXCR4;LUZP2;NAALAD2;FILIP1L;ZBTB7B;ATF3;ALDH6A1;TSPAN12;SMAD3;ERAP1;WIPF1;PDE3A;MAGEL2;ANGPTL2;EHD2;NXT2;ARHGEF…	system development	3.95225e-08	DNAJC24;DHFR;UBE2E1;SDHD;POFUT1;ANXA7;SLC12A2;TCEA1;ATP6V0C;TMEM41B;PPT1;DCXR;SNX2;DHX32;TOLLIP;CHMP2B;PIK3C2A;IMPACT;MOCS2;SYPL1;BPGM;CLNS1A;LARP4;CDYL;TOMM34;SLC31A1;CLDND1;CEPT1;GLUL;MUT;KIAA0319L;BCCIP;AIDA;NDUFAB1;WASL;NDUFB5;C6orf106;UBXN4;RIOK3;SLK;TOB1;HIPK3;PPP1R2;NOC3L;APOOL;STAT1;PTPN11;LIMS1;ATP1B1;NFE2L2;ZCCHC2;ARHGAP5;NFE2L1;GBAS;M6PR;YIPF6;COX6A1;PLEKHF2;TMED5;FDX1;DARS;COQ9;ENOPH1…	cellular localization	9.49839e-08	PMM2-CDG Brain Organoids RNA sequencing	Oxaline	ceramide analog	NA
DL-thiorphan	-4.23339				SMARCD3;MGMT;ENDOG;AP4S1	positive regulation of DNA metabolic process	0.587442827182268	TPM2;ACTN2;HAPLN1;COL4A1;ATP2B3;TNS1	actin filament uncapping	1				PAX8;CALU;THBS1;TIMP3;WSB1;ETS2;TRAM1;TALDO1;RRM1;RANBP2;GALNT1;SRSF1;CLINT1;LANCL1;UBE2B;CTSK;ATG5;CRIM1;CDC23;PSMA4;GALNT3;MED1;MID1;BCL2;PPFIBP1;DDX28;THBD;ZBTB40;ABCD4;TCN2;SLC25A24;LIMK1;BRD1;CHL1;CCDC85B;CP;DOCK4;GSPT2;PIP5K1B;PHTF1;NCOA2;IL6R;GPR64;PAX2;GPLD1;FER;INSM1;MKRN3;SLC16A5;CHRNB1;UPK3A;ADRB3;TBX19;ELANE;TGFBR1;ZPBP;JAK3;RFPL2;DZIP3;HTR2C;RHBDL1;CHN2;TROVE2;CCL1;GATA2;TMX1;PRSS16;…	negative regulation of multicellular organismal process	0.247561	C1D;SF3B3;ECH1;CLTA;ITGB5;ZC3H15;CD14;AIP;RSU1;CHMP2A;PRPF4B;CD2BP2;ACBD3;HTT;ICAM1;EFNB2;CTSS;PIN1;TP53BP1;DVL1;CNOT3;DTYMK;FAM178A;TAF6;IVD;POLRMT;SMARCD3;S100P;PCGF3;MGMT;SH3BGR;C5;WDR76;FAM50B;USP5;ZNF91;FMO4;RGS9;GLB1L;APOBEC3B;SMAD6;CD209;ZMYM3;FGF8;SCN10A;EMD;TTR;ABCA2;HGS;NPRL3;PRLR;CD44;MLL;PIK3R1;TFE3;SPRED2;TCF20;FOXC1;IQCK;RPL37A;APOC1;GNA11;MTSS1L;PDE4DIP;PBXIP1;ACACA;MFAP3;GANAB;MYO…	endosome organization	1	RAP1B;ERC2;TGFB1I1;PEX1;MCM3AP;FLNB;HSBP1;RP2;DDHD2;SNUPN;BAG4;NRAS;COL4A1;MT2A;ATP1A1;BPGM;TPM2;HAPLN1;FGF5;ACTN1;CD59;MGMT;TMEM11;RAB5A;CSRP1;FGFR3;MYL9;PSMB6;PSMB5;HTR1D;LOX;LMOD1;TYK2;HLA-F;PRSS3;ACTN2;SOAT1;MLH1;ME1;VASP;ATP1A2;DAP;ALDH3A2;EPHB4;PRRX1;DAD1;RPL37;RPS28;ATP8B2;HGFAC;TAF10;ORC2;KRR1;ENDOG;FLOT2;NFIX;PDCD1;SF3A2;NEDD8;ADRM1;ATP2B3;KANK2;RALGAPA1;THOC7;WDR73;DARS2;SMARCD3;RYBP;WI…	response to glycoside	1				NGLY1-CDDG Fibroblast Proteomics	N-acyl-amino acid	enkephalinase	NA
docosahexaenoic acid ethyl ester	-6.11169													ATF4;EPRS;TXNIP;TXNRD1;SQSTM1;IFRD1;CYP1B1;SLC2A3;MED14;MECP2;PCK2;DDIT4;GCLC;DYRK2;FECH;ASF1A;HMOX1;GADD45A;NQO2;GCLM;ARG2;ME1;AKR1C1;CEBPG;MT1X;TRIM16;MAOA;MAPK10;CP;INHBA;SRPX;OAS2;ASNS;LRRN2;CYP1A1;PRSS1;BDNF;UGT2B4;HAVCR1;ZFY;SFRP5;SLC7A11;WNT8B;TMPRSS15;FOXH1;SSX3;CYP3A43;MGC3771;DLX4;IL17A;LRP8;FRMD4A;C20orf111;AKR1C3;DDIT3;PTN;AKR1C2;LLPH;PLA2G4C;ERAP1;FOXA2;ZFAND5;VEGFA;INHBE;LAIR1;NF2;T…	secondary metabolic process	0.00312283	PTPRF;ZFP36L2;SUPT5H;PPP1R10;PEX19;ECE1;B4GALT1;FARP1;TMED5;PES1;COL1A1;UBE4B;DHRS3;PLOD2;KIAA0391;LTBP1;HEXIM1;SLC37A4;YES1;PVRL2;PAK4;TBC1D4;POLD1;SCNN1A;FGFR2;CXCL12;PLCB4;PCDH1;ZBTB40;FUT8;CELSR2;GSTM4;ADRBK2;CPT2;GTSE1;KCNN4;MYB;EFNA4;UST;GHR;ZNF652;BPHL;SULT2B1;TCP11L1;JAK2;RET;COL10A1;PPIL2;TCTN2;KIAA0125;RIBC2;CNNM2;FGF18;EHMT2;GLRX3;DOK4;CBFA2T3;NR2E3;CADM1;NR2F2;TCF3;ADCY3;RGS16;ASMTL;E…	plasma membrane bounded cell projection morphogenesis	0.273239	DAP;PAFAH1B2;MDH1;CHMP2B;SH3GLB1;UVRAG;STAT2;ATG3;AKT1;ATG7;ATG4B;SNF8;VPS4B;ATG12;PRKAG1;MTMR14;MAP2K1;WDR45;HGS;SIRT2;TSG101;VPS33B;PIK3CA;PRKAB1;STAM;VPS37B;CALCOCO2;VPS28;ATG5;TSC1;FBXO7;ATG13;PIK3R4;RAB3GAP2	macroautophagy	8.0516e-31	SPTLC1;PEX13	sphinganine metabolic process	1	PMM2-CDG Fibroblast Proteomics	polyunsaturated fatty ester		Fredrickson classification type iv hyperlipidemia, Fredrickson type iib hyperlipidemia, Type iii hyperlipidaemia
docosahexaenoic acid ethyl ester	-4.19001				CADM1;NPY2R;HDAC7	negative regulation of ERBB4 signaling pathway	1	MECP2						ATF4;EPRS;TXNIP;TXNRD1;SQSTM1;IFRD1;CYP1B1;SLC2A3;MED14;MECP2;PCK2;DDIT4;GCLC;DYRK2;FECH;ASF1A;HMOX1;GADD45A;NQO2;GCLM;ARG2;ME1;AKR1C1;CEBPG;MT1X;TRIM16;MAOA;MAPK10;CP;INHBA;SRPX;OAS2;ASNS;LRRN2;CYP1A1;PRSS1;BDNF;UGT2B4;HAVCR1;ZFY;SFRP5;SLC7A11;WNT8B;TMPRSS15;FOXH1;SSX3;CYP3A43;MGC3771;DLX4;IL17A;LRP8;FRMD4A;C20orf111;AKR1C3;DDIT3;PTN;AKR1C2;LLPH;PLA2G4C;ERAP1;FOXA2;ZFAND5;VEGFA;INHBE;LAIR1;NF2;T…	secondary metabolic process	0.00312283	PTPRF;ZFP36L2;SUPT5H;PPP1R10;PEX19;ECE1;B4GALT1;FARP1;TMED5;PES1;COL1A1;UBE4B;DHRS3;PLOD2;KIAA0391;LTBP1;HEXIM1;SLC37A4;YES1;PVRL2;PAK4;TBC1D4;POLD1;SCNN1A;FGFR2;CXCL12;PLCB4;PCDH1;ZBTB40;FUT8;CELSR2;GSTM4;ADRBK2;CPT2;GTSE1;KCNN4;MYB;EFNA4;UST;GHR;ZNF652;BPHL;SULT2B1;TCP11L1;JAK2;RET;COL10A1;PPIL2;TCTN2;KIAA0125;RIBC2;CNNM2;FGF18;EHMT2;GLRX3;DOK4;CBFA2T3;NR2E3;CADM1;NR2F2;TCF3;ADCY3;RGS16;ASMTL;E…	plasma membrane bounded cell projection morphogenesis	0.273239	PXDN;KLF3;ZSCAN18;ATP8B1;LAMB1;CD38;CADM1;SNTB1;NGFRAP1;TOX;LAPTM4B;KIAA0408;NEFH;TJP1;ARMCX1;PLBD1;CD24;PITX2;GPX7;FKBP9;RPS6KA2;WFDC2;TRPS1;PRKACB;PRKD3;ZNF571;NID1;ZNF682;LPAR6;FZD6;RBMS1;BTBD3;ITM2B;LRRC3;TLR2;NAP1L2;CSPG4;SORT1;HLA-B;IL1B;SYNM;RSAD2;LMO3;COLEC12;ETV7;FAM13A;RECK;ZC4H2;SASH1;CA2;CHST15;PNMAL1;P2RX7;HOMER2;ZNF254;IGJ;RFPL1S;SOCS2;MECP2;MTSS1;BCL2L10;SCARB2;HERC5;HS3ST1;CDH2;SC…	response to other organism	0.00162538				PMM2-CDG Lymphoblasts RNA sequencing	polyunsaturated fatty ester		Fredrickson classification type iv hyperlipidemia, Fredrickson type iib hyperlipidemia, Type iii hyperlipidaemia
docosahexaenoic acid ethyl ester	-5.20398							ME1;MT2A;RSL24D1	response to erythropoietin	1				ATF4;EPRS;TXNIP;TXNRD1;SQSTM1;IFRD1;CYP1B1;SLC2A3;MED14;MECP2;PCK2;DDIT4;GCLC;DYRK2;FECH;ASF1A;HMOX1;GADD45A;NQO2;GCLM;ARG2;ME1;AKR1C1;CEBPG;MT1X;TRIM16;MAOA;MAPK10;CP;INHBA;SRPX;OAS2;ASNS;LRRN2;CYP1A1;PRSS1;BDNF;UGT2B4;HAVCR1;ZFY;SFRP5;SLC7A11;WNT8B;TMPRSS15;FOXH1;SSX3;CYP3A43;MGC3771;DLX4;IL17A;LRP8;FRMD4A;C20orf111;AKR1C3;DDIT3;PTN;AKR1C2;LLPH;PLA2G4C;ERAP1;FOXA2;ZFAND5;VEGFA;INHBE;LAIR1;NF2;T…	secondary metabolic process	0.00309428	PTPRF;ZFP36L2;SUPT5H;PPP1R10;PEX19;ECE1;B4GALT1;FARP1;TMED5;PES1;COL1A1;UBE4B;DHRS3;PLOD2;KIAA0391;LTBP1;HEXIM1;SLC37A4;YES1;PVRL2;PAK4;TBC1D4;POLD1;SCNN1A;FGFR2;CXCL12;PLCB4;PCDH1;ZBTB40;FUT8;CELSR2;GSTM4;ADRBK2;CPT2;GTSE1;KCNN4;MYB;EFNA4;UST;GHR;ZNF652;BPHL;SULT2B1;TCP11L1;JAK2;RET;COL10A1;PPIL2;TCTN2;KIAA0125;RIBC2;CNNM2;FGF18;EHMT2;GLRX3;DOK4;CBFA2T3;NR2E3;CADM1;NR2F2;TCF3;ADCY3;RGS16;ASMTL;E…	plasma membrane bounded cell projection morphogenesis	0.372597	RAP1B;ERC2;TGFB1I1;PEX1;MCM3AP;FLNB;HSBP1;RP2;DDHD2;SNUPN;BAG4;NRAS;COL4A1;MT2A;ATP1A1;BPGM;TPM2;HAPLN1;FGF5;ACTN1;CD59;MGMT;TMEM11;RAB5A;CSRP1;FGFR3;MYL9;PSMB6;PSMB5;HTR1D;LOX;LMOD1;TYK2;HLA-F;PRSS3;ACTN2;SOAT1;MLH1;ME1;VASP;ATP1A2;DAP;ALDH3A2;EPHB4;PRRX1;DAD1;RPL37;RPS28;ATP8B2;HGFAC;TAF10;ORC2;KRR1;ENDOG;FLOT2;NFIX;PDCD1;SF3A2;NEDD8;ADRM1;ATP2B3;KANK2;RALGAPA1;THOC7;WDR73;DARS2;SMARCD3;RYBP;WI…	response to glycoside	1				NGLY1-CDDG Fibroblast Proteomics	polyunsaturated fatty ester		Fredrickson classification type iv hyperlipidemia, Fredrickson type iib hyperlipidemia, Type iii hyperlipidaemia
emetine	-4.54736				TAF10;GTF3A;NRAS;EPHB4;MYCBP;ENDOG;NGLY1;SLC4A7;FLNB;ACTN1;RPS28;TMED7;SMARCE1;DDHD2;ATP8B2;SSR3;RSL24D1;VKORC1;DARS2;KANK2;ATP1A1;ADAMTS1;DAD1;HSBP1;CD59;ALDH3A2;FGFR3;MGMT;RP2;PAFAH2;PSMB5;PSMB6;RNF5;BCL7C;ZBTB1;LXN;RAP1B;BPGM	G1/S transition of mitotic cell cycle	1	RAP1B;HSBP1;DAP;RYBP;PISD;TMEM11;CGRRF1;ORC2;PEX1;ZBTB1;RP2;TYK2;SERINC1;RAB5A;RIN2;PCLO;COL4A1;WIPF2;MT2A;SECISBP2L;WDR73;RALGAPA1;ZNF184;ATP2B3;PDLIM2;MRPL46;NGLY1;MLH1;ACTN2;TNS1;CSRP1;PAFAH2;ERC2;FGFR3;MCM3AP	synaptic vesicle exocytosis	0.939146091421216				UBA7;TRADD;PLD1;BAD;CFL1;ABCF1;ZNF259;IK;SART3;SMNDC1;ATP6V0B;FNTA;ATP6V0E1;ACTN4;UBE2D3;PTTG1IP;SF3B3;HK1;LITAF;ACTR1A;PTP4A1;GPX1;NUMA1;FTH1;PEA15;MCL1;PAFAH1B1;ZNF207;RAP1B;CTSB;NCOR1;RNF114;MGEA5;HLA-E;BTG1;SLC3A2;VCL;RERE;HSBP1;SDCBP;HIF1A;RBM4;TXNIP;ANXA1;JUP;TAF7;DUSP1;PSMF1;GOLGB1;DCTN1;BCLAF1;SON;ATP6V1B2;DAP;ARF4;THBS1;HNRNPH2;PJA2;NFE2L2;NMT1;PUM1;TERF2IP;ARCN1;FBXO7;GNAI3;PITPNA;SRRM1…	RNA metabolic process	9.03559e-41	ESRRA;GAS6;PRPF8;CAPNS1;EIF3D;GDI2;RPL24;TARDBP;STARD7;CTDNEP1;CBX3;PSMB2;KHDRBS1;ERH;ILF2;TAF10;HSP90AB1;ARF1;CANX;KARS;USP22;TCEB2;TMED2;HINT1;EEF2;EIF3A;HSP90B1;MSN;APP;RAD21;NCL;WDR1;AP2B1;AP2M1;MLEC;CALM3;MATR3;WARS;SET;NDRG1;YWHAZ;SOD1;HDLBP;MARCKSL1;GLUL;CALM1;P4HB;SLC25A5;PHB;CTSA;TOMM20;CD63;DNAJB1;XBP1;CD81;GRN;HMGB1;GLO1;SRSF11;HSPA9;YWHAQ;PPP2R1A;KDELR2;NPC2;PRKCSH;FKBP1A;MAPRE1;SKP1;…	organonitrogen compound metabolic process	2.8322e-17	RAP1B;ERC2;TGFB1I1;PEX1;MCM3AP;FLNB;HSBP1;RP2;DDHD2;SNUPN;BAG4;NRAS;COL4A1;MT2A;ATP1A1;BPGM;TPM2;HAPLN1;FGF5;ACTN1;CD59;MGMT;TMEM11;RAB5A;CSRP1;FGFR3;MYL9;PSMB6;PSMB5;HTR1D;LOX;LMOD1;TYK2;HLA-F;PRSS3;ACTN2;SOAT1;MLH1;ME1;VASP;ATP1A2;DAP;ALDH3A2;EPHB4;PRRX1;DAD1;RPL37;RPS28;ATP8B2;HGFAC;TAF10;ORC2;KRR1;ENDOG;FLOT2;NFIX;PDCD1;SF3A2;NEDD8;ADRM1;ATP2B3;KANK2;RALGAPA1;THOC7;WDR73;DARS2;SMARCD3;RYBP;WI…	response to glycoside	1				NGLY1-CDDG Fibroblast Proteomics	alkaloid	emetic	NA
emetine	-5.67172				GDI2;KDELR1;YWHAH;BAZ2A;PHGDH;VIM;BNIP3;PGM1;FABP5;NUTF2;KDSR;ERLIN1;CRIM1;PMM2;UGDH;HEBP2;CDH2;EMP3;RNF144A;KBTBD11;BMPR1A;EMP2;RAB3B;HMGA1;MRAS;GPR161;TSC22D4;FLNB;SLC43A3;SERPINB6;XPOT;KANK1;TPI1;RHEB;MAP2K2;PBXIP1;ADA;FBXO5;TWSG1;RWDD1;EIF4EBP1;TMEM59;SDC1;GNG10;G6PD;UBE2K;TP53I11;NMI;SRI;PGLS;QSER1;ISCA1;LIN7C;MDH1;PYGB;SLC16A2;TFPI2;LDHA;CD55;ENPP4;ADH5;HMGN3;NHLRC2	generation of precursor metabolites and energy	0.583468280003517	DAP;BAZ2A;MYOF;SH3GL1;CD55;NFX1;APPBP2;DRG2;PHF21A;MTHFS;PLEK;NAV3;ETV6;MAB21L1;URM1;GYG1;PIAS4;PBXIP1;TIPRL;VAMP2;UBE2H;PGLS;LIMD2;HS1BP3;BTN3A3;NET1;CRIM1;GFPT2;ARID3A;OXTR;TGFBI;NNMT;IGF2BP3;RAB3D;RND3;SLC26A6;PMM2;SMPD1;NFASC	positive regulation of protein deacetylation	1				UBA7;TRADD;PLD1;BAD;CFL1;ABCF1;ZNF259;IK;SART3;SMNDC1;ATP6V0B;FNTA;ATP6V0E1;ACTN4;UBE2D3;PTTG1IP;SF3B3;HK1;LITAF;ACTR1A;PTP4A1;GPX1;NUMA1;FTH1;PEA15;MCL1;PAFAH1B1;ZNF207;RAP1B;CTSB;NCOR1;RNF114;MGEA5;HLA-E;BTG1;SLC3A2;VCL;RERE;HSBP1;SDCBP;HIF1A;RBM4;TXNIP;ANXA1;JUP;TAF7;DUSP1;PSMF1;GOLGB1;DCTN1;BCLAF1;SON;ATP6V1B2;DAP;ARF4;THBS1;HNRNPH2;PJA2;NFE2L2;NMT1;PUM1;TERF2IP;ARCN1;FBXO7;GNAI3;PITPNA;SRRM1…	RNA metabolic process	6.53662e-42	ESRRA;GAS6;PRPF8;CAPNS1;EIF3D;GDI2;RPL24;TARDBP;STARD7;CTDNEP1;CBX3;PSMB2;KHDRBS1;ERH;ILF2;TAF10;HSP90AB1;ARF1;CANX;KARS;USP22;TCEB2;TMED2;HINT1;EEF2;EIF3A;HSP90B1;MSN;APP;RAD21;NCL;WDR1;AP2B1;AP2M1;MLEC;CALM3;MATR3;WARS;SET;NDRG1;YWHAZ;SOD1;HDLBP;MARCKSL1;GLUL;CALM1;P4HB;SLC25A5;PHB;CTSA;TOMM20;CD63;DNAJB1;XBP1;CD81;GRN;HMGB1;GLO1;SRSF11;HSPA9;YWHAQ;PPP2R1A;KDELR2;NPC2;PRKCSH;FKBP1A;MAPRE1;SKP1;…	organonitrogen compound metabolic process	6.10179e-18	IGF2;PLEK;SPP2;TMSB15A;GZMA;TMSB4X;DAP;URM1;APBA1;EIF4EBP1;NNMT;TNXB;FLNB;SHANK1;KDELR1;ISG15;OR7A17;SLC6A16;EMP3;UCHL1;SRI;GFPT2;LOXL1;PGM1;LIMD2;PIAS4;PHGDH;COTL1;PGM3;TGFBI;GZMB;HS1BP3;UBE2D1;AKR1A1;UGDH;GDI2;MDH1;SLC43A3;NUTF2;HEBP2;MYL12A;G6PD;TIPRL;PMM2;BTN3A3;PLD3;ADA;RWDD1;GBP1;SERPINB6;XPOT;GYG1;PGLS;KBTBD11;NMI;ADH5;CNDP2;ARHGAP1;DENR;TSC22D4;YWHAH;SH3GL1;UBE2K;HS3ST3A1;MTHFS;PYGB;TPI1;…	generation of precursor metabolites and energy	0.162355				ALG1-CDG Fibroblast Proteomics	alkaloid	emetic	NA
epivincamine	-4.6539				TSG101;PRKAG1;RAB3GAP2;CHMP2B;MAP2K1;ATG13;STAM;SH3GLB1;ATG5;PIK3R4;ATG12;ATG7;MTMR14;VPS33B	macroautophagy	2.5694352932547e-12	HGS;VPS28;SIRT2	protein transport to vacuole involved in ubiquitin-dependent protein catabolic process via the multivesicular body sorting pathway	0.0266154879613234	SPTLC1			ESRRA;TRADD;BAD;RPL34;SART1;TAF10;RPL4;RPL37;ACTN4;CALM3;CAP1;PTPRF;NUCB1;S100A11;CTSA;KDELR2;DDX24;LITAF;PRKCSH;RPL10;ARF3;FTH1;CTSD;LAMC1;LRP1;MCL1;ZYX;PSMD8;BCAP31;CTSB;TMEM66;GNB2;NCOR1;NOP56;RHOC;HDGF;HLA-E;PALLD;RPLP2;LGALS3BP;RERE;UBA1;RAD23A;DUSP1;PLD3;MYL9;MMP2;DCTN1;MGAT1;ECHS1;TIMP3;LRPAP1;RRBP1;TNFAIP1;ARIH2;OTUB1;BGN;DAB2;SDC1;SMARCC2;UBE2D2;BAZ2A;SF3A1;SGTA;ADRBK1;PSMB2;SOX4;IFI30;T…	multicellular organismal process	1.30176e-07	RFC2;EIF4G2;GDI2;RPL11;HNRNPC;TARDBP;ZNF146;ILF2;C1D;RHOA;HSP90AB1;SART3;SMNDC1;HNRNPM;HNRNPD;FNTA;ANAPC5;EIF3A;HSP90B1;APP;PRKAR1A;RAD21;WDR1;CLTC;AP2B1;MATR3;WARS;NDRG1;YWHAZ;GLUL;LDHA;SSR2;P4HB;UBE2D3;XBP1;HMGB1;DDX24;PPP2R1A;FKBP1A;SKP1;MAPRE1;CAPRIN1;PPP1CC;ACTR2;PTP4A1;PGK1;SUMO3;GNB1;SRSF2;CALU;ARL6IP5;DPYSL2;MAT2A;BZW1;SEPT2;STMN1;PEA15;MCL1;TMBIM6;HSPD1;CIRBP;PAFAH1B1;ZNF207;EPRS;AHCYL1;…	cell cycle	1.51734e-14	DAP;PAFAH1B2;MDH1;CHMP2B;SH3GLB1;UVRAG;STAT2;ATG3;AKT1;ATG7;ATG4B;SNF8;VPS4B;ATG12;PRKAG1;MTMR14;MAP2K1;WDR45;HGS;SIRT2;TSG101;VPS33B;PIK3CA;PRKAB1;STAM;VPS37B;CALCOCO2;VPS28;ATG5;TSC1;FBXO7;ATG13;PIK3R4;RAB3GAP2	macroautophagy	8.0516e-31	SPTLC1;PEX13	sphinganine metabolic process	1	PMM2-CDG Fibroblast Proteomics	alkaloid	HDAC Inhibitor	NA
estriol	-4.33728		NA	NA	RHOG;VGLL4;IGFBP5;ANTXR1;BTD;OBSL1	regulation of skeletal muscle hypertrophy	1	BUB1;USP9Y;PDGFRB;WIPI1;OBSL1	regulation of mitotic nuclear division	0.0807646		NA	NA	SERP1;HIF1A;SGK1;SRGN;EGFR;TMED5;ARFGAP3;LAMC2;TCOF1;SNAP25;VAPB;HSPA13;SVIL;SERTAD2;DNAJB9;FHL2;ADAM12;CAPN6;DYNLT3;RBBP8;PDLIM7;MME;CHD2;THBD;E2F6;CA12;FLT1;GAP43;C15orf39;PHF14;TOX;APBB3;TAGLN3;MYB;EEA1;HUS1;GJB1;NEB;SNPH;UST;DDR2;CXCL13;PDZK1;ANK1;CPA3;JAK2;ZBTB7B;SLC6A6;LRIG2;OVOL2;EGR3;RGS7;CRLF1;INSM1;MRAS;MIA;ZNF192;PTGER2;AQP2;CTF1;RNASE3;PDIA2;SIRPB1;SCN4A;FGF18;ATP4A;INE1;EFNA5;HCRTR2;…	circulatory system development	0.00117812	SSRP1;STOM;ARHGEF12;SAMM50;EFEMP1;CHMP1A;PLK2;EFNA1;SEC14L1;ARL4C;TRAM2;DHRS3;HIST2H2BE;RFXANK;CCNG2;TARBP1;SPINT1;BTBD3;RHOG;ABCB6;BAMBI;PCBD1;LOXL1;CPT1A;TRIM13;SSBP2;CDC42BPA;BCL7A;PCCA;IQSEC1;TECPR2;SP2;INPP4A;ENPEP;MGMT;SLC15A2;BUD31;UQCRB;CA4;MICAL2;CYP26A1;LIN7A;SUPT3H;SKIL;RAB27B;BPTF;EXOSC10;ID3;CDC14B;P2RY6;TSC22D3;VDAC3;CSNK1A1;ALDH7A1;PRKD2;HNRNPD;KIF2C;MSH2;EIF2B4;PPAP2C;RNF113A;GPR3…	mitotic cell cycle process	0.00308634	GSTT1;COMT;KDELR2;NT5DC2;PIR;GYG2;GRM1;SLC35E3;CTPS2;VGF;TXLNG;PSMD10;BRF2;CHM;TXNRD2;UBA1;PLP1;DCUN1D2;DAD1;RBFA;ING1;KLHL1;USP22;PDK3;EIF4E2;CDK16;USP9X;ZNHIT3;GPN2;GNPDA1;SURF2;STS;MPDU1;BUB1;SRSF7;SCAMP4;EIF1AX;EIF4A3;POLE2;MCFD2;PCIF1;FEM1B;DPM1;ARL1;PABPN1;BTN2A1;RPS6KA3;ZRSR2;EIF4EBP2;GPRC5B;SLC25A44;AMDHD2;RHOG;ALKBH4;BOLA1;BTD;PTPRK;COX6C;COX7A2L;LIFR;ANTXR1;DROSHA;ZHX2;GSR;GPX4;MFGE8;SL…	N-acetylglucosamine catabolic process	0.644307		NA	NA	ALG13-CDG Brain Organoids Proteomics	hydroxysteroid	hormone	Cervicitis, Menopausal and postmenopausal disorders, Hypoestrogenism
ethambutol	-4.69209	SIRPA;TFAM;ITGA8;MACROD1;ALDH4A1;GATA4;OPA3;MLYCD;PPP1R12B;ADD2;MEF2A;SLC4A7;OPA1;CLIC5	mitochondrial genome maintenance	1	ANXA1;TRAPPC10;RRBP1;TLE1;CALB1;CORO1C;SEC31A;GSTP1	vesicle organization	0.333281966193265	BAIAP2;MICALL1;CCND2;RRBP1	plasma membrane organization	1	SLC16A7;MLYCD;ACSL1;SLC4A7;GAS6;MPP2;COX4I1;SIRPA;SPTBN1;PKP4;EPB41L3;MEF2C	regulation of myeloid cell apoptotic process	0.850280493728308	ADRBK1;FHL1;IFITM1;CTDSPL;SPG7;CSTF1;COL1A1;RXRA;SLC2A3;MLXIP;GBP2;TRIOBP;TOM1;SIRPA;TP53BP1;SPTLC2;RRP8;KDM4A;LGALS9;KLF9;NLE1;CYBB;SLC17A7;FLI1;EDNRB;MMP1;RAPGEF1;STC1;RPS6KA4;LTBP2;PARM1;GNAO1;IL11RA;HSD17B2;SASH3;DYRK1B;FOXN3;RAD51;FGF1;CA9;POU2AF1;PRDM2;SNX15;FGFR1OP;PCBP3;ROR1;MARCO;YTHDC2;GH1;HOXD1;ZNF510;WT1;ACADL;RLBP1;PRKCG;CDH18;SMAD9;CNGA1;PML;MRAS;CDKL5;MKRN3;SLC16A5;GDF5;HTN1;HOXC11…	multicellular organismal process	0.0551959	CBX3;SEP15;ANXA1;EIF1AX;PPP1CB;EIF4E;ACSL3;PGRMC2;SUPT7L;PON2;PPP2R5C;CREBL2;SDHD;VEZF1;DHFR;CDC16;CTSS;LYPLA1;SSX2IP;BAZ2B;BCL6;KATNB1;C16orf62;NOTCH3;TLN1;CEP57;TFDP2;PROCR;DYNC2LI1;ADARB1;MORC2;BCAR3;MRPS12;RGS19;ACPP;OSTF1;FMNL1;CDK8;CCNE2;EPM2A;PIGA;FTSJ1;PEBP1;FLJ10038;REPS2;KIN;PAH;DUS4L;TNNI2;SEMA3F;GABRG2;ZNF124;SLC16A7;NRAP;ERCC6;PAX3;TRAPPC10;CD164;SNTB1;NAP1L1;SUPT6H;ATN1;UBA3;QDPR;SE…	positive regulation of extrinsic apoptotic signaling pathway in absence of ligand	0.482047	DDX3X;PEX7;CALU;ATP9B;TPST1;PHACTR2;KHDRBS3;SEC24D;SEC31A;ABL1;ANXA1;HMGN1;CALB1;P4HB;GSTP1;SPARC;COL11A1;PDIA4;GTF2F2;COL5A1;FLNA;PPIB;EIF4B;DGKA;PRKCH;TNC;DDX6;CCND2;CCND3;KIF5B;MYH9;COPB2;SOAT1;CDKN2B;RANBP1;IQGAP1;TRAPPC10;LMAN1;GSK3A;SERPINH1;COPB1;COPA;SUB1;PMS2;HSPA2;CDH11;MYL6;SNAP25;DSTN;RAP1B;RPL37;AP1S1;RAB1A;SERF2;HDLBP;NUCB1;AKAP12;TLE1;PTK2;GFPT1;CKAP4;GOLGA2;PAPPA;PDCL;ILK;FHL3;CLI…	endoplasmic reticulum to Golgi vesicle-mediated transport	6.21669e-06	CCDC69;ARVCF;NDUFS8;E2F3;SCD;ABLIM1;TP53I11;UQCRQ;CLGN;CEP290;SLC31A1;NDUFS4;ADCY6;NDUFA2;TIMM8A;PPP1R12B;OPA1;SLC16A7;OBSL1;SS18L1;NDUFS7;NDUFS2;MTX2;NEBL;SORBS2;MFN2;NDUFA7;MLYCD;CRYAB;ORM1;ATP1A1;SLC25A5;FH;COX8A;DMD;SLC25A4;COX4I1;ATP1A3;JUP;GOT1;TNNI1;HK1;S1PR1;SDHB;SCP2;PLN;AK4;TMOD1;ALDH4A1;SDHA;PRKAR2B;SLC8A1;ACSL1;GPC1;SPR;ACTN2;ADD2;BSG;PGM1;MPV17;SLC19A1;CRAT;GATA4;TNNT2;UQCRFS1;PRIM1;…	muscle cell development	2.78531e-09	PGM1 iCardiomyocytes Proteomics	antiobiotic	amino alcohol	Mycobacterium avium complex, Pulmonary tuberculosis, Mycobacteria infection
etilefrine	-5.43087	THBS1;ALCAM;SDC2;PMM2;FHL1;PAX3	anatomical structure morphogenesis	1	CASP3;MPPED2;EZR;SOX4;KHDRBS3;CBFA2T2;SORBS3	epithelial cell differentiation	0.85754539592691004	ADCY2;SLC2A1;HSPA13	glucose import across plasma membrane	1	BCAT1;REXO2;MYH14;ALDH1A3	nucleus accumbens development	1	LASP1;YWHAZ;PTTG1IP;LITAF;LAMC1;MCL1;CTSB;BTG1;ANXA1;THBS1;WSB1;ARHGEF12;ANXA2;IER3;TIMP1;CD55;CPD;ALCAM;CPNE3;ARL4C;CUL4B;SIPA1L1;DDAH2;MATN2;PLSCR1;DECR1;ZER1;PPP2R5D;FOXM1;PLOD2;SERPINE1;BET1;PTPN1;PRKACB;STMN2;NINJ1;RASSF2;SATB1;SAT1;MED12;LSP1;AKAP17A;FGFR2;TCN2;SIK3;VDR;KYNU;PDE4D;N4BP1;SERPINB2;NR4A2;HLF;ESPL1;IL10RA;C6orf47;DOCK4;IL1B;MAP3K14;BAIAP2;GPR183;SNAPC1;SCNN1B;TYK2;PRRG2;CD86;CD…	response to stimulus	2.37085e-05	SARS;MAP4;RHOC;TRAP1;AHSA1;PWP1;ELAVL1;SLC29A1;HSPB1;PON2;SEL1L;IDH3A;VPS72;PDGFRB;ACTG2;C14orf1;RFXANK;CASP3;NOP16;NAA10;TIMM44;CCDC86;DTYMK;TBC1D4;PLEK;TRIM13;BCL2;BLVRA;NRGN;MAOA;CHL1;HHEX;NCK1;VSIG4;ASNS;PSPH;NUFIP1;MPPED2;ALAS1;DLEU1;DTNA;ADAM17;CCNA1;GRB14;ANK3;FCER2;HOXC6;MXD1;PIN1P1;TMPRSS15;LAS1L;GABRR2;PRPF6;ERI3;WDR46;POLR1C;HDGFRP3;PPAP2C;EPHB2;CDKN2A;NTHL1;MYL2;CASP2;ATXN7;RPL39L;GAB…	positive regulation of multicellular organismal process	1	DNASE2;C11orf58;PITPNM1;NFIB;TP53I11;MGST3;RGS12;SYNM;PGRMC2;CETN3;TM9SF1;TAPBP;PRODH;CBFA2T2;PRKAB2;SORBS3;SRGAP2;KHDRBS3;HSPA4L;COL2A1;TTR;SLC4A2;ALPL;GPX1;ANXA5;CLU;HSPA5;ACP2;SLC2A1;EZR;SLC25A16;PGAM1;NFYA;BDNF;MT3;HMGB2;ABCD3;PEX2;AKT1;SLC8A1;GPC1;IDUA;TSPAN7;CASP3;HSPA13;MASP1;TUB;EFNB2;CRIP2;METAP1;CTSC;HSPA2;CASP6;MAX;B2M;RPS29;RPS24;GNG3;RELN;MT1X;SP2;SOX4;ADCY2;TFCP2;TUSC3;COL4A6;UBAP2L…	multicellular organismal-level homeostasis	0.735858	ISLR;LIN7A;CASK;PMM2;TOX3;KDM6A;HSPA12A;ADCY6;EPB41L2;EDIL3;PLXNA2;SH3BGRL;RP2;PDE5A;ALDH1A2;SLC25A14;MPZL1;FKBP9;SVIL;AIFM1;ECD;ADA;COL1A1;COL3A1;APOC3;BCHE;LDHB;THBS1;COL1A2;ITGA5;POU2F2;LGALS1;GLI2;NID1;POU2F1;IDS;PRKACG;CALB2;PAX3;LAMA1;GSTM2;SHC1;TKT;MARCKS;FOXN2;SDC2;FBN2;TGFBR1;ECE1;GNPDA1;ALDH1A3;RFX5;GSS;MMP14;SERPINB9;CNN1;GTF2A1;GTF2A2;BCAT1;AK2;TPD52;TIMM10;JAG1;FBLN2;PDE1B;SPOCK1;PAK…	muscle structure development	0.0500174	PMM2-CDG Brain Organoids Proteomics	phenol	beta-adrenergic antagonist	Orthostatic hypotension
fipexide	-4.09059	TIMM8A;PDK1;NEBL;SOX21;FRMD4B;ALDH5A1	gamma-aminobutyric acid catabolic process	1	PRKCH;NUCB1;AP1S1;UXS1;TJAP1;LPIN2	UDP-D-xylose metabolic process	1	MYL6;YIPF3;PCLO;IGFBP7;PHACTR2	presynaptic signal transduction	1	GPC1;SLC4A7;ARVCF;SLC19A1;OBSL1;MLYCD	sulfur compound catabolic process	1	WDR1;SLC2A1;LAMP1;CPSF1;HDAC2;SEL1L;LAMA4;TCEAL4;TNFSF10;PLAGL2;GLS;ALDH1A3;CAV2;MME;CDH2;IRF9;IQSEC1;NR1H3;HSD11B2;MZF1;RARG;MT1X;DGCR14;EML2;LCAT;KIAA0513;ACP5;SIKE1;EPHB6;PRR4;VAMP5;SH3BGR;RBM19;PLD1;GLRB;TFAP2C;BTN2A2;SMAD3;MPP6;MC1R;CHST1;SKAP1;NOVA1;SLC7A4;JAKMIP2;RNH1;CELA3B;ARHGAP6;B4GALT6;HOXA4;CXCL6;BDNF;TLL1;S1PR4;METTL13;DAO;TAT;POU4F1;IL12A;AANAT;DZIP3;ASPH;SCNN1G;GRM1;MAGEB1;CRYGA;M…	regulation of cytosolic calcium ion concentration	0.276012	CBX3;MSN;SRSF11;PPP1CC;TACC1;EIF1AX;EIF2S1;RAD23B;PSMA2;UBE2D2;IVNS1ABP;CUL4A;TIA1;IER3;TBCD;MTHFD2;KIAA0494;SH3BP5;BNIP3;DVL3;AFF1;CREBBP;ARL4C;ADAM9;CPSF6;PLOD2;POLR2K;UBTF;WRB;GPC1;STK39;PLAGL2;C5orf15;TTC37;GPRC5A;BCL6;ATF6B;RFC5;RFK;GBE1;DCK;SLC25A12;TNFRSF1B;ME1;ACOX3;PMAIP1;SLC25A24;FGF2;CDC7;ZNF140;ATG14;PTGS2;SERPINF2;SLC16A4;MRE11A;ZNF652;ZNF264;TBX2;IL3RA;IL18;DZIP3;DOHH;SEC62;BECN1;IF…	regulation of nucleobase-containing compound metabolic process	0.00481046	DDX3X;PEX7;CALU;ATP9B;TPST1;PHACTR2;KHDRBS3;SEC24D;SEC31A;ABL1;ANXA1;HMGN1;CALB1;P4HB;GSTP1;SPARC;COL11A1;PDIA4;GTF2F2;COL5A1;FLNA;PPIB;EIF4B;DGKA;PRKCH;TNC;DDX6;CCND2;CCND3;KIF5B;MYH9;COPB2;SOAT1;CDKN2B;RANBP1;IQGAP1;TRAPPC10;LMAN1;GSK3A;SERPINH1;COPB1;COPA;SUB1;PMS2;HSPA2;CDH11;MYL6;SNAP25;DSTN;RAP1B;RPL37;AP1S1;RAB1A;SERF2;HDLBP;NUCB1;AKAP12;TLE1;PTK2;GFPT1;CKAP4;GOLGA2;PAPPA;PDCL;ILK;FHL3;CLI…	endoplasmic reticulum to Golgi vesicle-mediated transport	6.21669e-06	CCDC69;ARVCF;NDUFS8;E2F3;SCD;ABLIM1;TP53I11;UQCRQ;CLGN;CEP290;SLC31A1;NDUFS4;ADCY6;NDUFA2;TIMM8A;PPP1R12B;OPA1;SLC16A7;OBSL1;SS18L1;NDUFS7;NDUFS2;MTX2;NEBL;SORBS2;MFN2;NDUFA7;MLYCD;CRYAB;ORM1;ATP1A1;SLC25A5;FH;COX8A;DMD;SLC25A4;COX4I1;ATP1A3;JUP;GOT1;TNNI1;HK1;S1PR1;SDHB;SCP2;PLN;AK4;TMOD1;ALDH4A1;SDHA;PRKAR2B;SLC8A1;ACSL1;GPC1;SPR;ACTN2;ADD2;BSG;PGM1;MPV17;SLC19A1;CRAT;GATA4;TNNT2;UQCRFS1;PRIM1;…	muscle cell development	2.78531e-09	PGM1 iCardiomyocytes Proteomics	benzodioxoles	psychoactive drug	NA
flurbiprofen	-4.33248	ARVCF;TNNT2;GAS6;SIRPA;SOX21;SPTAN1;PTGES2;COQ3;ABLIM1;AKAP1;RNASEL	negative regulation of interleukin-6 production	1	RRBP1;SPARC;IGFBP7;LMAN1	negative regulation of protein targeting to mitochondrion	1	CDKN2B;PCLO;SEC24D;SH3BP1	presynaptic signal transduction	1	E2F3;S1PR1;ABLIM1;SIRPA;MEF2A;SLC4A7	lamellipodium assembly	1	ACTN4;DDAH2;GTF2F1;SRF;NDST1;FOXO1;TFIP11;COBRA1;AGT;PIN1;STK38;LOXL2;ARHGEF1;DOCK1;EZH1;NR1H3;STK19;SNAPC2;TOX;CCDC85B;PHF16;TAOK2;TRO;CCNE2;ARHGEF4;FCN1;GAD1;SNRNP35;ACHE;PDZK1;MTTP;CYP27B1;F2;ARVCF;RGS12;ARID3A;SYT5;ZNF134;PAX2;CRLF1;USP6;RHO;GPR176;CHRNA4;TMSB4Y;ICAM5;FLT3LG;PARK2;DSCR6;RPL23AP32;GP1BA;CDKN2B;C16orf3;FCN2;BMP8A;MMP25;MYH11;MADCAM1;UTY;LRRC48;DLX4;CCR3;FGF8;CD1E;GABARAPL1;NDRG…	cell adhesion	0.000269118	HSPA1A;APOD;CPSF1;ELAC2;ZFR;CDKN1A;TRIB2;TOM1;MEF2D;GLS;TSPAN31;SOCS2;GCDH;ZNF185;MAP3K11;E2F3;RGS3;THBD;ACOT8;PROM1;CD44;IKBKE;RIMS3;IKZF1;NAGPA;CLEC3B;HNF1B;GPR183;SLC27A2;PCSK1;ITGA4;CLTCL1;WT1-AS;ACO1;GK;CSH2;SP110;ALDH7A1;IFI16;UCP2;EHD1;ID4;PPAP2B;AMPD3;NMNAT2;AIMP2;RALGPS1;PTGIS;EPHB1;CYB561;EFS;OLFM1;MGLL;KCNH6;MLLT11;PRKD3;SOS2;PDLIM5;NF1;AGRN;SLC38A10;ZFYVE26;WSCD1;RUFY3;ICOSLG;SRRD;DHO…	atrioventricular valve morphogenesis	1	DDX3X;PEX7;CALU;ATP9B;TPST1;PHACTR2;KHDRBS3;SEC24D;SEC31A;ABL1;ANXA1;HMGN1;CALB1;P4HB;GSTP1;SPARC;COL11A1;PDIA4;GTF2F2;COL5A1;FLNA;PPIB;EIF4B;DGKA;PRKCH;TNC;DDX6;CCND2;CCND3;KIF5B;MYH9;COPB2;SOAT1;CDKN2B;RANBP1;IQGAP1;TRAPPC10;LMAN1;GSK3A;SERPINH1;COPB1;COPA;SUB1;PMS2;HSPA2;CDH11;MYL6;SNAP25;DSTN;RAP1B;RPL37;AP1S1;RAB1A;SERF2;HDLBP;NUCB1;AKAP12;TLE1;PTK2;GFPT1;CKAP4;GOLGA2;PAPPA;PDCL;ILK;FHL3;CLI…	endoplasmic reticulum to Golgi vesicle-mediated transport	6.21669e-06	CCDC69;ARVCF;NDUFS8;E2F3;SCD;ABLIM1;TP53I11;UQCRQ;CLGN;CEP290;SLC31A1;NDUFS4;ADCY6;NDUFA2;TIMM8A;PPP1R12B;OPA1;SLC16A7;OBSL1;SS18L1;NDUFS7;NDUFS2;MTX2;NEBL;SORBS2;MFN2;NDUFA7;MLYCD;CRYAB;ORM1;ATP1A1;SLC25A5;FH;COX8A;DMD;SLC25A4;COX4I1;ATP1A3;JUP;GOT1;TNNI1;HK1;S1PR1;SDHB;SCP2;PLN;AK4;TMOD1;ALDH4A1;SDHA;PRKAR2B;SLC8A1;ACSL1;GPC1;SPR;ACTN2;ADD2;BSG;PGM1;MPV17;SLC19A1;CRAT;GATA4;TNNT2;UQCRFS1;PRIM1;…	muscle cell development	2.78531e-09	PGM1 iCardiomyocytes Proteomics	NSAID	NSAID	Non-articular rheumatic muscle spasms, Post operative pain, Post-traumatic pain, Spinal pain, Osteoarthritis (oa), Muscle spasms, Chronic back pain, Acute back pain, Pain, Postoperative pain, Rheumatoid arthritis, Osteoarthritis, Ankylosing spondylitis, Dysmenorrhea, Inflammatory pain
gossypol	-4.1384	SCD;ACSL1;SLC25A4;SIRPA;SLC31A1;ORM1;EHHADH;CLGN;EPB41L3;STAG2;GOT1;ABLIM1;RTN4;SPTBN1;KIDINS220;MEF2A;CLK1;CYP51A1;SYNPO2L;SLC25A21;PGM1;AK4;NEBL;MFN2;SLC4A7;FAM162A;FRMD4B;CEP290;PDK1;FH;TIMM9;MACROD1;JPH3	fumarate metabolic process	0.385734993141987	PPIB;IGFBP7;CCND3;RANBP1;AP1S1;PPP1R14B;THUMPD1;HSPA2;CRELD2;TWSG1;CDH11;SUB1;CKAP4;PHACTR2;NEO1;PDCL;AKAP12;DDX3X;FAM114A1;TRAPPC10;SOAT1	positive regulation of mitotic cell cycle phase transition	1	RAP1B;ANXA1;COPB1;LPIN2;GFPT1;BAIAP2;SEC31A;CHD9;RAB1A;MYL6;MEX3C;USP16;MICALL1;NRBF2;TJAP1;ABL1;AKAP12;OPTN;CALB1;FHL3;PRKCH;TGFBI;SEC24D	COPII-coated vesicle cargo loading	0.0526620670147616	SDHA;AKAP1;ALDH3A2;TFAM;NDUFS8;ALDH5A1;LARS2;ENDOG;PRIM1;NDUFA2;TPX2;SLC19A1;SUGP2;DUS1L;PTGES2;AURKAIP1;MACROD1;ATP1A1;MRPL17;SLC25A4;NDUFAF4;PKP4;TMOD1;TIMM8A;OPA1;MLYCD;MIS12;SLC27A3	mitochondrion organization	0.0226426509444988	CCL5;NARS;IK;AP2B1;WARS;XBP1;PTTG1IP;HSPA9;FTH1;NFE2L1;DPYSL2;LRP1;PEA15;MCL1;SARS;PAFAH1B1;SCD;RAP1B;AHCYL1;RNF114;RHOC;MGEA5;HLA-E;TACC1;BTG1;LGALS3BP;SLC3A2;RERE;SDCBP;TAX1BP1;HIF1A;AARS;TXNIP;ANXA1;DUSP1;RAB6A;GOLGB1;ATP6V1B2;USP9X;THBS1;GPNMB;HAX1;NFE2L2;NMT1;BHLHE40;IDH1;BTG2;BGN;TARS;ETS2;ARHGEF12;BAZ2A;COPB1;NBR1;PPP1CB;CLDN4;JUN;SQSTM1;JUNB;MARS;PPP1R11;NFKBIA;UBL3;SAR1A;CLIC4;CALD1;INSI…	regulation of cellular metabolic process	9.75783e-09	THRA;TARDBP;PSMB2;ERH;ILF2;HSP90AB1;HNRNPM;HINT1;ATP6V0E1;EIF3A;NCL;MLEC;SOD1;MARCKSL1;PHB;CTSA;CD81;UBE2L3;HMGB1;SF3B3;YWHAQ;DDX24;SUMO3;NUMA1;SRSF2;CTSD;MAT2A;ODC1;HSPD1;ZNF207;PPP1CA;RAB11A;NOP56;DNAJA1;TRA2B;CCT3;PPM1G;CALR;PPIB;TSPAN3;PSME3;TRIM28;SNX17;IPO7;YWHAH;EIF5B;HNRNPA0;MMP2;NHP2L1;SYNGR2;PIP4K2B;BCLAF1;KPNA2;RBBP7;SDHA;CSE1L;PGRMC1;MGAT1;SRSF7;CDH1;HNRNPH2;ECHS1;IGFBP7;ARHGDIA;HTRA1…	cell cycle	4.69365e-24	DDX3X;PEX7;CALU;ATP9B;TPST1;PHACTR2;KHDRBS3;SEC24D;SEC31A;ABL1;ANXA1;HMGN1;CALB1;P4HB;GSTP1;SPARC;COL11A1;PDIA4;GTF2F2;COL5A1;FLNA;PPIB;EIF4B;DGKA;PRKCH;TNC;DDX6;CCND2;CCND3;KIF5B;MYH9;COPB2;SOAT1;CDKN2B;RANBP1;IQGAP1;TRAPPC10;LMAN1;GSK3A;SERPINH1;COPB1;COPA;SUB1;PMS2;HSPA2;CDH11;MYL6;SNAP25;DSTN;RAP1B;RPL37;AP1S1;RAB1A;SERF2;HDLBP;NUCB1;AKAP12;TLE1;PTK2;GFPT1;CKAP4;GOLGA2;PAPPA;PDCL;ILK;FHL3;CLI…	endoplasmic reticulum to Golgi vesicle-mediated transport	6.21669e-06	CCDC69;ARVCF;NDUFS8;E2F3;SCD;ABLIM1;TP53I11;UQCRQ;CLGN;CEP290;SLC31A1;NDUFS4;ADCY6;NDUFA2;TIMM8A;PPP1R12B;OPA1;SLC16A7;OBSL1;SS18L1;NDUFS7;NDUFS2;MTX2;NEBL;SORBS2;MFN2;NDUFA7;MLYCD;CRYAB;ORM1;ATP1A1;SLC25A5;FH;COX8A;DMD;SLC25A4;COX4I1;ATP1A3;JUP;GOT1;TNNI1;HK1;S1PR1;SDHB;SCP2;PLN;AK4;TMOD1;ALDH4A1;SDHA;PRKAR2B;SLC8A1;ACSL1;GPC1;SPR;ACTN2;ADD2;BSG;PGM1;MPV17;SLC19A1;CRAT;GATA4;TNNT2;UQCRFS1;PRIM1;…	muscle cell development	2.78531e-09	PGM1 iCardiomyocytes Proteomics	phenols		NA
guanabenz	-7.17026	AHCYL1;PAFAH2;STAT3;TRIP11;RAB22A;SPAG16;SLC12A2;CD164;SMAD1;KIAA1033;COPS8;CMTM6;SH3BP4;C1D;CTNNB1;TWF1;ETFA;DHFR;TLK1;GCC2;SMAD2;BLZF1;LRBA;TMED7;NAMPT;IMPACT;BMP2K;STAT1;SPTLC1;AAGAB;RAB4A;TWSG1;SLC31A1;ITPK1;CALD1;MCFD2;YIPF6;PARD3	protein localization	0.0301063	MME;MID1IP1;ARSJ;SLC2A5;KCNJ8;ABAT;PI15;IRX5;EGFR;ANGPTL2;PDLIM5;EHD2;CTNNA3;PTN;TJP3;RND2;GLRA3;ITGB2;SV2C;TOB2	positive regulation of prolactin secretion	0.0417201	RAB27B;BIN1;DOCK5;ALDH6A1;PDPN;ITGB2;NUPR1;NACC2;ARSJ;RBMS1;IFIH1;PDLIM5;CX3CL1;ABCG1;NXT2;QKI;GSN;PCOLCE2;BHLHE41	myofibroblast contraction	0.111877	C6orf106;KITLG;TEAD1;C1orf61;HIPK3;GRN;BSG;CTNNA1;PTPRM;RAB28;BMP2K;SAMD4B;FAT1;YIPF6	locomotion	1	UBE2L3;AHCYL1;MGEA5;CTTN;ARIH2;SMARCC2;MAPKAPK2;SCRN1;MBTPS1;SDC4;SERPINF1;AHR;STMN2;NUP98;SAFB2;TGIF1;CSNK2A2;WBP4;NT5E;ULK2;ACD;NFE2L3;TAP2;MBNL2;CTDP1;SLC22A5;MTCP1;PAFAH2;GAL3ST1;PCNXL2;EPHA3;COLQ;ADRA2C;MAGEB2;PTAFR;DGKG;CDK17;CYTH3;SLC7A1;NPAS1;GPRIN2;SPAG8;STARD8;GLE1;RAB27B;CDKN2A;ICAM4;UBN1;CD226;PGLYRP1;CELP;KLRD1;PLAGL1;NTN1;CACNA1C;ZFHX3;HERC4;NFATC1;GP2;HOXA11;POU3F3;CCND1;STAT3;CORO…	cellular localization	0.00229758	DAB2;PPP1R15A;GALT;MME;PROCR;FRZB;SNAPC2;SEC23A;POLA2;APOC2;INPP5E;NAV3;PLN;CLCN4;TIMM8A;GTPBP1;PIGB;C6orf106;IRF5;MSX2;PPP2R2B;CRP;BATF;SCGB2A1;IL18;CNGA1;SEMG1;CD28;NRL;SP4;GABRA1;CRYBB2;CCR5;KITLG;ZZEF1;TNFSF8;UGT2B17;HMX1;CABP2;ZFX;TDRD3;CYP2C18;TBXAS1;CHIT1;PCDHB11;MBD1;TTC3;MEF2C;PNMA2;PML;SLC35D1;TARP;LRRN3;ZC3H13;ME2;MR1;OSBPL7;PLCB2;PPM1A;MAPK14;PCDHA2;BLK;LEPR;PTPRO;CAV1;AGRN;TLN2;CSDA;…	cell adhesion	0.0515432	PCDHGA3;DDIT4;BTG2;DDIT3;HLA-B;BHLHE40;IRF2;IL1RAP;PPP1R3C;PI15;ASCL1;CD55;YES1;UNC5B;EPHB3;PDPN;SLC2A1;LACTB2;QKI;SPON1;ABAT;ZFP36L1;NPC2;CDKN1A;IRX5;EGFR;PNP;PPAP2B;SLC25A21;NACC2;PDLIM5;CEBPB;ZFP36L2;NR2F1;ZCCHC24;MCC;PCDH11X;CDC42EP4;CNTNAP3B;NPTX2;C1orf54;FZD7;STK3;GSTM4;BCHE;PROX1;CXCR4;LUZP2;NAALAD2;FILIP1L;ZBTB7B;ATF3;ALDH6A1;TSPAN12;SMAD3;ERAP1;WIPF1;PDE3A;MAGEL2;ANGPTL2;EHD2;NXT2;ARHGEF…	system development	3.95225e-08	DNAJC24;DHFR;UBE2E1;SDHD;POFUT1;ANXA7;SLC12A2;TCEA1;ATP6V0C;TMEM41B;PPT1;DCXR;SNX2;DHX32;TOLLIP;CHMP2B;PIK3C2A;IMPACT;MOCS2;SYPL1;BPGM;CLNS1A;LARP4;CDYL;TOMM34;SLC31A1;CLDND1;CEPT1;GLUL;MUT;KIAA0319L;BCCIP;AIDA;NDUFAB1;WASL;NDUFB5;C6orf106;UBXN4;RIOK3;SLK;TOB1;HIPK3;PPP1R2;NOC3L;APOOL;STAT1;PTPN11;LIMS1;ATP1B1;NFE2L2;ZCCHC2;ARHGAP5;NFE2L1;GBAS;M6PR;YIPF6;COX6A1;PLEKHF2;TMED5;FDX1;DARS;COQ9;ENOPH1…	cellular localization	9.49839e-08	PMM2-CDG Brain Organoids RNA sequencing	chlorobenzenes	alpha-Adrenergic Antagonist	NA
guanethidine	-4.17188	SOX21;AKAP1;ALDH3A2;FRMD4B;ALDH5A1	hexadecanal metabolic process	1	PDCL;DDX3X;YIPF5;CALU	regulation of toll-like receptor 8 signaling pathway	1	CCND2;DGKA;TJAP1;IGFBP7;PCLO	presynaptic signal transduction	1	ALDH3A2;GPC1;CRIP2;MFN2;CAB39L;SLC16A7;MLYCD;PPP1R12B;CEP290;MACROD1	sulfur compound catabolic process	1	ARF3;CCND2;NET1;TMEM184B;BCKDK;IGBP1;FBXO28;EHMT2;AP3S2;TNFAIP2;PLOD2;TNFSF10;SSX2IP;SPTLC2;DGKA;MME;MED1;WDR47;IRF9;NFKBIE;ABCD4;RARG;CDK5;PLEKHO2;PPIC;DKK1;CCL21;ISG20;EPHB6;PDE4A;H1FX;NAIP;PDPN;BCL3;MX2;GAMT;NPAS2;FLJ10038;SLC27A2;NOVA1;PRSS1;IL13RA2;OPCML;ST8SIA5;SPOCK3;GRIN2A;SLC2A2;APBA1;DAO;FOXE1;ICAM4;SRRM2;HIST1H2BL;HCRT;GPR171;ARSD;ZFHX3;LAS1L;PGR;SOX21;GJA8;FLNB;DDX17;SLC23A2;APOL1;NFK…	central nervous system neuron differentiation	0.113244	PPP1CC;ATP5O;PHC2;RAD23B;PRNP;UBE2D2;ALDH3A2;ACTR1B;ATG9A;EPS8;TMEM63A;WRB;GPC1;DAPK1;MAP1A;RFK;HS2ST1;APOE;CYP19A1;MNAT1;VEGFB;SLC25A13;TGOLN2;RAB21;SNAPC2;ZBTB43;ACOX3;PMAIP1;RGS19;PDCL;IDUA;FMO5;CD27;CLCA2;ZNF507;TLE3;PRPH2;AQP2;KCNJ10;PTH2R;TNFSF8;CMKLR1;IL2;PSG2;LSR;LHX5;NR2E3;CD46;CRIP2;PECAM1;ANXA3;EHD4;BTN3A2;OCLN;NFE2;ATP2C1;TM4SF4;AIMP2;HPX;RAPGEF3;CPNE6;CLIP1;DIO2;TSC22D2;DBT;KCND3;FUT…	positive regulation of protein autophosphorylation	1	DDX3X;PEX7;CALU;ATP9B;TPST1;PHACTR2;KHDRBS3;SEC24D;SEC31A;ABL1;ANXA1;HMGN1;CALB1;P4HB;GSTP1;SPARC;COL11A1;PDIA4;GTF2F2;COL5A1;FLNA;PPIB;EIF4B;DGKA;PRKCH;TNC;DDX6;CCND2;CCND3;KIF5B;MYH9;COPB2;SOAT1;CDKN2B;RANBP1;IQGAP1;TRAPPC10;LMAN1;GSK3A;SERPINH1;COPB1;COPA;SUB1;PMS2;HSPA2;CDH11;MYL6;SNAP25;DSTN;RAP1B;RPL37;AP1S1;RAB1A;SERF2;HDLBP;NUCB1;AKAP12;TLE1;PTK2;GFPT1;CKAP4;GOLGA2;PAPPA;PDCL;ILK;FHL3;CLI…	endoplasmic reticulum to Golgi vesicle-mediated transport	6.21669e-06	CCDC69;ARVCF;NDUFS8;E2F3;SCD;ABLIM1;TP53I11;UQCRQ;CLGN;CEP290;SLC31A1;NDUFS4;ADCY6;NDUFA2;TIMM8A;PPP1R12B;OPA1;SLC16A7;OBSL1;SS18L1;NDUFS7;NDUFS2;MTX2;NEBL;SORBS2;MFN2;NDUFA7;MLYCD;CRYAB;ORM1;ATP1A1;SLC25A5;FH;COX8A;DMD;SLC25A4;COX4I1;ATP1A3;JUP;GOT1;TNNI1;HK1;S1PR1;SDHB;SCP2;PLN;AK4;TMOD1;ALDH4A1;SDHA;PRKAR2B;SLC8A1;ACSL1;GPC1;SPR;ACTN2;ADD2;BSG;PGM1;MPV17;SLC19A1;CRAT;GATA4;TNNT2;UQCRFS1;PRIM1;…	muscle cell development	2.78531e-09	PGM1 iCardiomyocytes Proteomics	chlorobenzenes	sympathomimetica	NA
harmaline	-4.94128	MMP14;ALDH1A3;FRZB;LAMA4;GSS;COL3A1;IDS;MARCKS;CYP1B1;TOX3;NID1;RFX5;AKAP7;OLFML3	retinal metabolic process	0.79692485760189202	TSPAN7;SWAP70;TMED5;P2RX4;NFYA;EZR;CRIP2;TM9SF1;PEX2;MAX;NFIB;DNASE2;B2M;ASAP1;CASP3;ACOX1;RGS12;HSPA2	erythrocyte differentiation	1	GPC1;ACOX1;ALPL;MAPKAPK3;RGS12;NFIB;SOX4;CELSR1;GLTP;SWAP70;GALNT7	lung morphogenesis	1	COL1A1;ZFHX3;THBS1;SH3BGRL;TPD52;EPB41L2;MPZL1;FKBP5;AK2;ADA	AMP metabolic process	0.99870120418683805	MMP14;CTSD;TIA1;SIPA1L1;ATG5;NRAS;GPC1;SLC25A4;ALDH1A3;AP1S2;GTPBP6;MFAP2;SCNN1A;GTF2H4;FRZB;THBD;MAOB;IFNAR1;TECPR2;AK4;TIE1;INPP4A;CHGA;SSPN;GIT2;CYP2J2;ATP6V0A1;NPAS2;KLK11;FGFR1OP;PSG7;MST1;CD38;GFRA1;WISP2;PTH1R;SELE;NR1H4;SLC6A15;CYP4F3;AKR1B10;ZNF192;CD1B;RASL10A;CC2D1A;ZIC3;LHCGR;BTC;IL10;SMR3B;C16orf3;FCAR;SP140;DEFA6;C9orf38;CACNA1F;GRM2;KRTAP5-8;ALDH7A1;C1orf63;KRT7;TSPAN4;PSMD9;CHI3L1…	myoblast differentiation	0.0760613	TAF10;PTPRF;NQO1;ELF3;CALD1;SETX;BLVRB;TSPAN7;COL1A1;DNAJB2;MZF1;BCAS1;PLEKHO2;PCGF3;KRT15;SASH3;TNFRSF11B;DYRK1B;ZBTB48;SRPX2;LY86;MSH3;TPPP;DLG2;CRYBA4;RFX3;MAP2K3;ONECUT2;ID3;ZFHX3;FGFR2;EIF5;MCAM;PI4K2A;B4GALT2;ANK3;BMP7;JAG2;RBMS1;DHTKD1;SWAP70;EXTL3;EFCAB2;SH2D1A;LILRB1;MAST2;PIK3R1;NEDD4L;CARM1;WDFY3;DHX29;PVR;KLHL18;DYRK4;KIAA0240;SHANK2;MLC1;COL6A1;MAPRE2;CYHR1;BGN;ARID4B;PBXIP1;FOXA2;SP…	intracellular transport	4.74105e-05	DNASE2;C11orf58;PITPNM1;NFIB;TP53I11;MGST3;RGS12;SYNM;PGRMC2;CETN3;TM9SF1;TAPBP;PRODH;CBFA2T2;PRKAB2;SORBS3;SRGAP2;KHDRBS3;HSPA4L;COL2A1;TTR;SLC4A2;ALPL;GPX1;ANXA5;CLU;HSPA5;ACP2;SLC2A1;EZR;SLC25A16;PGAM1;NFYA;BDNF;MT3;HMGB2;ABCD3;PEX2;AKT1;SLC8A1;GPC1;IDUA;TSPAN7;CASP3;HSPA13;MASP1;TUB;EFNB2;CRIP2;METAP1;CTSC;HSPA2;CASP6;MAX;B2M;RPS29;RPS24;GNG3;RELN;MT1X;SP2;SOX4;ADCY2;TFCP2;TUSC3;COL4A6;UBAP2L…	multicellular organismal-level homeostasis	0.735858	ISLR;LIN7A;CASK;PMM2;TOX3;KDM6A;HSPA12A;ADCY6;EPB41L2;EDIL3;PLXNA2;SH3BGRL;RP2;PDE5A;ALDH1A2;SLC25A14;MPZL1;FKBP9;SVIL;AIFM1;ECD;ADA;COL1A1;COL3A1;APOC3;BCHE;LDHB;THBS1;COL1A2;ITGA5;POU2F2;LGALS1;GLI2;NID1;POU2F1;IDS;PRKACG;CALB2;PAX3;LAMA1;GSTM2;SHC1;TKT;MARCKS;FOXN2;SDC2;FBN2;TGFBR1;ECE1;GNPDA1;ALDH1A3;RFX5;GSS;MMP14;SERPINB9;CNN1;GTF2A1;GTF2A2;BCAT1;AK2;TPD52;TIMM10;JAG1;FBLN2;PDE1B;SPOCK1;PAK…	muscle structure development	0.0500174	PMM2-CDG Brain Organoids Proteomics	harmala alkaloid		NA
harmalol	-4.58393	ZFYVE16;GNS;PROSC;CDK14;DST;RSRC1;TAF9B;DNAJB9;CDYL;SLK;SMAD1;HIPK3;SLC6A8;TYRO3;TWF1;COPS8	actin phosphorylation	1	DHRS3;MAN1A1;SEMA3D;FZD7;ABCG1;FAS;ARHGAP24;NR3C1;EPHB3;GADD45B;SLC7A11	cellular response to stimulus	1	AMPD3;HLA-C;EDNRB;SEMA5A;MCC;TOB2;SPARC;SEPP1;ERAP1;NTRK2	regulation of epithelial cell proliferation	0.399754	DCBLD2;KLHL21;MKLN1;SMAD5;PTPN11;SH3GLB1;IVD;COMMD10;BMP2K;PARD3;SH3BP4	chromosome passenger complex localization to spindle midzone	1	ACTR2;PPP1R10;ATP6V1A;SPEN;EXT2;NEDD9;ERCC3;ARHGEF7;UMPS;TRIM14;TUSC2;LMNB1;ARRB2;DDB2;ZFYVE16;GNS;SEMA3C;DUSP4;ELOVL6;PROM1;CLP1;B3GNT3;HUS1;ITGA2;GABRP;PRIM1;ACVR1B;ZNF652;TRADD;HMGCS1;SLC6A6;REL;SPN;PPIL2;ABCC2;MAPT;CCL13;BMX;LDB2;HINFP;GPR56;PTPN6;ALPK1;LEPR;ALOX15;USP34;SHOX;FOXG1;AMPD3;CACNA1C;CCDC130;FKSG49;TRIM31;CSHL1;SEPT9;KLHDC3;FOS;SH3BP2;XPC;KIFC1;BBS9;GART;RND1;SH2D1A;KCNF1;ZMYM2;GN…	regulation of defense response	0.977635	EIF4E;CTSL1;DHRS3;UBTF;FMOD;MEF2D;C2;UBE2M;RASSF2;TERF1;ARMC8;RLF;CYP11A1;KLF7;REEP1;SLC43A1;TLE2;INPP4A;GLDC;MAP4K2;ARL4A;ENPP1;AKAP6;MST1R;OMD;BATF;ST8SIA5;LIPF;MEP1B;EPO;SLCO4C1;DDX3X;ALOXE3;ZFX;KRT13;MAN1A1;KIR2DS3;ADAM28;RRH;TAP2;CD6;CDK16;CANX;CRYAB;EPHX2;SLC35D1;CXCL2;HSPA1L;TNFSF13;LDHAL6B;MCAM;SLC12A4;KCNJ15;SULF1;SPG20;HIVEP2;ATM;FUBP1;DNAJC16;GPR126;TAF6L;C16orf88;INPP5B;GGA2;OLIG2;HLA…	embryonic neurocranium morphogenesis	0.735619	PCDHGA3;DDIT4;BTG2;DDIT3;HLA-B;BHLHE40;IRF2;IL1RAP;PPP1R3C;PI15;ASCL1;CD55;YES1;UNC5B;EPHB3;PDPN;SLC2A1;LACTB2;QKI;SPON1;ABAT;ZFP36L1;NPC2;CDKN1A;IRX5;EGFR;PNP;PPAP2B;SLC25A21;NACC2;PDLIM5;CEBPB;ZFP36L2;NR2F1;ZCCHC24;MCC;PCDH11X;CDC42EP4;CNTNAP3B;NPTX2;C1orf54;FZD7;STK3;GSTM4;BCHE;PROX1;CXCR4;LUZP2;NAALAD2;FILIP1L;ZBTB7B;ATF3;ALDH6A1;TSPAN12;SMAD3;ERAP1;WIPF1;PDE3A;MAGEL2;ANGPTL2;EHD2;NXT2;ARHGEF…	system development	3.95225e-08	DNAJC24;DHFR;UBE2E1;SDHD;POFUT1;ANXA7;SLC12A2;TCEA1;ATP6V0C;TMEM41B;PPT1;DCXR;SNX2;DHX32;TOLLIP;CHMP2B;PIK3C2A;IMPACT;MOCS2;SYPL1;BPGM;CLNS1A;LARP4;CDYL;TOMM34;SLC31A1;CLDND1;CEPT1;GLUL;MUT;KIAA0319L;BCCIP;AIDA;NDUFAB1;WASL;NDUFB5;C6orf106;UBXN4;RIOK3;SLK;TOB1;HIPK3;PPP1R2;NOC3L;APOOL;STAT1;PTPN11;LIMS1;ATP1B1;NFE2L2;ZCCHC2;ARHGAP5;NFE2L1;GBAS;M6PR;YIPF6;COX6A1;PLEKHF2;TMED5;FDX1;DARS;COQ9;ENOPH1…	cellular localization	9.49839e-08	PMM2-CDG Brain Organoids RNA sequencing	harmala alkaloid		NA
harmine	-3.43208	PEX13			VPS33B;TSG101;RAB3GAP2;ATG5;CHMP2B;UVRAG;STAM;PIK3CA;ATG4B;SH3GLB1;CALCOCO2;VPS4B;ATG3;MTMR14;PRKAG1;PRKAB1;MAP2K1;ATG13;ATG7	macroautophagy	5.24055803235214e-18	ATG12;PRKAB1;ATG5;ATG13;WDR45;PIK3R4;VPS28;TSC1	macroautophagy	2.8119321397719e-07				UBE2L3;PPM1G;DCTN2;MYL9;SUPT4H1;MCM3;MCM5;ARIH1;COASY;MCM6;NDUFA6;BIRC5;MCM2;LIMK2;TOMM40;SERPINF1;UNG;CSNK1G2;IGFBP2;LSM4;DNTTIP2;RFX5;COG2;RFC5;DDB2;BCL2;BRF1;BUB1B;DDX28;CSTF3;ZWINT;CDC45;RFC3;RAD51AP1;PPID;PPIH;DPH2;BRD1;RAD54L;EXO1;SIKE1;PLK4;ADAM8;ZBTB20;BLM;PTGIR;LIG4;CR1;ALPK1;TRAPPC8;TCF15;SNCB;RFX2;CTNND1;CIAPIN1;MLLT4;HIST1H2AB;SAP18;HSPA4;POLE3;LARP4B;NR2F2;WDR46;FAM190B;NXT2;SMAGP;CC…	positive regulation of hormone secretion	0.0168964	HNRNPD;CALM1;DYNLL1;ODC1;CKB;TXNIP;RAB6A;BCLAF1;IDH1;CSTB;ANXA7;PABPN1;SFPQ;TPD52;GALNT1;ADD3;CREBL2;EIF1;ZMYM4;BLVRB;NPTN;BCKDHA;CYP1B1;C14orf1;MANF;SERTAD2;DUSP11;HEXIM1;PPP2R1B;DDIT4;SRSF3;FBLN1;FECH;IMPA2;TGIF1;DUSP14;CD53;S100A9;ITPR1;HIBCH;CD302;IGF2BP3;NFYA;SIK3;MGST2;GLIPR1;MT1X;AGA;S100P;ASL;IDI1;MT1G;IFNAR2;H1FX;SLC22A18;GNAZ;ATF5;ORM1;MFSD7;USP13;H2AFX;EXOG;XPA;GSR;PTX3;MT1H;ATP5S;RBCK…	cell cycle	7.79189e-16	DAP;PAFAH1B2;MDH1;CHMP2B;SH3GLB1;UVRAG;STAT2;ATG3;AKT1;ATG7;ATG4B;SNF8;VPS4B;ATG12;PRKAG1;MTMR14;MAP2K1;WDR45;HGS;SIRT2;TSG101;VPS33B;PIK3CA;PRKAB1;STAM;VPS37B;CALCOCO2;VPS28;ATG5;TSC1;FBXO7;ATG13;PIK3R4;RAB3GAP2	macroautophagy	8.0516e-31	SPTLC1;PEX13	sphinganine metabolic process	1	PMM2-CDG Fibroblast Proteomics	harmala alkaloid		NA
harmine	-5.15563				CKB;RBMS1;MT1F;LPAR6;ITGA6;TJP1;NEDD9;TRIM2;MECP2;PRKACB;DNAJB9;BTBD3;MTSS1;CHST15;RAPGEF2;SOCS2;SEMA4D;VDR;FGFR3;KIAA0513;ZNF91;PITX2;MAN1A1;CA2;B3GALT4;PDE4DIP;SYNM;ATP8B1;HOMER2;ZNF573;PARP12;ARMCX1;GALNT11;HERC6;NAP1L2;SH2D4A;SASH1;IL1B;C10orf10;CRYBG3;TMEM2;PRKD3;PDGFD;KLF3;RNF103;SLC15A2;SNTB1;RNF130;DNMT3A;FAM46C	adherens junction maintenance	0.517561779301731	IMPACT;GSN;MECP2;PAPSS2;IFIT1;CDH2;SNCA;SSPN;VWA5A;XAF1;FKBP1B;IL18RAP;IL13;IL12B;NPY2R;SNTB1;GPM6B;ARHGEF6;MTSS1;COL4A6;ESR2;C1R;IGJ;TRANK1;TNFSF10;CEACAM21;ZNF528;RAPGEF2;JRK;FAM13A;ITM2B;OAS3;TRPS1;PNMAL1;PDGFD;PVT1;SCIN;PRKACB;DNAJB9;RECK;GPA33;ZNF91;NOVA1;LAPTM4B;CD24;PDE4DIP;FBN2;PNPLA3;LRRC3;ZNF43;TOX;RPS6KA2;SERPINI1;P2RX1;COL19A1;HLA-B;BHLHB9;PSTPIP2	system development	0.140581439468439				UBE2L3;PPM1G;DCTN2;MYL9;SUPT4H1;MCM3;MCM5;ARIH1;COASY;MCM6;NDUFA6;BIRC5;MCM2;LIMK2;TOMM40;SERPINF1;UNG;CSNK1G2;IGFBP2;LSM4;DNTTIP2;RFX5;COG2;RFC5;DDB2;BCL2;BRF1;BUB1B;DDX28;CSTF3;ZWINT;CDC45;RFC3;RAD51AP1;PPID;PPIH;DPH2;BRD1;RAD54L;EXO1;SIKE1;PLK4;ADAM8;ZBTB20;BLM;PTGIR;LIG4;CR1;ALPK1;TRAPPC8;TCF15;SNCB;RFX2;CTNND1;CIAPIN1;MLLT4;HIST1H2AB;SAP18;HSPA4;POLE3;LARP4B;NR2F2;WDR46;FAM190B;NXT2;SMAGP;CC…	positive regulation of hormone secretion	0.0168964	HNRNPD;CALM1;DYNLL1;ODC1;CKB;TXNIP;RAB6A;BCLAF1;IDH1;CSTB;ANXA7;PABPN1;SFPQ;TPD52;GALNT1;ADD3;CREBL2;EIF1;ZMYM4;BLVRB;NPTN;BCKDHA;CYP1B1;C14orf1;MANF;SERTAD2;DUSP11;HEXIM1;PPP2R1B;DDIT4;SRSF3;FBLN1;FECH;IMPA2;TGIF1;DUSP14;CD53;S100A9;ITPR1;HIBCH;CD302;IGF2BP3;NFYA;SIK3;MGST2;GLIPR1;MT1X;AGA;S100P;ASL;IDI1;MT1G;IFNAR2;H1FX;SLC22A18;GNAZ;ATF5;ORM1;MFSD7;USP13;H2AFX;EXOG;XPA;GSR;PTX3;MT1H;ATP5S;RBCK…	cell cycle	7.79189e-16	PXDN;KLF3;ZSCAN18;ATP8B1;LAMB1;CD38;CADM1;SNTB1;NGFRAP1;TOX;LAPTM4B;KIAA0408;NEFH;TJP1;ARMCX1;PLBD1;CD24;PITX2;GPX7;FKBP9;RPS6KA2;WFDC2;TRPS1;PRKACB;PRKD3;ZNF571;NID1;ZNF682;LPAR6;FZD6;RBMS1;BTBD3;ITM2B;LRRC3;TLR2;NAP1L2;CSPG4;SORT1;HLA-B;IL1B;SYNM;RSAD2;LMO3;COLEC12;ETV7;FAM13A;RECK;ZC4H2;SASH1;CA2;CHST15;PNMAL1;P2RX7;HOMER2;ZNF254;IGJ;RFPL1S;SOCS2;MECP2;MTSS1;BCL2L10;SCARB2;HERC5;HS3ST1;CDH2;SC…	response to other organism	0.00162538				PMM2-CDG Lymphoblasts RNA sequencing	harmala alkaloid		NA
heptaminol	-4.59778	MYO1E;SIKE1;NCK1;APOOL;GAPVD1;DST;MANEA;BLZF1;DNAJB9;CDYL;SLC31A1;CD164;ACAP2;TMED7;DNPEP;PROSC;RCBTB1;MTO1;GUF1;NUP43;KRIT1;AMFR;TOM1;DYNC2LI1;PAFAH2;ASPH;GCDH;DBT;SERINC5;BBX;EPB41L2;BET1;TCF12;DYNC1LI2;C6orf106;TAF9B;DCBLD2	negative regulation of endoplasmic reticulum unfolded protein response	1	RBMS1;IFIT2;RORA;NTRK2;NAALAD2;MEST;EGFR;GREB1L;ITGB2;PCDH11X;HLA-C;PDLIM5;SPARC;SEMA5A;PLA2G16;NR2F2	circulatory system development	0.129309	YES1;SYT17;AMPD3;KANK1;GJA1;IGFBP5;ERAP1;TSPAN12;CXXC4;TIMP3;GSTM4;ROBO3;RP2;SSTR1;CEBPD;NTRK2;ARHGAP24;ITPR2;AGTR1;CALCRL;TOB2	cellular response to oxygen-containing compound	0.19125	CALD1;STAT5B;CDK14;GCDH;MTRF1L;DST;RSU1;ZNHIT2;NBR1;ALDH2;CDYL;SMU1;AHI1;NQO2;CHST3;COX5B;IMPACT	indole-containing compound metabolic process	1	UBE2L3;PFDN1;CLCN3;OSBP;TBL1X;CREBL2;CNOT8;YES1;PYGL;SSX2IP;MTSS1;MYO1E;ADNP2;PSD3;APC;FRZB;ITPR1;CD82;FZD6;OSGIN2;TPST2;CDO1;GULP1;DBF4;SIKE1;AGPS;SYT17;PPP2R2B;ANKRD26;BIK;HSD17B1;ITGA9;GRTP1;SLC35A3;SEMA3F;IL12RB1;TAT;TGFBR1;IAPP;PCSK6;LAIR2;MR1;GOLGA6A;SPAST;AMPD3;ACRV1;PCDHA9;MYH13;C8orf17;CDRT1;URB1;TANC2;ZNF208;HIST1H2AB;IFI16;TRIO;JAG2;CASP2;SPHK2;CFLAR;SMG1;DCTD;ALDH3A2;TRIM10;DIO2;PON2;…	intraciliary transport involved in cilium assembly	1	RERE;HNRNPH1;JUN;CALD1;CPSF1;GNL2;PPP1R15A;RPL38;IFRD1;DES;HSF1;HCFC1;TMEM63A;GABBR1;HES1;ARHGAP32;RBMS1;PTPN2;PTPRCAP;STAT5B;ACYP1;SIT1;PLCH2;AGAP2;OPRL1;NFIC;CYP2D6;CACNA1E;CLU;UCP2;EDF1;LAMB3;RGS16;UBAP2L;CLCA1;TP53TG1;TCF3;CDK14;TNPO3;SULF1;KIAA1045;LOC399904;CLDN18;EEF1D;NFASC;PRKCA;EXPH5;SULT1A1;KIAA1614;DMP1;AGFG2;IFIT2;ZC3H7A;STEAP3;EPS8L1;MAGOHB;LETM1;C11orf30;WDR70;EPS8L3;TREM2;LUC7L;LR…	negative regulation of angiogenesis	0.00858638	PCDHGA3;DDIT4;BTG2;DDIT3;HLA-B;BHLHE40;IRF2;IL1RAP;PPP1R3C;PI15;ASCL1;CD55;YES1;UNC5B;EPHB3;PDPN;SLC2A1;LACTB2;QKI;SPON1;ABAT;ZFP36L1;NPC2;CDKN1A;IRX5;EGFR;PNP;PPAP2B;SLC25A21;NACC2;PDLIM5;CEBPB;ZFP36L2;NR2F1;ZCCHC24;MCC;PCDH11X;CDC42EP4;CNTNAP3B;NPTX2;C1orf54;FZD7;STK3;GSTM4;BCHE;PROX1;CXCR4;LUZP2;NAALAD2;FILIP1L;ZBTB7B;ATF3;ALDH6A1;TSPAN12;SMAD3;ERAP1;WIPF1;PDE3A;MAGEL2;ANGPTL2;EHD2;NXT2;ARHGEF…	system development	3.95225e-08	DNAJC24;DHFR;UBE2E1;SDHD;POFUT1;ANXA7;SLC12A2;TCEA1;ATP6V0C;TMEM41B;PPT1;DCXR;SNX2;DHX32;TOLLIP;CHMP2B;PIK3C2A;IMPACT;MOCS2;SYPL1;BPGM;CLNS1A;LARP4;CDYL;TOMM34;SLC31A1;CLDND1;CEPT1;GLUL;MUT;KIAA0319L;BCCIP;AIDA;NDUFAB1;WASL;NDUFB5;C6orf106;UBXN4;RIOK3;SLK;TOB1;HIPK3;PPP1R2;NOC3L;APOOL;STAT1;PTPN11;LIMS1;ATP1B1;NFE2L2;ZCCHC2;ARHGAP5;NFE2L1;GBAS;M6PR;YIPF6;COX6A1;PLEKHF2;TMED5;FDX1;DARS;COQ9;ENOPH1…	cellular localization	9.49839e-08	PMM2-CDG Brain Organoids RNA sequencing	alcohol	myocardial stimulant	NA
ikarugamycin	-5.55388	CYP1B1;MYLK;ARHGAP19;COL1A1;ALDH1A3;FOXN2	retinal metabolic process	0.16609536297284	P2RX4;ACOX1;SCCPDH;NFYA;RGS12	very long-chain fatty acid beta-oxidation	1	SWAP70;MAX;ADCY2	negative regulation of cell-cell adhesion mediated by integrin	1	POU2F2	NA	NA	LRP1;SCD;BHLHE40;INSIG1;PGM1;CYP1B1;HMGCR;CCNG2;SGSM3;ETV5;CHST2;DUSP4;TCN2;STAB1;ADRBK2;CD44;IDI1;ALDOB;VIPR1;MTMR11;AREG;VGF;CD86;CYP1A1;DUSP9;GRM3;HMGCS1;NR0B1;CRYBA4;PPP1R3A;SLC6A13;HTR1D;CXCL3;OSBPL7;NRG1;KLF6;PINK1;TUBA1A;SQLE;SFN;NSDHL;TANK;NFATC1;NFKBIL1;NR5A1;ELOVL6;EPM2A;NAT6;IKBKB;ADRA1A;PTN;ARHGEF4;RHOB;LPIN1;LIMCH1;SPRED2;ZEB1;SAT1;MEGF8;ZNF41;METTL10;DLG1;PDLIM5;IGLV3-19;LDLR;UGT2B1…	multicellular organismal process	0.00230969	IFNGR2;RBM6;EXT2;ZER1;PPP2R1B;TCTA;CUL2;CAPN7;CXCL12;VHL;P2RX4;RBM14;RALGPS1;CEP350;EFS;IFNAR2;ARL4A;KCNJ8;HNF1B;ACVR2A;DCT;AAK1;DOC2A;JAK2;REL;EPHA4;CA4;LAG3;NTNG1;HOXC6;CHAD;NRG2;RGR;POU2F3;NTRK2;HIST1H2AG;SIX6;SOX5;HTR4;TPSAB1;FGFR2;CHST3;IRF7;TNXB;SAP18;NR2F2;ITPA;ARHGEF6;SOX10;KIR2DL1;ZNF271;TRIM14;EXTL3;KIR3DS1;GHRHR;TGM2;ERG;HNMT;OVOL2;RGS11;TRPC4AP;SECISBP2L;SPAG9;CARM1;PKN2;OLFML2B;MED8;…	cell-cell adhesion involved in gastrulation	1	DNASE2;C11orf58;PITPNM1;NFIB;TP53I11;MGST3;RGS12;SYNM;PGRMC2;CETN3;TM9SF1;TAPBP;PRODH;CBFA2T2;PRKAB2;SORBS3;SRGAP2;KHDRBS3;HSPA4L;COL2A1;TTR;SLC4A2;ALPL;GPX1;ANXA5;CLU;HSPA5;ACP2;SLC2A1;EZR;SLC25A16;PGAM1;NFYA;BDNF;MT3;HMGB2;ABCD3;PEX2;AKT1;SLC8A1;GPC1;IDUA;TSPAN7;CASP3;HSPA13;MASP1;TUB;EFNB2;CRIP2;METAP1;CTSC;HSPA2;CASP6;MAX;B2M;RPS29;RPS24;GNG3;RELN;MT1X;SP2;SOX4;ADCY2;TFCP2;TUSC3;COL4A6;UBAP2L…	multicellular organismal-level homeostasis	0.735858	ISLR;LIN7A;CASK;PMM2;TOX3;KDM6A;HSPA12A;ADCY6;EPB41L2;EDIL3;PLXNA2;SH3BGRL;RP2;PDE5A;ALDH1A2;SLC25A14;MPZL1;FKBP9;SVIL;AIFM1;ECD;ADA;COL1A1;COL3A1;APOC3;BCHE;LDHB;THBS1;COL1A2;ITGA5;POU2F2;LGALS1;GLI2;NID1;POU2F1;IDS;PRKACG;CALB2;PAX3;LAMA1;GSTM2;SHC1;TKT;MARCKS;FOXN2;SDC2;FBN2;TGFBR1;ECE1;GNPDA1;ALDH1A3;RFX5;GSS;MMP14;SERPINB9;CNN1;GTF2A1;GTF2A2;BCAT1;AK2;TPD52;TIMM10;JAG1;FBLN2;PDE1B;SPOCK1;PAK…	muscle structure development	0.0500174	PMM2-CDG Brain Organoids Proteomics	antibiotic	lactam	NA
indometacin	-3.57286				VPS33B;MDH1	platelet alpha granule organization	1	ATG4B						C22orf28;DUSP1;RRBP1;DAB2;ATXN2L;TBL1X;COASY;PKD1;TCOF1;KLF10;DLGAP4;PDK2;FAM13A;KIF5C;ARRB2;TF;AFAP1;DFNA5;BRD3;NEBL;SLC5A6;MMP7;MRPS12;MRP63;UBOX5;ICAM2;HLF;BTRC;BNIP1;TGFA;EFNA4;SLC16A4;PGC;RCE1;S100A1;HOXB6;PDZK1;SCRG1;SLC4A1;BUD31;ODZ1;F2;CD1D;CLGN;CRHBP;NMU;PTPRR;RGS11;CHP2;AGAP2;SYT5;CD180;SPINK1;LY6D;PTAFR;GUCY2C;SOCS3;DAZL;ATF7;NTNG1;C9;WNT11;CD96;LILRA3;FOXE1;RBMXL2;GRM5;MBL2;VEZT;CDR1;…	multicellular organismal process	9.1767e-06	ARL6IP5;EIF5A;ANXA4;ZFP36L2;PSMB2;SEL1L;PRMT2;VWF;RIOK3;PDCD4;SPINT1;PDHX;ARFRP1;ARMC8;FANCG;GSTA1;PRAME;ELL;TESK1;MB;NAT9;FNTB;FGL2;IL6ST;TLE4;STAT5B;RIN1;TFAP2C;ZNF211;HPCA;SCNN1B;VAV2;SLC27A2;SLC6A6;ANKRD1;SRPK3;TNNI2;CNR2;EIF4H;CBX4;DNAJC4;ACYP2;CGGBP1;NKX3-2;RPL23AP32;PCSK6;RAB28;C1orf38;WNT8B;POLQ;MED25;TACR3;KCNC4;EIF5;DNAJB6;PWP2;CEP250;TELO2;MGAT3;DCLRE1A;ARNTL;SLC9A3R2;MED6;RGS20;HMGA1;…	intracellular protein transport	1	DAP;PAFAH1B2;MDH1;CHMP2B;SH3GLB1;UVRAG;STAT2;ATG3;AKT1;ATG7;ATG4B;SNF8;VPS4B;ATG12;PRKAG1;MTMR14;MAP2K1;WDR45;HGS;SIRT2;TSG101;VPS33B;PIK3CA;PRKAB1;STAM;VPS37B;CALCOCO2;VPS28;ATG5;TSC1;FBXO7;ATG13;PIK3R4;RAB3GAP2	macroautophagy	8.0516e-31	SPTLC1;PEX13	sphinganine metabolic process	1	PMM2-CDG Fibroblast Proteomics	NSAID	NSAID	Joint Pain, Sore Muscles, Acute Gouty Artritis, Moderate to severe osteoarthritis, Moderate to severe ankylosing spondylitis, Moderate to severe rheumatoid arthritis, Patent ductus arteriosus, Acute shoulder pain
indoprofen	-5.79026	NCK1;CALD1;KIAA0319L;BCL2;KITLG;FRMD8;DNPEP;GUF1;ACAA2;ITPK1;DAG1;TMEM87A;KIAA1033;TWSG1;HIGD1A;SRPR;CLTA;FASTKD2;CHD1L	positive regulation of melanocyte differentiation	0.123977	ANKRD6;PTPN14;FGGY;MME;CREB3L1;PCDHGA3;PPARG;EGFR;ZCCHC24;CDC42EP4;MAFB;IRF2;FZD7;ENPEP;ASCL1;IGFBP5;SDC2;MAP7D3;NTRK2;PDLIM5	regulation of developmental process	0.0606777	IGFBP5;ANKRD6;PTN;PARD6B;FAS;FGGY;STEAP1;GM2A;EHD2	regulation of skeletal muscle hypertrophy	1	FRMD8;AAGAB;RRP8;HSPA9;TMED5;MUT;IDE;MBTPS2;SLK;GHITM;GAPVD1;POLR3B;GNA12;LUZP1	inner mitochondrial membrane organization	1	NCOR1;ANP32A;GOLGB1;PGRMC1;ANXA4;TIA1;PYGB;ELAC2;SFRP1;CHPF;SMARCA5;CTNNAL1;MANF;EFNB2;RFXANK;CASP3;HTRA2;PRPF19;MYCBP;IGFBP5;PLEK;HMGB3;SEMA3C;ACTN2;HLA-DMB;NFYA;TPST1;EBAG9;SLC7A7;ANKRD6;HHEX;DNAJC6;GNAO1;GIT2;ORM1;SOD3;TFAP2C;S100A1;BRE;RASGRP1;CYP3A5;MYH1;KLK8;MAB21L1;NTS;FOXD1;CCR7;EPYC;SLC26A4;CST6;NR0B1;CDH4;EXOG;PRKCA;VEZT;PLXNA2;EFNA5;ABCD2;PTGER1;POU3F4;ARMCX4;HIST1H4A;PTN;FGF6;SEPT8;UQ…	cell-matrix adhesion	0.773418	PRDX2;C3orf37;TCOF1;CYP1B1;ARHGEF11;FBN2;CNOT3;ITGB1BP1;LOX;APOC1;ANKRD6;TRIM21;MLLT3;ARHGAP26;EFNA4;IGFBP1;OVGP1;PTPN14;HAPLN1;HOXD9;KCNA6;NCOA2;REG3A;TGM1;EFEMP2;CACNG1;ASMT;DNASE1L2;SLC35A2;ACOX1;PRMT8;SNCA;ZBP1;CFHR5;PTPRO;RANBP3;KRT7;DHX38;C10orf10;ULK1;PSG6;GGT1;FRMD8;NLRP1;CSF1;KLRC4;CSRP2;HFE;TBL1Y;ABI2;B3GALNT1;PRLR;MAP1B;MXD4;FAM171A1;PACS2;CRTC1;TBC1D30;C1orf95;PTGER3;MYOZ3;CLDN9;FSTL4…	anatomical structure morphogenesis	0.688447	PCDHGA3;DDIT4;BTG2;DDIT3;HLA-B;BHLHE40;IRF2;IL1RAP;PPP1R3C;PI15;ASCL1;CD55;YES1;UNC5B;EPHB3;PDPN;SLC2A1;LACTB2;QKI;SPON1;ABAT;ZFP36L1;NPC2;CDKN1A;IRX5;EGFR;PNP;PPAP2B;SLC25A21;NACC2;PDLIM5;CEBPB;ZFP36L2;NR2F1;ZCCHC24;MCC;PCDH11X;CDC42EP4;CNTNAP3B;NPTX2;C1orf54;FZD7;STK3;GSTM4;BCHE;PROX1;CXCR4;LUZP2;NAALAD2;FILIP1L;ZBTB7B;ATF3;ALDH6A1;TSPAN12;SMAD3;ERAP1;WIPF1;PDE3A;MAGEL2;ANGPTL2;EHD2;NXT2;ARHGEF…	system development	3.95225e-08	DNAJC24;DHFR;UBE2E1;SDHD;POFUT1;ANXA7;SLC12A2;TCEA1;ATP6V0C;TMEM41B;PPT1;DCXR;SNX2;DHX32;TOLLIP;CHMP2B;PIK3C2A;IMPACT;MOCS2;SYPL1;BPGM;CLNS1A;LARP4;CDYL;TOMM34;SLC31A1;CLDND1;CEPT1;GLUL;MUT;KIAA0319L;BCCIP;AIDA;NDUFAB1;WASL;NDUFB5;C6orf106;UBXN4;RIOK3;SLK;TOB1;HIPK3;PPP1R2;NOC3L;APOOL;STAT1;PTPN11;LIMS1;ATP1B1;NFE2L2;ZCCHC2;ARHGAP5;NFE2L1;GBAS;M6PR;YIPF6;COX6A1;PLEKHF2;TMED5;FDX1;DARS;COQ9;ENOPH1…	cellular localization	9.49839e-08	PMM2-CDG Brain Organoids RNA sequencing	NSAID	NSAID	NA
iopamidol	-4.71826	AAGAB;SLC12A2;SYT11;ANKRD40;XYLT1;C8orf33;GAN;ENTPD7;ATP6V0E1;RIOK3;PPP1R2;PSPH;PAFAH2;PGGT1B;VPS13A;VPS13B;KRIT1;STAT1;SPG11;NCK1;PTPN11;KLF12;RHOBTB3;MOCS2;TMEM33;ZFYVE21;AMFR;SPTLC1;LPP;LMAN1;IVD;E2F6;POT1;SIKE1;RDX;CRKL;RAB28;DLAT;ACAP2;MINA;TMEM165;PLEKHF2;KCTD9	ER-nucleus signaling pathway	1	ANKRD6;ADM;NUPR1;ASCL1;GM2A;ALDH6A1;ABAT;FAS;RORA	response to oxygen levels	0.408172	ABCA8;PDLIM5;ALDH6A1;MTM1;BTG2;GJA1;QPRT;ME1;MAN1A1;ERAP1;SPARC;BIN1;EHD2;BHLHE40;NEBL	muscle structure development	0.0419728	USO1;TLK1;DGCR6L;LLGL1;PFKFB2;DAPK3;ETV6;MAPK1;RSRC1;PARD3;DHFR	regulation of peptidyl-threonine phosphorylation	1	SMARCC2;EGR1;PPP1R10;RPL38;SDC4;MTA1;FXYD3;AAGAB;ARL4D;IGF1R;C11orf9;SOLH;SYNGR1;TECPR2;SLC12A2;ADCY9;VTN;SLC29A2;ABCA8;SOX11;SASH3;AMPH;WAS;PSG7;PGAM2;SKAP1;ITGA9;GNB3;LHX1;SERPINA6;USP6;S1PR4;SIM2;TRH;P2RY14;EXOG;GPR161;ERN1;SLC18A3;CELP;PIN1P1;SHH;PRKAA2;METTL7A;ARSD;AVP;PAX8;AMELY;INPP4A;PDX1;SYT11;HBS1L;GPR37;VLDLR;ITSN2;PRKCQ;DDX11;FUT6;RHD;NR2C1;CDH6;NPY2R;KIR2DL1;RUNX1;CD84;RHAG;TCEAL2;SL…	regulation of nephron tubule epithelial cell differentiation	0.112989	PRDX2;ITPR3;ELAC2;USO1;PLK2;FURIN;MECP2;TNFAIP3;KIF5C;APOE;COBLL1;KIF1A;ELL;CD37;IQCE;REEP1;PC;ANKRD6;RAPGEF5;TRIM23;C6orf47;GPD1;CIB2;PEX11A;ROM1;RAB3B;IL27RA;CGREF1;CD70;SMA4;ANK1;KCNJ12;SIGLEC7;MSL3;SULT1B1;LILRA2;ABCC3;NDST4;PLEKHB1;MAP2K7;MAPK13;GRK6;TLK1;MSR1;FAM168A;MEGF9;C2orf72;C17orf108;DHX57;CASP4;C6orf108;TWIST1;DGCR6L;RLN2;KLHL4;GYS2;CLK1;GRIK5;NOS1AP;SEC24D;DOCK9;UBE4B;ZNF287;KRT8;I…	regulation of plasma lipoprotein particle levels	0.358517	PCDHGA3;DDIT4;BTG2;DDIT3;HLA-B;BHLHE40;IRF2;IL1RAP;PPP1R3C;PI15;ASCL1;CD55;YES1;UNC5B;EPHB3;PDPN;SLC2A1;LACTB2;QKI;SPON1;ABAT;ZFP36L1;NPC2;CDKN1A;IRX5;EGFR;PNP;PPAP2B;SLC25A21;NACC2;PDLIM5;CEBPB;ZFP36L2;NR2F1;ZCCHC24;MCC;PCDH11X;CDC42EP4;CNTNAP3B;NPTX2;C1orf54;FZD7;STK3;GSTM4;BCHE;PROX1;CXCR4;LUZP2;NAALAD2;FILIP1L;ZBTB7B;ATF3;ALDH6A1;TSPAN12;SMAD3;ERAP1;WIPF1;PDE3A;MAGEL2;ANGPTL2;EHD2;NXT2;ARHGEF…	system development	3.95225e-08	DNAJC24;DHFR;UBE2E1;SDHD;POFUT1;ANXA7;SLC12A2;TCEA1;ATP6V0C;TMEM41B;PPT1;DCXR;SNX2;DHX32;TOLLIP;CHMP2B;PIK3C2A;IMPACT;MOCS2;SYPL1;BPGM;CLNS1A;LARP4;CDYL;TOMM34;SLC31A1;CLDND1;CEPT1;GLUL;MUT;KIAA0319L;BCCIP;AIDA;NDUFAB1;WASL;NDUFB5;C6orf106;UBXN4;RIOK3;SLK;TOB1;HIPK3;PPP1R2;NOC3L;APOOL;STAT1;PTPN11;LIMS1;ATP1B1;NFE2L2;ZCCHC2;ARHGAP5;NFE2L1;GBAS;M6PR;YIPF6;COX6A1;PLEKHF2;TMED5;FDX1;DARS;COQ9;ENOPH1…	cellular localization	9.49839e-08	PMM2-CDG Brain Organoids RNA sequencing	pentol	contrast reagent	NA
labetalol	-4.57169		NA	NA	ATF6B;NT5DC2;SLC25A44;PCIF1;KRIT1;PLCE1;FEM1B	negative regulation of ATF6-mediated unfolded protein response	1	GSR;LGALS3;SRSF7	negative regulation of immunological synapse formation	1		NA	NA	FTH1;MAP4;S100A10;RHOC;TXNIP;CD99;THBS1;GPNMB;ITPR3;PCNA;BTG2;ENO2;MYL12A;LRP10;JUN;KDM5B;IER3;MYBL2;SGK1;JOSD1;BNIP3;ALDOC;MX1;CDKN1A;PAM;MXI1;RGS2;TNFAIP2;PLOD2;ATF3;AXL;ADM;LOXL2;ATXN1;TLN1;GBE1;STC2;S100A9;STAM;IRF9;CCL4;IL2RG;VDR;RGS14;MT1X;AK4;CXCL1;PPIC;ATG14;L1CAM;CCL5;MT1G;PTGER4;BCL3;IL1B;TESK2;KIAA0408;GSR;FMO5;TULP3;GUCA1A;ARG1;KCNN1;DLG2;ST8SIA5;TAL1;MT1H;AIM2;CDH16;SKIL;PDK1;HSD17B3…	stress response to metal ion	1.64073e-05	NARS;SMNDC1;MSN;CTSA;ACTR1A;MAT2A;NCOR1;FKBP4;PSMF1;SON;PFKL;CSE1L;AMD1;HNRNPAB;PSMA2;ATP5B;EBNA1BP2;UBE2D2;TMEM109;CUL4A;RUVBL2;DKC1;ZC3H15;SCARB2;SRRT;RANBP2;TBCD;ELAC2;MYO10;PRPF4B;NUP133;HSD17B10;MTOR;CTCF;GMFB;ARL2;SNRPD3;MEN1;UBTF;WRB;UBE2S;PPP2R1B;YES1;TRIM14;GLS;ATF6B;ARFRP1;TFAM;NDUFS8;RFK;DFFA;SLC25A12;MLL4;EIF3B;SLC7A6;SMARCA1;PEX3;ABCD4;SLC5A6;CKS2;ZBTB43;PPID;CCDC85B;RPS6KA5;SIKE1;PD…	cellular nitrogen compound metabolic process	1.41612e-05	GSTT1;COMT;KDELR2;NT5DC2;PIR;GYG2;GRM1;SLC35E3;CTPS2;VGF;TXLNG;PSMD10;BRF2;CHM;TXNRD2;UBA1;PLP1;DCUN1D2;DAD1;RBFA;ING1;KLHL1;USP22;PDK3;EIF4E2;CDK16;USP9X;ZNHIT3;GPN2;GNPDA1;SURF2;STS;MPDU1;BUB1;SRSF7;SCAMP4;EIF1AX;EIF4A3;POLE2;MCFD2;PCIF1;FEM1B;DPM1;ARL1;PABPN1;BTN2A1;RPS6KA3;ZRSR2;EIF4EBP2;GPRC5B;SLC25A44;AMDHD2;RHOG;ALKBH4;BOLA1;BTD;PTPRK;COX6C;COX7A2L;LIFR;ANTXR1;DROSHA;ZHX2;GSR;GPX4;MFGE8;SL…	N-acetylglucosamine catabolic process	0.644307		NA	NA	ALG13-CDG Brain Organoids Proteomics		beta-adrenergic antagonist	Pheochromocytoma, Hypertension, Stable angina pectoris, Hypertensive crisis, Hypertensive Emergency, Subarachnoid hemorrhage
latamoxef	-4.1239	GPC1;ACTN2;REEP1;S1PR1;PLN;EMP2;TNNI1;PPP1R1A;GATA4;OPA3;CCDC106;TBX5;NEBL;SLC4A7;CAMK2A;PKP2;DMD;SOX21;CRIP2;CRYAB;TNNC1;AKAP1;TIMM8A;RTN4;OBSL1;CCDC69;FAM169A;ATP1A3;TP53I11;SLC25A4;SLC9A7;SPTAN1;KIDINS220;TNNT2;DAAM1;FRMD4B;POPDC2;SYNPO2L;JPH3;SLC25A21;CTNNA3;SORBS2;CEP290;COX4I1;ANK2;NDUFS8;KCNH2;SIRPA;FAM162A	heart contraction	2.26206737648971e-08	HDLBP;CALU;SEC31A;CCND2;PPIB;CKAP4;IGFBP7;NUDC;ILK;SND1;CLINT1;KIF5B;MEST;ABL1;LPIN2;RANBP1;GFPT1;TAF15;TLE1;LMAN1;DGKA;PHACTR2;TPST1;GOLGA2;PDCL;AP1S1;PEX7;FOXJ3;TRAPPC10;PDIA4;MYH9;EIF4B;MCFD2;DDX3X;PPP1R14B;NAB2;THUMPD1;RAB1A;FAM114A1;FLNA;MYL6;ATP9B;COPA;TMED7;YIPF3;ARFGAP1;MAP7D1;GMPR2;POLR3E;TMEM165;CRELD2;USP16;UXS1;YIPF5;SOAT1;CORO1C;SUB1;NRBF2;TJAP1;MICALL1;BAIAP2;B4GALT7	endoplasmic reticulum to Golgi vesicle-mediated transport	0.000907966952105271	IQGAP1;RRBP1;COPB1;PAPPA;OPTN;TLE1;COL5A1;COL11A1;DDX6;BAIAP2;CALB1;PRKCH;CDH11;SERPINH1;RAB1A;GTF2F2;KHDRBS3;AKAP12;SPARC;IGFBP7;PHLDB1;TPPP3;TWSG1;HDLBP;GOLGA2;B4GALT7;CCND2;PEX7	tendon development	0.551600757325	GAS6;HK1;SCD;IMMT;JUP;SDHA;MFN2;SCP2;AKAP1;PKP4;PPP1R12B;PGM1;ALDH3A2;ARL2BP;AFG3L2;SLC25A4;SIRPA;MPP1;FH;TFAM;NDUFS8;MPV17;MTX2;ALDH5A1;PRKAR2B;AK4;REEP1;ENDOG;PRIM1;SLC26A2;TIMM8A;CEP290;PDK3;SLC25A11;ACSL1;SLC4A7;CACNB2;ST3GAL1;SPTAN1;NDUFA2;CRAT;SLC19A1;TPX2;SLC16A7;NDUFS7;SUGP2;KIDINS220;OPA1;FRMD4B;SS18L1;MPP2;COX4I1;MEF2A;NDUFA5;ANK2;PTGES2;ERMP1;AURKAIP1;CISD1;MLYCD;NDUFAF4;MACROD1;PDSS2;…	mitochondrion organization	1.42318374718478e-05	GUCA1A;THRA;PTPN21;CYP2E1;PLD1;SART1;NDRG1;FTH1;DPYSL2;PEA15;IQGAP1;PLOD1;EIF3F;S100A10;EPAS1;KTN1;VCL;RERE;SDCBP;ACTA2;TXNIP;MYL9;STOM;THBS1;ACLY;PLP2;HLA-DPB1;TIMP3;BHLHE40;ITPR3;RRBP1;PLS3;NUDCD3;DAB2;TRAK1;CYR61;ARHGEF12;ENC1;GPX3;SF3A1;COPB1;CUL3;PPP2CB;CACYBP;PPP1CB;SEPP1;ATP6AP2;RHEB;JUNB;ITGA3;MYH11;NFKBIA;LAMB1;APOD;UBL3;KDM5B;PODXL;KRT18;PPP1R12A;CALD1;KRT19;MARCKS;LAPTM5;LUM;RNASE1;AEB…	multicellular organismal process	2.62665e-37	RFC2;PAX8;ESRRA;GAS6;TRADD;FNTB;CAPNS1;GDI2;ARF3;TARDBP;STARD7;CTDNEP1;C22orf28;ABCF1;ILF2;SPAG7;ZNF259;C1D;HSP90AB1;CANX;SART3;SMNDC1;HNRNPM;ATP6V0B;USP22;HNRNPU;EIF3A;ACTN4;PRKAR1A;WDR1;AP2B1;MLEC;CSRP1;CALM3;MATR3;YWHAZ;HDLBP;MARCKSL1;GLUL;CALM1;PHB;CTSA;TOMM20;DNAJB1;CD81;UBE2L3;GRN;HMGB1;HSPA9;YWHAQ;DDX24;PPP2R1A;GSN;HK1;KDELR2;NPC2;LITAF;PRKCSH;GOT2;FKBP1A;ACADVL;SKP1;MAPRE1;ACTR1A;PTP4A1;S…	nitrogen compound metabolic process	4.4377e-45	DDX3X;PEX7;CALU;ATP9B;TPST1;PHACTR2;KHDRBS3;SEC24D;SEC31A;ABL1;ANXA1;HMGN1;CALB1;P4HB;GSTP1;SPARC;COL11A1;PDIA4;GTF2F2;COL5A1;FLNA;PPIB;EIF4B;DGKA;PRKCH;TNC;DDX6;CCND2;CCND3;KIF5B;MYH9;COPB2;SOAT1;CDKN2B;RANBP1;IQGAP1;TRAPPC10;LMAN1;GSK3A;SERPINH1;COPB1;COPA;SUB1;PMS2;HSPA2;CDH11;MYL6;SNAP25;DSTN;RAP1B;RPL37;AP1S1;RAB1A;SERF2;HDLBP;NUCB1;AKAP12;TLE1;PTK2;GFPT1;CKAP4;GOLGA2;PAPPA;PDCL;ILK;FHL3;CLI…	endoplasmic reticulum to Golgi vesicle-mediated transport	6.21669e-06	CCDC69;ARVCF;NDUFS8;E2F3;SCD;ABLIM1;TP53I11;UQCRQ;CLGN;CEP290;SLC31A1;NDUFS4;ADCY6;NDUFA2;TIMM8A;PPP1R12B;OPA1;SLC16A7;OBSL1;SS18L1;NDUFS7;NDUFS2;MTX2;NEBL;SORBS2;MFN2;NDUFA7;MLYCD;CRYAB;ORM1;ATP1A1;SLC25A5;FH;COX8A;DMD;SLC25A4;COX4I1;ATP1A3;JUP;GOT1;TNNI1;HK1;S1PR1;SDHB;SCP2;PLN;AK4;TMOD1;ALDH4A1;SDHA;PRKAR2B;SLC8A1;ACSL1;GPC1;SPR;ACTN2;ADD2;BSG;PGM1;MPV17;SLC19A1;CRAT;GATA4;TNNT2;UQCRFS1;PRIM1;…	muscle cell development	2.78531e-09	PGM1 iCardiomyocytes Proteomics	antibiotic	beta-lactam antibiotic	NA
mebendazole	-4.10922				SLC15A2;FAT1;TJP1;ZEB2;FZD6;GFI1;LAPTM4B;SNTB1;GPM6B;CA2;NIPAL3;BCL11A;SYNM;ZNF682;IMPACT;CHST12;NAP1L2;PSTPIP2;STAP1;CD24;NEFH;PAPSS2;VDR;PRKD3;MAN1A1;SHOX2;SORT1;PDE4DIP;FAM13A;ARMCX1;HERC6;SASH1;RNF130;LPAR6	regulation of branching morphogenesis of a nerve	0.63799546698471	NEDD9;LOXL2;ST8SIA5;ISG20;GSN;MECP2;RAPGEF2;SOCS2;RBMS1;TPM2;FILIP1L;VDR;CARD8;IL1B;QPCT;ISG15;CD38;IL18RAP;HLA-B;TGFBR2;SERPINB9;CLEC2B;OLFML2A;SASH1;TRANK1;MT1F;PDE4DIP;ITM2B;DNMT3A;LPAR6;LGI2;COLEC11;FAM46C;MCTP2;DNAJB9;CDH15;GPX7;BHLHB9;SYNM;JRK;TMEM2;TRIM2;PAPSS2;C10orf10;NPY2R;TGFB1I1;RALGPS2;LRRC3	positive regulation of epithelial to mesenchymal transition	0.391986540890621				WARS;LITAF;ATF4;HLA-E;RPL31;SERP1;EIF2S1;BHLHE40;GNAI3;ILK;ETS2;JUN;TGFBI;ZFP36;UBL3;IER3;ACSL3;EGR1;MTHFD2;SCCPDH;EIF1;IER2;RIOK3;CLK3;IFRD1;NEDD9;TRIB1;SIPA1L1;C14orf2;ACBD3;BAG1;SRF;CARS;GTF2H1;ATG5;HMGCR;ICAM1;ATF3;SNRPD1;TES;IFNGR1;DDIT4;LSM5;FHL2;LOXL2;MYO1E;GPRC5A;ATXN1;GOLGA1;KIF3C;STC2;TERF2;MBNL2;JUND;DUSP4;CKS2;PMAIP1;RASSF1;EML2;CXCL1;ST6GALNAC2;MMP19;IDI1;SHB;DDX10;ASNS;MAFF;AREG;RAS…	intracellular signal transduction	7.30966e-18	LAMC1;TACC1;BCLAF1;PCNA;STAT6;ID2;MARCH6;ATMIN;PKP4;N4BP2L2;NKTR;CPSF6;STAMBP;TCEB3;EPM2AIP1;MSH6;YES1;DYRK2;LAMP2;B3GNT1;SLC25A12;ACTN2;CDK5;CSTF2;EVPL;PPP1R3D;PKIA;SRD5A1;PANX1;PRR3;ATF5;DOCK4;ARL4A;SLC15A2;CFD;IRF5;DLEU1;ZNF443;PPIL2;LHX2;HOXC6;GUCA2A;GPR19;ZMYM3;CSNK1D;TUBB;NR2F2;TUBB6;PPM1B;RBM4B;TMPO;CNPY2;CCNO;HAUS3;ZNF174;NR2C1;ELF3;PSEN2;HSPA2;SRSF1;GPER;TUBA4A;DDHD2;RBBP6;NFATC2IP;RWDD2…	ribonucleoprotein complex biogenesis	1.00798e-39	PXDN;KLF3;ZSCAN18;ATP8B1;LAMB1;CD38;CADM1;SNTB1;NGFRAP1;TOX;LAPTM4B;KIAA0408;NEFH;TJP1;ARMCX1;PLBD1;CD24;PITX2;GPX7;FKBP9;RPS6KA2;WFDC2;TRPS1;PRKACB;PRKD3;ZNF571;NID1;ZNF682;LPAR6;FZD6;RBMS1;BTBD3;ITM2B;LRRC3;TLR2;NAP1L2;CSPG4;SORT1;HLA-B;IL1B;SYNM;RSAD2;LMO3;COLEC12;ETV7;FAM13A;RECK;ZC4H2;SASH1;CA2;CHST15;PNMAL1;P2RX7;HOMER2;ZNF254;IGJ;RFPL1S;SOCS2;MECP2;MTSS1;BCL2L10;SCARB2;HERC5;HS3ST1;CDH2;SC…	response to other organism	0.00162538				PMM2-CDG Lymphoblasts RNA sequencing	benzimidazoles	microtubule disruptor	Toxocariasis, Taenia solium infection, Strongyloides stercoralis infection, Necatoriasis due to necator americanus, Ancylostoma duodenale infection, Filariasis, Giardiasis, Capillariasis, Ancylostoma, caninum infection, Ascaris lumbricoides infection, Whipworm infection, Enterobius vermicularis infection
meptazinol	-5.20669		NA	NA	EIF4E2;EIF4A3;GAMT;COMT;RHOG;ACTN1;VGLL4;PDK3;GRM1;PCIF1	negative regulation of translation	0.629974	EIF1AX;EIF4E2;ARL1;FEM1B;KRIT1	translational initiation	1		NA	NA	LASP1;WARS;GSN;PEA15;SPARCL1;TMEM66;PALLD;BTG1;CD9;ITGB5;GPNMB;SH3BGRL;ID2;IER3;TIMP1;PGM1;NNMT;CYP1B1;NDST1;PLOD2;STMN2;THBS2;JARID2;STXBP3;LSP1;VEGFB;MPG;CYBB;COL7A1;MYL6B;SLC25A24;PDCL;CD44;IKBKE;ITGB3;RCBTB2;VSIG4;SMAD7;HPN;FOXN3;FBXO46;GNA15;DPYSL4;ROR2;CD86;ADAM17;DUS4L;CCNA1;COLQ;HMGA1;MAP4K1;SPINK2;CFP;IL24;DSG1;HAL;CH25H;SYK;SERPINI2;ABCB4;AMPD3;HIST1H4D;AURKA;CNR1;ADAM28;CAPZA1;FGR;SLC6…	negative regulation of leukocyte activation	0.0036201	PHB;CAPRIN1;ODC1;MGEA5;CSE1L;EIF2S1;PSMD1;TRAP1;ALDH2;EIF4E;CLCN3;MCM5;ELAC2;KIAA0494;CAPZB;NASP;LANCL1;IDH3A;CHMP2A;CNOT8;BLMH;NKTR;DLG1;ATP6V1C1;PPP2R1B;NAA10;FECH;GLS;RRP8;NDUFS8;APRT;RFK;SLC25A12;CCNA2;PTPN18;BCAT2;POLB;BRF1;HRSP12;TOE1;NFYA;USPL1;RNGTT;CREB1;SEC23A;IFI6;TMED2;LDOC1;CSTF2;EPB49;LSM7;ACD;POLA1;RDX;GNL3L;SLC22A5;DBT;MPP6;PCDH7;DDX18;SIX2;AMH;CD28;TNP1;CEACAM1;PDE4C;MATN1;GLE1;D…	organic substance metabolic process	0.0147738	GSTT1;COMT;KDELR2;NT5DC2;PIR;GYG2;GRM1;SLC35E3;CTPS2;VGF;TXLNG;PSMD10;BRF2;CHM;TXNRD2;UBA1;PLP1;DCUN1D2;DAD1;RBFA;ING1;KLHL1;USP22;PDK3;EIF4E2;CDK16;USP9X;ZNHIT3;GPN2;GNPDA1;SURF2;STS;MPDU1;BUB1;SRSF7;SCAMP4;EIF1AX;EIF4A3;POLE2;MCFD2;PCIF1;FEM1B;DPM1;ARL1;PABPN1;BTN2A1;RPS6KA3;ZRSR2;EIF4EBP2;GPRC5B;SLC25A44;AMDHD2;RHOG;ALKBH4;BOLA1;BTD;PTPRK;COX6C;COX7A2L;LIFR;ANTXR1;DROSHA;ZHX2;GSR;GPX4;MFGE8;SL…	N-acetylglucosamine catabolic process	0.644307		NA	NA	ALG13-CDG Brain Organoids Proteomics	azepanes	opioid analgesic	NA
methocarbamol	-5.07732	RTN1;AKAP1;TNNT2;CACNB2;SPTBN1;MFN2;SLC27A3	central nervous system formation	1	FLNA;PDCL;TMED7;MICALL1	heterotrimeric G-protein complex assembly	1	PEX7			MYOZ2;MEF2C;GAS6;GPC1;NEBL	positive regulation of skeletal muscle cell differentiation	0.0146333178549619	GDI2;KDELR1;PPP2CB;TNFSF10;CAPN6;PDGFRA;ABCB6;THOP1;LGALS9;PLEK;LRRC32;FABP4;GADD45G;IFI6;TMED2;EDNRA;ABCG1;CLUAP1;NPTX1;MAP4K2;CDK5R1;ADAM8;ST3GAL2;PEX7;SIT1;AVIL;WASL;PTPN11;ITPKA;IL27RA;GUCA1A;SLC1A1;ANGPTL7;CYP26A1;TRPC3;PNLIPRP1;CLCN5;WISP1;CD80;ALOX12;ABI2;DSC1;GRIK3;KCNH1;ABCB4;GML;KRT9;MYO7A;PSG4;KLF12;HIST1H2BE;KCNA10;LILRA6;RAB2A;ERP44;SEC23IP;RHOBTB2;C18orf1;NRXN1;ABCB1;PRKCQ;MAGOH;RPL…	cellular response to chemical stimulus	0.176139	ESRRA;LITAF;MYL9;TIMP3;GSS;TSN;SEC23B;GYS1;LPCAT1;ST14;MX1;SLC7A8;CYTH1;MDC1;ATF6B;CCS;SLC7A6;TMED1;BLZF1;MORC2;SCG2;LIG3;PMAIP1;FGFR3;SLC2A5;CSTF2;GEM;AGTPBP1;APBB3;GAS8;TNFRSF11B;CIB2;EFNA4;ATF2;GCNT1;PHTF1;REL;ABCB8;JRKL;MTHFR;HRC;MYOZ2;AGRP;NPY5R;LILRA2;MEF2C;GLRA1;HNRNPUL1;PSMD11;CDK16;EHD1;FOS;TUSC3;GSTZ1;SEMA3F;MAPK13;KLHL25;UBE4B;CNOT4;CCRL2;MAST2;MAK16;CEACAM1;GPR56;AP2A2;TBC1D1;FLAD1;MA…	Schwann cell migration	0.437412	DDX3X;PEX7;CALU;ATP9B;TPST1;PHACTR2;KHDRBS3;SEC24D;SEC31A;ABL1;ANXA1;HMGN1;CALB1;P4HB;GSTP1;SPARC;COL11A1;PDIA4;GTF2F2;COL5A1;FLNA;PPIB;EIF4B;DGKA;PRKCH;TNC;DDX6;CCND2;CCND3;KIF5B;MYH9;COPB2;SOAT1;CDKN2B;RANBP1;IQGAP1;TRAPPC10;LMAN1;GSK3A;SERPINH1;COPB1;COPA;SUB1;PMS2;HSPA2;CDH11;MYL6;SNAP25;DSTN;RAP1B;RPL37;AP1S1;RAB1A;SERF2;HDLBP;NUCB1;AKAP12;TLE1;PTK2;GFPT1;CKAP4;GOLGA2;PAPPA;PDCL;ILK;FHL3;CLI…	endoplasmic reticulum to Golgi vesicle-mediated transport	6.21669e-06	CCDC69;ARVCF;NDUFS8;E2F3;SCD;ABLIM1;TP53I11;UQCRQ;CLGN;CEP290;SLC31A1;NDUFS4;ADCY6;NDUFA2;TIMM8A;PPP1R12B;OPA1;SLC16A7;OBSL1;SS18L1;NDUFS7;NDUFS2;MTX2;NEBL;SORBS2;MFN2;NDUFA7;MLYCD;CRYAB;ORM1;ATP1A1;SLC25A5;FH;COX8A;DMD;SLC25A4;COX4I1;ATP1A3;JUP;GOT1;TNNI1;HK1;S1PR1;SDHB;SCP2;PLN;AK4;TMOD1;ALDH4A1;SDHA;PRKAR2B;SLC8A1;ACSL1;GPC1;SPR;ACTN2;ADD2;BSG;PGM1;MPV17;SLC19A1;CRAT;GATA4;TNNT2;UQCRFS1;PRIM1;…	muscle cell development	2.78531e-09	PGM1 iCardiomyocytes Proteomics	methocarbamole	muscle relaxant	Rheumatism, Gouty arthritis, Arthritis, Pain, Muscle Spasm, Muscle Pain, Tetanus, Discomfort
MG-132	-7.25133				SCARB2;GSTM3;LOXL2;CHST15;ISG15;CD24;CADM1;CA2;PXDN;PLBD1;TRPS1;MAN1A1	regulation of cytokine-mediated signaling pathway	1	DNAJB9;RAPGEF2;VNN1;RPS6KA2;TRIM2;ZNF682;HOMER2;PSTPIP2;ISG20	coenzyme A catabolic process	1				HSPA6;NARS;HSP90AB1;SNX3;SART3;SMNDC1;FNTA;EIF3A;WARS;UBB;DNAJB1;UBE2D3;HSPA9;PTP4A1;NFE2L1;ATF4;PEA15;ODC1;MCL1;HSPA1A;SARS;HSPD1;PAFAH1B1;HYOU1;SCD;RAP1B;EPRS;AHCYL1;CNOT1;RNF114;PSAP;CCT4;EPAS1;DNAJA1;TRA2B;FKBP4;PALLD;MGEA5;HLA-E;EIF4A2;KTN1;BTG1;SLC3A2;VCL;SDCBP;SEPHS2;SERP1;TAX1BP1;HIF1A;IPO7;RBM4;AARS;TXNIP;TAF7;DUSP1;GOLGB1;STOM;RCN1;ACLY;NFE2L2;TIMP3;PUM1;BHLHE40;NUDC;TERF2IP;IDH1;SLC7A5…	nucleic acid metabolic process	5.14432e-15	DDR1;BAD;RPL24;DDX5;JTB;IK;TCEB2;ATP6V0E1;ANAPC5;MLEC;LASP1;TMEM59;PTPRF;YWHAZ;MARCKSL1;GABARAP;LDHA;CALM1;PHB;S100A11;CD63;XBP1;CD81;UBE2L3;HMGB1;FKBP1A;SKP1;SUMO3;GNB1;ARL6IP5;MAT2A;PTMA;DAZAP2;SNRPD2;CTSB;H2AFZ;RAB11A;S100A10;PGAM1;SSR1;M6PR;TACC1;TAGLN2;KDELR1;TMED10;HSBP1;HMGN1;PPIB;PPT1;MDH1;CD59;SNX17;CKAP4;SSR4;CD9;JUP;EIF1AX;YWHAH;BLCAP;ANP32A;GNAI2;HNRNPA0;CYC1;TM9SF2;SYNGR2;PIP4K2B;SON…	respiratory electron transport chain	9.77508e-05	PXDN;KLF3;ZSCAN18;ATP8B1;LAMB1;CD38;CADM1;SNTB1;NGFRAP1;TOX;LAPTM4B;KIAA0408;NEFH;TJP1;ARMCX1;PLBD1;CD24;PITX2;GPX7;FKBP9;RPS6KA2;WFDC2;TRPS1;PRKACB;PRKD3;ZNF571;NID1;ZNF682;LPAR6;FZD6;RBMS1;BTBD3;ITM2B;LRRC3;TLR2;NAP1L2;CSPG4;SORT1;HLA-B;IL1B;SYNM;RSAD2;LMO3;COLEC12;ETV7;FAM13A;RECK;ZC4H2;SASH1;CA2;CHST15;PNMAL1;P2RX7;HOMER2;ZNF254;IGJ;RFPL1S;SOCS2;MECP2;MTSS1;BCL2L10;SCARB2;HERC5;HS3ST1;CDH2;SC…	response to other organism	0.00162538				PMM2-CDG Lymphoblasts RNA sequencing	diazine	26S-proteasome inhibitor	Multiple myeloma (mm), Newly diagnosed multiple myeloma, Mantle Cell Lymphoma
nifurtimox	-4.34962				PRKAB1			ATG5						UBA7;CHD4;STK25;NQO1;SRRT;PEX19;WWTR1;PTPRN2;PIAS3;KATNB1;MFAP2;CD302;C17orf75;NEBL;VDR;RGS4;GAP43;ITGB3;CDH5;EPHB6;DUSP2;DHRS12;TMEM5;ENDOG;HPN;GSPT2;ALG13;AFF3;ENTPD5;NTS;SULT2A1;CDH15;SLCO1B3;SEMG1;PLXNC1;NR0B1;PDIA2;L3MBTL1;STATH;SPINK4;MMP8;UCP3;NTSR1;KCNS1;PLSCR2;POFUT2;NGLY1;HCN2;TNPO1;MUC1;INPP4A;OR10H3;ERI3;TSPAN6;SIN3B;FZR1;SMPD1;CRAT;APOBEC3C;DOK4;CSF1;SLC19A1;KLK2;GLT25D2;TGFB2;ASCL1;…	sensory perception of mechanical stimulus	0.219645	ATP6V0E1;ENC1;PSMB2;SOX4;CUL4A;ANXA2;ITGA6;SH3BP5;SIPA1L1;ACTG2;DNAJB2;S100A13;PLOD2;SIRPA;MUT;PDGFRA;SOCS2;TPD52L1;TNK2;STK11;MAOA;CELSR1;SLC7A7;TFF3;PARM1;KHK;IPO8;TRPM2;CCNA1;OMD;CEL;SULT2A1;SLC2A2;CD28;HCG4;CHST7;SPAG8;PHOX2B;CSF2RA;SLC10A1;FST;PSEN1;CCL17;LNPEP;HIST1H4D;MSR1;ELAVL2;OR10H1;HIST1H3B;SAP18;VDAC3;EHD1;SYK;PTN;PPT2;UTP20;FLRT1;SLC11A1;PRB1;AKAP1;KLRC4;GRM1;TSC22D2;EXTL3;SRSF7;PRD…	regulation of cell differentiation	1	DAP;PAFAH1B2;MDH1;CHMP2B;SH3GLB1;UVRAG;STAT2;ATG3;AKT1;ATG7;ATG4B;SNF8;VPS4B;ATG12;PRKAG1;MTMR14;MAP2K1;WDR45;HGS;SIRT2;TSG101;VPS33B;PIK3CA;PRKAB1;STAM;VPS37B;CALCOCO2;VPS28;ATG5;TSC1;FBXO7;ATG13;PIK3R4;RAB3GAP2	macroautophagy	8.0516e-31	SPTLC1;PEX13	sphinganine metabolic process	1	PMM2-CDG Fibroblast Proteomics	nitrofuran	antiprotozoal	Chagas disease
omeprazole	-6.77027	CYP1B1;PMM2;IDS;ALDH1A3;TGFBR1;POU2F2;MYH14;EGFL7;LAMA4	retinal metabolic process	0.398050410510982	PGRMC2;SP2;HSPA2;PIGO;MPPED2;UBAP2L;MAX	synaptonemal complex disassembly	1	WNT8B;SLC4A2;PIGO;SOX4;COL2A1;CBFA2T2;CELSR1;ERICH1	tube development	0.94536283801990895	IDS;LGALS1;TPD52;KDM6A;SHC1;AKAP7;MPZL1	histone demethylation	1	PTPRF;NUMA1;UBE2D2;SRM;PODXL;SLC29A1;PLAT;ACAA2;TMEM184B;SFRP1;ARL2BP;ACADS;CYP1B1;CRABP2;FAM13A;LOXL2;PMM2;SPR;TTLL3;TMED1;PALM;TOE1;VDR;PIM2;PSMB9;GOLIM4;FOSL1;PDPK1;DUSP2;PRR3;ITIH2;RBM19;PEX11A;CLTB;NMB;SNTB2;ATP2A1;DPYSL4;RASGRP1;PDE9A;CYP3A5;ROR1;PNOC;HOXD1;CD1C;TGM1;KIAA0319;FUT1;GPLD1;IDS;CPLX2;CELA2A;C7orf44;CD28;CHRNA4;DLEC1;CDH4;SIM1;CNTN2;GAB1;DIO3;CNTN6;OTC;SCN5A;ADAM18;WNT8B;TBX10;C…	multicellular organismal process	6.52735e-05	TAF7;ETS2;CRTAP;PGRMC2;SPG7;CREBBP;DDAH2;PKD1;NR4A1;ERLIN1;S100A13;SEC24B;DNAJB12;CTSS;EPM2AIP1;PHF1;SSX2IP;APC;TBCE;KAT2B;NT5E;PHACTR2;POT1;SP2;CLASRP;TAOK2;CTDP1;CENPE;ENPP1;CCR1;SLN;RECK;ATXN3;OVGP1;ETFDH;ZNF652;TRAIP;PRRG1;PHTF1;TEP1;GSTM5;ITGA4;CLTCL1;INS;TAF1A;ZNF571;ACRV1;FBP2;RNASE3;TSC22D3;PTGFR;RBMXL2;DDX11;RNF10;DUSP6;SEPHS1;KDM2A;SLC25A11;CDC5L;NAB1;TFPI2;GRB10;CEP250;EPHB2;VLDLR;HGF;…	cellular response to stress	0.0826143	DNASE2;C11orf58;PITPNM1;NFIB;TP53I11;MGST3;RGS12;SYNM;PGRMC2;CETN3;TM9SF1;TAPBP;PRODH;CBFA2T2;PRKAB2;SORBS3;SRGAP2;KHDRBS3;HSPA4L;COL2A1;TTR;SLC4A2;ALPL;GPX1;ANXA5;CLU;HSPA5;ACP2;SLC2A1;EZR;SLC25A16;PGAM1;NFYA;BDNF;MT3;HMGB2;ABCD3;PEX2;AKT1;SLC8A1;GPC1;IDUA;TSPAN7;CASP3;HSPA13;MASP1;TUB;EFNB2;CRIP2;METAP1;CTSC;HSPA2;CASP6;MAX;B2M;RPS29;RPS24;GNG3;RELN;MT1X;SP2;SOX4;ADCY2;TFCP2;TUSC3;COL4A6;UBAP2L…	multicellular organismal-level homeostasis	0.735858	ISLR;LIN7A;CASK;PMM2;TOX3;KDM6A;HSPA12A;ADCY6;EPB41L2;EDIL3;PLXNA2;SH3BGRL;RP2;PDE5A;ALDH1A2;SLC25A14;MPZL1;FKBP9;SVIL;AIFM1;ECD;ADA;COL1A1;COL3A1;APOC3;BCHE;LDHB;THBS1;COL1A2;ITGA5;POU2F2;LGALS1;GLI2;NID1;POU2F1;IDS;PRKACG;CALB2;PAX3;LAMA1;GSTM2;SHC1;TKT;MARCKS;FOXN2;SDC2;FBN2;TGFBR1;ECE1;GNPDA1;ALDH1A3;RFX5;GSS;MMP14;SERPINB9;CNN1;GTF2A1;GTF2A2;BCAT1;AK2;TPD52;TIMM10;JAG1;FBLN2;PDE1B;SPOCK1;PAK…	muscle structure development	0.0500174	PMM2-CDG Brain Organoids Proteomics		anti-ulcer drug	Upper gi bleeding, Benign, active gastric ulcer, Rheumatoid arthritis, Osteoarthritis (oa), Ankylosing spondylitis (as), Hypersecretory conditions, Helicobacter pylori infection, Erosive esophagitis, Nsaid-induced ulcer, Gastroesophageal reflux disease, Heartburn, Duodenal ulcers, Multiple endocrine adenomas, Gastric ulcer, Zollinger-ellison syndrome
ouabain	-3.8876				GDI2;YWHAH;PHGDH;VIM;GYG1;NET1;BNIP3;GNG10;ARHGAP1;ERLIN1;NFX1;APPBP2;UGDH;NMI;RNF144A;KBTBD11;BTN3A3;ADH5;SRI;ISCA1;SLC43A3;SERPINB6;XPOT;BMPR1A;CNDP2;NHLRC2;AKR1A1;GHR;PGM3;KANK1;FABP5;CRIM1;DRG2;LOXL1;ENPP4;OXTR;TIPRL;MYOF;LIN7C;DAB2;SDC1;HEBP2;MTHFS;IGF2BP3;CHST7;HMGN3;GPR161;PGLS	negative regulation of cell projection organization	1	RHEB;NME1;SH3GL1;CD55;NNMT;UBE2K;APPBP2;SLC16A2;GFPT2;HMGN3;TPI1;ITGB8;PIAS4;GPR161;TP53I11;SMPD1;SLC26A6;TMEM59;BAZ2A;RND3;UBE2H;DAP;NET1;NUTF2;MAP2K2;EMP3;ISG15;HAPLN1;PBXIP1;FLNB;VAMP2;UBE2D1;FBXO5;COTL1;BTN3A3;KDSR;CRIM1;CDH2;RAB3B;TWSG1;LIN7C	negative regulation of BMP signaling pathway	1				TARDBP;CTDNEP1;ABCF1;DAD1;YY1;ZNF259;C1D;SMNDC1;ATP6V0B;HNRNPK;CALM3;CTSA;SPTBN1;HMGB1;UBE2L3;ACADVL;SKP1;MAPRE1;RPL10;PTP4A1;ARF3;FTH1;PTMA;STMN1;ACO2;MCL1;TMBIM6;PAFAH1B1;MAP4;BCAP31;NCOR1;DNAJA1;MGEA5;HLA-E;KTN1;BTG1;RERE;CCND2;ATP6V0C;SSRP1;RPL31;HIF1A;RBM4;TXNIP;RPN1;TAF7;HNRNPH1;DUSP1;GOLGB1;SF3B1;PIP4K2B;BCLAF1;SON;ARF4;THBS1;PSMA7;NFE2L2;MBNL1;NMT1;IGFBP7;PUM1;TERF2IP;CHD4;ITPR3;PITPNA;AM…	regulation of nitrogen compound metabolic process	1.13358e-27	RFC2;TRADD;EIF3D;GDI2;SEPT2;EIF3F;NARS;STARD7;CBX3;KHDRBS1;C22orf28;SRSF9;NONO;ANAPC5;HNRNPU;EIF3A;WDR1;NCL;AP2B1;CSRP1;NDRG1;SLC25A5;UBE2D3;XBP1;PTTG1IP;DDX24;GSN;DYNLL1;RPL13A;ACTR1A;PPP1CC;PTP4A1;RAN;SRSF2;ARL6IP5;DPYSL2;MAT2A;SARS;ZYX;CIRBP;PAFAH1B1;CTSB;EPRS;NCOR1;RAB11A;CCT8;CCT4;DNAJA1;PSMD4;STAT1;TRA2B;CCT3;TACC1;EIF4A2;PHC2;CLTA;SEPHS2;PDHA1;ANXA6;SNX17;IPO7;CD9;ANXA1;PAICS;EIF1AX;YWHAH;…	nitrogen compound metabolic process	1.38516e-15	IGF2;PLEK;SPP2;TMSB15A;GZMA;TMSB4X;DAP;URM1;APBA1;EIF4EBP1;NNMT;TNXB;FLNB;SHANK1;KDELR1;ISG15;OR7A17;SLC6A16;EMP3;UCHL1;SRI;GFPT2;LOXL1;PGM1;LIMD2;PIAS4;PHGDH;COTL1;PGM3;TGFBI;GZMB;HS1BP3;UBE2D1;AKR1A1;UGDH;GDI2;MDH1;SLC43A3;NUTF2;HEBP2;MYL12A;G6PD;TIPRL;PMM2;BTN3A3;PLD3;ADA;RWDD1;GBP1;SERPINB6;XPOT;GYG1;PGLS;KBTBD11;NMI;ADH5;CNDP2;ARHGAP1;DENR;TSC22D4;YWHAH;SH3GL1;UBE2K;HS3ST3A1;MTHFS;PYGB;TPI1;…	generation of precursor metabolites and energy	0.162355				ALG1-CDG Fibroblast Proteomics	hydroxysteroid	sodium channel blocker	NA
palmatine	-3.86829				RAB3B;CHST7;PIAS4;BMPR1A;ISCA1;SNRPC;MTHFS	folic acid-containing compound catabolic process	0.679352263449132	LMOD1;WNT5B;GPC1;OXTR;FLNB;TFPI2;NFX1;KANK1;MAP2K2;TNXB	transmembrane receptor protein tyrosine kinase signaling pathway	1				CTSD;COL1A1;PKD1;CSK;RANBP1;AK1;IGFBP2;GABBR1;ITGB1BP1;NELL2;SCNN1A;TG;CRCP;ICA1;LPAR1;FGFR3;FGF2;SPATA2;GAP43;PPIC;TFAP2A;ALDOB;WIF1;BAIAP3;SOX11;MLLT3;FOXN3;FANCC;S100A1;PPP1R1A;BMP1;WNT2;PART1;ZC3H7B;BATF;AGAP2;ARHGAP6;TPPP;LEFTY1;CYP24A1;GDF5;HPGDS;CRYBB2;FGF4;GH1;ACTN3;GUCA2A;CCDC106;NMBR;NTN3;TBX6;ADARB1;ZBP1;ALK;ZNF695;CDRT1;CSHL1;CSH2;CYP3A4;LBX1;LGALS2;FOXB1;COL13A1;GPR31;SCN10A;KRT7;PTN…	multicellular organism development	0.0528176	USP22;CALM3;OS9;PAFAH1B1;ABLIM1;RRBP1;EMP1;UBE2D2;SF3A1;IGFBP4;TOX4;PGRMC2;MYBL2;ELAC2;UBE3C;RBM6;MEST;SNX2;PKN1;PPP1R2;ERCC5;KEAP1;EPS8;PKIG;PIK3R3;DNAJB12;SIAH1;CAV1;HTRA2;PICALM;LMNB1;MTF2;CDC40;SIVA1;TRIM38;MBNL2;DIO2;RARA;ADK;ADRBK2;EBAG9;STRN3;ICK;PLCG2;FAS;RRAD;TMEM5;NAIP;PHF16;XRCC4;ZNF324;AP1S1;PEX13;HSPA4L;PCP4;MSX2;RAD52;ANKRD26;NME6;ARSE;RAB3B;SLC6A15;TNFRSF17;BCL2L1;CHST7;KCNA5;MYOG;…	cell projection organization	1	IGF2;PLEK;SPP2;TMSB15A;GZMA;TMSB4X;DAP;URM1;APBA1;EIF4EBP1;NNMT;TNXB;FLNB;SHANK1;KDELR1;ISG15;OR7A17;SLC6A16;EMP3;UCHL1;SRI;GFPT2;LOXL1;PGM1;LIMD2;PIAS4;PHGDH;COTL1;PGM3;TGFBI;GZMB;HS1BP3;UBE2D1;AKR1A1;UGDH;GDI2;MDH1;SLC43A3;NUTF2;HEBP2;MYL12A;G6PD;TIPRL;PMM2;BTN3A3;PLD3;ADA;RWDD1;GBP1;SERPINB6;XPOT;GYG1;PGLS;KBTBD11;NMI;ADH5;CNDP2;ARHGAP1;DENR;TSC22D4;YWHAH;SH3GL1;UBE2K;HS3ST3A1;MTHFS;PYGB;TPI1;…	generation of precursor metabolites and energy	0.162355				ALG1-CDG Fibroblast Proteomics	alkaloid	berberine alkaloid	NA
pararosaniline	-4.33867				PITX2;CA2;ARMCX1;NAP1L2	deltoid tuberosity development	1	RAPGEF2;KLF9;NEFH;MT1F;ZDHHC11	cellular response to cortisol stimulus	1				FNTA;WARS;NFE2L1;DPYSL2;ATF4;SARS;EPRS;EPAS1;MGEA5;BTG1;SLC3A2;RERE;RPL31;TAX1BP1;AARS;TXNIP;DUSP1;HAX1;NFE2L2;BHLHE40;ARIH2;BTG2;TARS;TXNRD1;PRNP;ETS2;NBR1;PHGDH;SQSTM1;MARS;NFKBIA;KDM5B;CLIC4;IER3;TOX4;CLCN3;JOSD1;MTHFD2;SNRPA;OSBP;SCCPDH;CAPG;TBL1X;SLC25A36;AFF1;CD55;EIF4G3;RNF41;CLIP1;EIF1;PPFIA1;LDLR;IER2;IFRD1;VEZF1;PCM1;GAS7;NFYC;CDKN1A;SENP6;GGPS1;UBE2B;UBE2K;MAML1;SERPINA3;CARS;RXRA;MYC;…	regulation of cellular metabolic process	1.10041e-10	EIF3A;SRSF11;DDX24;PTP4A1;SRSF2;HSPA1A;DNAJA1;SSR1;TRA2B;EIF1AX;EIF5B;HNRNPA0;PSMC2;SYNGR2;PIP4K2B;BCLAF1;SRSF7;PCNA;SRRM1;ATP1B1;IVNS1ABP;UBAP2L;PLEKHB2;DDX23;PPIF;PODXL;TMX4;ARL1;GJA1;USP14;MRPL49;RPA2;KIAA0494;FAM32A;FAM3C;RRM2;FARP1;PRPF4B;WWTR1;LYPLA2;UBE4B;PSMD12;TRAM2;GNPDA1;BAG1;IGSF3;GMFB;LEPROTL1;KIAA0391;HEXIM1;ABCD3;PPP2R1B;NBN;WFS1;MSH6;B3GNT1;PMM2;FBXO11;PDLIM7;SLC7A6;SKP2;CXCL12;BT…	DNA replication initiation	0.00436039	PXDN;KLF3;ZSCAN18;ATP8B1;LAMB1;CD38;CADM1;SNTB1;NGFRAP1;TOX;LAPTM4B;KIAA0408;NEFH;TJP1;ARMCX1;PLBD1;CD24;PITX2;GPX7;FKBP9;RPS6KA2;WFDC2;TRPS1;PRKACB;PRKD3;ZNF571;NID1;ZNF682;LPAR6;FZD6;RBMS1;BTBD3;ITM2B;LRRC3;TLR2;NAP1L2;CSPG4;SORT1;HLA-B;IL1B;SYNM;RSAD2;LMO3;COLEC12;ETV7;FAM13A;RECK;ZC4H2;SASH1;CA2;CHST15;PNMAL1;P2RX7;HOMER2;ZNF254;IGJ;RFPL1S;SOCS2;MECP2;MTSS1;BCL2L10;SCARB2;HERC5;HS3ST1;CDH2;SC…	response to other organism	0.00162538				PMM2-CDG Lymphoblasts RNA sequencing	aniline		NA
parthenolide	-6.25189				TLR2;HS3ST1;RBMS1;PAIP2B;SCARB2;ITGA6;NEDD9;MTSS1;PAPSS2;FZD6;VDR;SLC15A2;ACSBG1;ZNF253;ASCL2;MAN1A1;C4BPB;TGFBR2;CADM1;CA2;SORT1;GPX7;ZNF629;BHLHB9;JRK;RNF130;TRPS1;IMPACT;ARMCX1;CHST12;NAP1L2;PXMP4;TCL6;PVT1;IFIT1;BCL11A;CD24;FKBP9;ATP8B1;SH2D4A;PSTPIP2	dipeptide transmembrane transport	0.756581382772621	SLC15A2;GALNT11;MECP2;RNF103;DNAJB9;RAPGEF2;KIAA0513;ISG20;SERPINI1;ZNF571;PRKD3;C1R;MT1F;KLF3;NEDD9;PDE4DIP;TMEM2;ZDHHC11;CDH2;KLF9;HLA-B;ZC4H2	positive regulation of microtubule nucleation	0.978367859076207				GUK1;UBB;SOD1;DNAJB1;NPC2;EPRS;RNF114;DNAJA1;SLC3A2;TMED10;CALR;PPIB;TAX1BP1;DUSP1;PSMC2;PSMD1;CREG1;TXNRD1;ADRM1;CCT6A;UBAP2L;RUVBL2;NQO1;SFPQ;COPS5;PPP1R10;SNX1;CLCN3;SCAMP3;VPS26A;ATMIN;ZNF410;KPNA1;CD2BP2;STAG1;PPP2R2A;GGPS1;GNPDA1;DNAJC7;BRP44;CPSF6;ATG5;BCL7B;HSPA13;MANF;STK17A;P4HA2;ATP6V1C1;SIRPA;ZMPSTE24;CRYZ;BCAS2;MDC1;BCL6;SLC33A1;SRPK2;KDM4A;CDK2AP2;PCF11;PMVK;STX4;LSM1;NFIL3;FDX1;COI…	regulation of metabolic process	2.04539e-19	STARD7;RNPS1;SF3B3;SUMO3;MAT2A;ODC1;CIRBP;NOP56;TRA2B;IMMT;TRIM28;IPO7;CD9;USP9X;SRSF7;PLP2;BHLHE40;PCNA;CTBP2;BTG2;ATP1B1;EIF4A3;IVNS1ABP;ZFP36L2;SOX4;DUSP3;MCM3;SAMM50;PWP1;IER3;IFNGR2;KIAA0100;CD14;ADNP;ENG;RRM2;SLC25A36;SLC20A1;ST6GAL1;TMEM184B;TRIB1;RGS2;MYC;CYP1B1;DDX46;IKBKAP;DLG1;PRKCD;HMGN4;TNFAIP3;UMPS;MAPKAPK3;ABCD3;SLC16A3;CNPY2;CD97;DYRK2;RHOBTB3;RGS1;COG2;RASSF2;TPP2;RPS6KA1;DGKA;EI…	cell cycle	5.27852e-14	PXDN;KLF3;ZSCAN18;ATP8B1;LAMB1;CD38;CADM1;SNTB1;NGFRAP1;TOX;LAPTM4B;KIAA0408;NEFH;TJP1;ARMCX1;PLBD1;CD24;PITX2;GPX7;FKBP9;RPS6KA2;WFDC2;TRPS1;PRKACB;PRKD3;ZNF571;NID1;ZNF682;LPAR6;FZD6;RBMS1;BTBD3;ITM2B;LRRC3;TLR2;NAP1L2;CSPG4;SORT1;HLA-B;IL1B;SYNM;RSAD2;LMO3;COLEC12;ETV7;FAM13A;RECK;ZC4H2;SASH1;CA2;CHST15;PNMAL1;P2RX7;HOMER2;ZNF254;IGJ;RFPL1S;SOCS2;MECP2;MTSS1;BCL2L10;SCARB2;HERC5;HS3ST1;CDH2;SC…	response to other organism	0.00162538				PMM2-CDG Lymphoblasts RNA sequencing	NSAID	NSAID	NA
pentamidine	-4.1807	MEF2C;JPH3;SIRPA;TBX5;CLIC5;PLN;CACNB2	regulation of monoatomic ion transmembrane transporter activity	0.00869188540707974	DSTN;AP1S1;RAB1A;COL5A1;NRBF2;RRBP1	cellular pigmentation	1	GSK3A;LPIN2;COL5A1;SPARC;AKAP12	UDP-glucose catabolic process	0.746638000164994	OBSL1			KDELR1;CDH1;ITPR3;GYS1;HNRNPL;SEC14L1;GSK3A;P4HA2;RGS1;SSX2IP;PTPRN2;ARHGEF9;TBC1D4;PSMD5;IFIT5;MAP3K11;FIG4;TGOLN2;MMP11;CHAF1A;TPST2;TK2;VDR;PIM2;TEAD4;MT1X;NAGLU;REST;IKBKE;STC1;UBOX5;MAPK10;ZBTB1;PLCE1;PLD1;ACADSB;PLAG1;BMP5;C5;SMURF2;TEP1;CLCA2;CDH18;SPINLW1;CXCL6;PRM1;INSM1;PDIA2;ALDH1A2;SLC6A9;HDC;DEFA4;ZMYM3;MOBP;AVP;MEF2C;EDN3;HOXB3;PGM5;HNRNPUL1;THY1;CYB561;NR2F6;BCL2L2;XPC;GGA3;PCYT2;C…	cell motility	0.0209118	RPL34;PTPRF;DSTN;MYH11;TSN;SEC23B;NBL1;PKD1;KLF10;HSPA13;SLC1A3;DNAJB9;RFC5;INPP5D;LSP1;APC;DNAJB4;KDM6A;POT1;AP1S1;MN1;FES;GHR;ETFDH;LRRC23;RAB5A;SLAMF1;RFX1;TSC22D3;PTGES;RYR2;WNT8B;RAB1A;MADCAM1;HERC4;KIR2DS1;OCRL;EIF5;GGA2;COMMD4;CDC42EP3;MED21;TRIM9;C3AR1;GOSR2;MR1;ZNF174;SWAP70;ODF2;PSMD4;MPZL1;HMG20B;FCGR2C;NEK2;SLC12A4;PAX4;PYY;NCOA3;OPRM1;DSCAM;PTPRO;VPS13D;TCF4;IP6K1;COL5A1;CDS2;CSTF2T;…	regulation of leukocyte migration	1	DDX3X;PEX7;CALU;ATP9B;TPST1;PHACTR2;KHDRBS3;SEC24D;SEC31A;ABL1;ANXA1;HMGN1;CALB1;P4HB;GSTP1;SPARC;COL11A1;PDIA4;GTF2F2;COL5A1;FLNA;PPIB;EIF4B;DGKA;PRKCH;TNC;DDX6;CCND2;CCND3;KIF5B;MYH9;COPB2;SOAT1;CDKN2B;RANBP1;IQGAP1;TRAPPC10;LMAN1;GSK3A;SERPINH1;COPB1;COPA;SUB1;PMS2;HSPA2;CDH11;MYL6;SNAP25;DSTN;RAP1B;RPL37;AP1S1;RAB1A;SERF2;HDLBP;NUCB1;AKAP12;TLE1;PTK2;GFPT1;CKAP4;GOLGA2;PAPPA;PDCL;ILK;FHL3;CLI…	endoplasmic reticulum to Golgi vesicle-mediated transport	6.21669e-06	CCDC69;ARVCF;NDUFS8;E2F3;SCD;ABLIM1;TP53I11;UQCRQ;CLGN;CEP290;SLC31A1;NDUFS4;ADCY6;NDUFA2;TIMM8A;PPP1R12B;OPA1;SLC16A7;OBSL1;SS18L1;NDUFS7;NDUFS2;MTX2;NEBL;SORBS2;MFN2;NDUFA7;MLYCD;CRYAB;ORM1;ATP1A1;SLC25A5;FH;COX8A;DMD;SLC25A4;COX4I1;ATP1A3;JUP;GOT1;TNNI1;HK1;S1PR1;SDHB;SCP2;PLN;AK4;TMOD1;ALDH4A1;SDHA;PRKAR2B;SLC8A1;ACSL1;GPC1;SPR;ACTN2;ADD2;BSG;PGM1;MPV17;SLC19A1;CRAT;GATA4;TNNT2;UQCRFS1;PRIM1;…	muscle cell development	2.78531e-09	PGM1 iCardiomyocytes Proteomics	aromatic ether	calmodulin antagonist	Pneumocystis carinii pneumonia, Pneumocystis jirovecii pneumonia, Trypanosomiasis
pentetrazol	-6.581		NA	NA	UBA1;GPX4;PABPN1;RHOG;ZHX2;ACTN1;COMT;MCFD2;NT5DC2;ANTXR1;PCIF1;PPP1R7;GSTT1;ETFDH;ZRSR2;BTN2A1;CHST7	positive regulation of polynucleotide adenylyltransferase activity	1	COX7A2L;EIF1AY;EIF4E2;RBFA;BUB1;DROSHA;IGFBP5	regulation of skeletal muscle hypertrophy	1		NA	NA	SRP14;C22orf28;SF3B3;HSPD1;KARS;EIF3F;RPLP2;RPL31;TXNIP;JUP;HNRNPA0;BHLHE40;ATP6V0E1;COX7A2L;SYPL1;BGN;GPX3;TRAM1;TIA1;RHEB;RRM1;UBE2N;VAMP2;ACP1;JAK1;API5;ECE1;WSB2;RNF13;POLR2B;SCCPDH;FURIN;CCT2;ACAA2;SDHC;ACAA1;RPL38;MAN2A2;PSMB4;TOMM40;TACSTD2;CFB;NKTR;NUTF2;SRF;DHX9;PPP3CA;PFKFB3;RANBP1;SPOCK2;CRIM1;FBN1;POP4;EPHB4;SRSF3;HK2;CRYZ;FAM13A;SIAH1;LOXL2;MVD;TGFB1;FBLN5;ABCB6;FAM53B;CDK1;HLA-DQA1;…	positive regulation of extracellular matrix organization	0.893187	ESRRA;CAPNS1;CFL1;STARD7;CTDNEP1;KHDRBS1;YY1;JTB;TAF10;RNPS1;HNRNPM;ACTN4;WDR1;AP2M1;PFN1;P4HB;S100A11;CTSA;DNAJB1;UBE2D3;CD81;GSN;LITAF;PRKCSH;OS9;ARF3;ECH1;SPARCL1;SARS;ZYX;PSMD8;TPI1;MAP4;CTSB;PPP1CA;GNB2;PSAP;FKBP4;HDGF;SRPR;SLC3A2;MLF2;SSRP1;UBA1;ALDOA;ACTA2;ANXA6;TRIM28;SNX17;CD99;RAD23A;STOM;RCN1;CYC1;SYNGR2;GPX4;TUFM;POLD2;EIF5A;MGAT1;TIMP3;NMT1;PUM1;ARHGDIA;GNAI3;SLC7A5;CSTB;RRBP1;CTBP2;…	cell cycle	3.26184e-05	GSTT1;COMT;KDELR2;NT5DC2;PIR;GYG2;GRM1;SLC35E3;CTPS2;VGF;TXLNG;PSMD10;BRF2;CHM;TXNRD2;UBA1;PLP1;DCUN1D2;DAD1;RBFA;ING1;KLHL1;USP22;PDK3;EIF4E2;CDK16;USP9X;ZNHIT3;GPN2;GNPDA1;SURF2;STS;MPDU1;BUB1;SRSF7;SCAMP4;EIF1AX;EIF4A3;POLE2;MCFD2;PCIF1;FEM1B;DPM1;ARL1;PABPN1;BTN2A1;RPS6KA3;ZRSR2;EIF4EBP2;GPRC5B;SLC25A44;AMDHD2;RHOG;ALKBH4;BOLA1;BTD;PTPRK;COX6C;COX7A2L;LIFR;ANTXR1;DROSHA;ZHX2;GSR;GPX4;MFGE8;SL…	N-acetylglucosamine catabolic process	0.644307		NA	NA	ALG13-CDG Brain Organoids Proteomics	organonitrogen heterocyclic compound	GABA receptor antagonist	NA
perhexiline	-5.27437		NA	NA	GOT2;EIF1AX;SRSF7;EIF4A3;ARL1;KRIT1;BRF2;PDK3;PABPN1;POLE2;EIF4EBP2;DROSHA;COMMD10;GRM1;FEM1B	mRNA transport	1	USP9X;LGALS3;GPRC5B;OBSL1;ANTXR1;KDELR2;ZHX2;WIPI1;RPS6KA3;HS3ST1;ING1;FEM1B;FAM114A1;ULK4;PTPRK	regulation of extrinsic apoptotic signaling pathway via death domain receptors	1		NA	NA	GDI2;TMEM59;YWHAZ;GABARAP;LAPTM4A;NPC2;FTH1;ARL6IP5;ANXA5;PEA15;SCD;DHCR24;HLA-E;SEC31A;SDCBP;JUP;GOLGB1;ATP6V1B2;USP9X;ACLY;GPNMB;BHLHE40;FDPS;EMP1;COPB1;NBR1;SQSTM1;NFKBIA;ZFP36;DUSP3;CLIC4;DARS;INSIG1;FXR1;IFNGR2;JAK1;PACSIN2;ACSL3;NIPSNAP1;CLCN3;SGK1;ADD3;TSG101;AZIN1;KIAA0494;RNF13;DHCR7;LIPA;PSRC1;CD55;CPD;ACSL1;CLIP1;KIAA0141;MED13;CREBL2;PTPN12;TMEM184B;LDLR;SEC14L1;RIOK3;IFRD1;PPP1R2;CUL…	negative regulation of biological process	1.12976e-11	MLEC;MARCKSL1;PHB;DDX24;DYNLL1;GOT2;SRSF2;ODC1;EPAS1;DNAJA1;ARPC1A;TSPAN3;EIF1AX;EIF5A;SRSF7;SSB;EIF2S1;IGFBP7;ARHGDIA;NUDC;AMD1;PSMD1;SLC2A1;HNRNPAB;EIF4A3;EBNA1BP2;WDR77;PPIF;AHSA1;SRM;PSMA3;NME1;PWP1;TBL1X;RRM2;PRDX4;CCT2;ALCAM;MEST;NDUFAB1;UNG;PAM;FABP5;PSMD12;CPSF6;MLXIP;SNRPD3;SSBP1;POLR2K;MANF;USP4;SNRPD1;STK17A;TCEB3;TCEB1;TXNL4A;NDUFB7;S100A8;NOP16;PRPF19;UBE2M;CCDC86;TRIM14;TFAM;RFK;MYC…	ribonucleoprotein complex biogenesis	6.52209e-25	GSTT1;COMT;KDELR2;NT5DC2;PIR;GYG2;GRM1;SLC35E3;CTPS2;VGF;TXLNG;PSMD10;BRF2;CHM;TXNRD2;UBA1;PLP1;DCUN1D2;DAD1;RBFA;ING1;KLHL1;USP22;PDK3;EIF4E2;CDK16;USP9X;ZNHIT3;GPN2;GNPDA1;SURF2;STS;MPDU1;BUB1;SRSF7;SCAMP4;EIF1AX;EIF4A3;POLE2;MCFD2;PCIF1;FEM1B;DPM1;ARL1;PABPN1;BTN2A1;RPS6KA3;ZRSR2;EIF4EBP2;GPRC5B;SLC25A44;AMDHD2;RHOG;ALKBH4;BOLA1;BTD;PTPRK;COX6C;COX7A2L;LIFR;ANTXR1;DROSHA;ZHX2;GSR;GPX4;MFGE8;SL…	N-acetylglucosamine catabolic process	0.644307		NA	NA	ALG13-CDG Brain Organoids Proteomics	piperidine	inhibits CPT1	NA
phenanthridinone	-7.76676	CYP1B1;SVIL;ALDH1A3;GSTM2;AK2	retinal metabolic process	0.110783854224629	SWAP70;HSPA2;DGCR8	positive regulation of pre-miRNA processing	1	SLC2A1;RHBDD3	glucose import across plasma membrane	1	MARCKS	NA	NA	SLC7A5;SLC2A1;SAR1A;IER3;AKAP1;RANBP2;DAXX;TIMM17A;PAPPA;ARL4C;CYP1B1;SNAP25;MLXIP;SVIL;DDIT4;ALDH1A3;COL5A1;LZTR1;STC2;UTP14C;TRMT1;FZD7;CSTF3;SOLH;SGSH;PIK3C3;RHBDD3;GSTM2;DZIP1;PARM1;TCF21;SLC22A5;TCF7;SMAD3;ARHGEF15;PAGE4;ALG13;CYP1A1;CCK;ZBTB16;CRHBP;HPD;EGR3;DAPK2;CSH1;SIM2;HCG4;PDE4C;PMP2;LILRA3;HAVCR1;SLC4A8;GNGT1;TBXA2R;GOLGA6A;NTN3;DLEC1;HCK;CBFA2T3;ADAM28;CSHL1;ST3GAL1;KCNJ5;HNF4A;HIST…	animal organ development	1	PSME3;ATP1B1;ZFP36L2;PSMB2;ACSL3;MARCKS;ELAC2;ERCC3;SLC16A1;HEXIM1;SLC16A3;DYRK2;MTA2;MET;LPL;RBMS1;DMXL1;NRGN;RARG;CHKA;ZNF592;RPS6KA5;LYPD3;PLEKHA6;VRK2;DDR2;ST3GAL2;REPS2;IPO8;WASL;PRSS22;JAKMIP2;PTPN22;PRKCH;ANK3;GRAP;ZNF165;SMAD6;RBMXL2;PLA2G10;RASSF8;MYH11;PROL1;MMP16;CDRT1;SF1;SOX14;G3BP2;ID1;C1orf63;PAIP1;HNRPDL;PPP3CB;RIT1;C3AR1;TGFB2;CFLAR;FBXL4;NCOA1;AP4S1;SWAP70;MFAP3L;TACR1;EPHB2;R3H…	positive regulation of metabolic process	0.788616	DNASE2;C11orf58;PITPNM1;NFIB;TP53I11;MGST3;RGS12;SYNM;PGRMC2;CETN3;TM9SF1;TAPBP;PRODH;CBFA2T2;PRKAB2;SORBS3;SRGAP2;KHDRBS3;HSPA4L;COL2A1;TTR;SLC4A2;ALPL;GPX1;ANXA5;CLU;HSPA5;ACP2;SLC2A1;EZR;SLC25A16;PGAM1;NFYA;BDNF;MT3;HMGB2;ABCD3;PEX2;AKT1;SLC8A1;GPC1;IDUA;TSPAN7;CASP3;HSPA13;MASP1;TUB;EFNB2;CRIP2;METAP1;CTSC;HSPA2;CASP6;MAX;B2M;RPS29;RPS24;GNG3;RELN;MT1X;SP2;SOX4;ADCY2;TFCP2;TUSC3;COL4A6;UBAP2L…	multicellular organismal-level homeostasis	0.735858	ISLR;LIN7A;CASK;PMM2;TOX3;KDM6A;HSPA12A;ADCY6;EPB41L2;EDIL3;PLXNA2;SH3BGRL;RP2;PDE5A;ALDH1A2;SLC25A14;MPZL1;FKBP9;SVIL;AIFM1;ECD;ADA;COL1A1;COL3A1;APOC3;BCHE;LDHB;THBS1;COL1A2;ITGA5;POU2F2;LGALS1;GLI2;NID1;POU2F1;IDS;PRKACG;CALB2;PAX3;LAMA1;GSTM2;SHC1;TKT;MARCKS;FOXN2;SDC2;FBN2;TGFBR1;ECE1;GNPDA1;ALDH1A3;RFX5;GSS;MMP14;SERPINB9;CNN1;GTF2A1;GTF2A2;BCAT1;AK2;TPD52;TIMM10;JAG1;FBLN2;PDE1B;SPOCK1;PAK…	muscle structure development	0.0500174	PMM2-CDG Brain Organoids Proteomics	dibenzopyridine	PARP inhibitor	NA
phenanthridinone	-4.96635				RBMS1			CRYBG3;CEACAM21	lens development in camera-type eye	1				SLC7A5;SLC2A1;SAR1A;IER3;AKAP1;RANBP2;DAXX;TIMM17A;PAPPA;ARL4C;CYP1B1;SNAP25;MLXIP;SVIL;DDIT4;ALDH1A3;COL5A1;LZTR1;STC2;UTP14C;TRMT1;FZD7;CSTF3;SOLH;SGSH;PIK3C3;RHBDD3;GSTM2;DZIP1;PARM1;TCF21;SLC22A5;TCF7;SMAD3;ARHGEF15;PAGE4;ALG13;CYP1A1;CCK;ZBTB16;CRHBP;HPD;EGR3;DAPK2;CSH1;SIM2;HCG4;PDE4C;PMP2;LILRA3;HAVCR1;SLC4A8;GNGT1;TBXA2R;GOLGA6A;NTN3;DLEC1;HCK;CBFA2T3;ADAM28;CSHL1;ST3GAL1;KCNJ5;HNF4A;HIST…	animal organ development	1	PSME3;ATP1B1;ZFP36L2;PSMB2;ACSL3;MARCKS;ELAC2;ERCC3;SLC16A1;HEXIM1;SLC16A3;DYRK2;MTA2;MET;LPL;RBMS1;DMXL1;NRGN;RARG;CHKA;ZNF592;RPS6KA5;LYPD3;PLEKHA6;VRK2;DDR2;ST3GAL2;REPS2;IPO8;WASL;PRSS22;JAKMIP2;PTPN22;PRKCH;ANK3;GRAP;ZNF165;SMAD6;RBMXL2;PLA2G10;RASSF8;MYH11;PROL1;MMP16;CDRT1;SF1;SOX14;G3BP2;ID1;C1orf63;PAIP1;HNRPDL;PPP3CB;RIT1;C3AR1;TGFB2;CFLAR;FBXL4;NCOA1;AP4S1;SWAP70;MFAP3L;TACR1;EPHB2;R3H…	positive regulation of metabolic process	0.788616	PXDN;KLF3;ZSCAN18;ATP8B1;LAMB1;CD38;CADM1;SNTB1;NGFRAP1;TOX;LAPTM4B;KIAA0408;NEFH;TJP1;ARMCX1;PLBD1;CD24;PITX2;GPX7;FKBP9;RPS6KA2;WFDC2;TRPS1;PRKACB;PRKD3;ZNF571;NID1;ZNF682;LPAR6;FZD6;RBMS1;BTBD3;ITM2B;LRRC3;TLR2;NAP1L2;CSPG4;SORT1;HLA-B;IL1B;SYNM;RSAD2;LMO3;COLEC12;ETV7;FAM13A;RECK;ZC4H2;SASH1;CA2;CHST15;PNMAL1;P2RX7;HOMER2;ZNF254;IGJ;RFPL1S;SOCS2;MECP2;MTSS1;BCL2L10;SCARB2;HERC5;HS3ST1;CDH2;SC…	response to other organism	0.00162538				PMM2-CDG Lymphoblasts RNA sequencing	dibenzopyridine	PARP inhibitor	NA
piperlongumine	-6.27666				GSN;FAT1;SCARB2;TNFSF10;PRKACB;SEMA4D;ZEB2;RBMS1;TLR2;IL1B;RECK;GFI1;P2RX7;SNTB1;TGFBR2;CADM1;CA2;ARHGEF6;P2RX1;MT1F;ITGA6;JRK;ZNF573;LPAR6;IMPACT;CHST12;BCL11A;PSTPIP2;MAN1A1;NEFH;NEDD9;MECP2;BTBD3;CHST15;FZD6;SLC15A2;ISG15;ZNF91;IL18RAP;CD24;B3GALT4;PXDN;ZNF629;PDE4DIP;TRIM2;ATP8B1;ZNF813;HDAC7;PLBD1;TRPS1;ARMCX1;PVT1	negative regulation of dendrite extension	0.399638700966764	GSTM3;RNF103;DNAJB9;PAPSS2;RAPGEF2;VDR;SLC15A2;SERPINI1;ACSBG1;WISP1;LAPTM4B;SHOX2;PRKD3;ESR2;PXDN;PDE4DIP;TRANK1;BHLHB9;SYNM;ATP8B1;HOMER2;SPSB1;TCL6;FAM46C;ZDHHC11;TRIM2;MPP1;ISG20;CSPG4;HS3ST1;FXYD2;NOVA1;CD96;NPY2R;HLA-B;GPM6B;SERPINB9;GYPA;IGJ;SORT1;CEACAM21;CXCR5;OAS3;PNMAL1	negative regulation of natural killer cell mediated immunity	0.48691356805682				HSPA6;GUCA1A;DAD1;HSP90AB1;SNX3;GUK1;OAZ1;TMED2;HINT1;ATP6V0E1;HSP90B1;CALM3;UBB;SOD1;HDLBP;CALM1;DNAJB1;XBP1;LAPTM4A;CD81;SF3B3;KDELR2;NPC2;DDX24;PRKCSH;SKP1;PTP4A1;CALU;NFE2L1;ODC1;HSPD1;PSMD8;HYOU1;PSMD2;PRDX6;DHCR24;RNF114;PSAP;EPAS1;DNAJA1;TRA2B;FKBP4;MGEA5;AHCY;SLC3A2;VCL;SEC31A;MLF2;ATP6V0C;CLTA;RPL31;PPIB;SERP1;TAX1BP1;RBM4;SSR4;EIF1AX;EIF5B;DUSP1;GOLGB1;MYL9;PABPC4;PSMC2;ARF4;PGD;PGRMC1;…	response to unfolded protein	5.12155e-07	RFC2;PLD1;ARF3;TARDBP;SRSF9;ABCF1;ZNF146;C1D;HNRNPD;HNRNPU;EIF3A;RAD21;WDR1;LASP1;SF3B2;CAP1;NDRG1;YWHAZ;LDHA;S100A11;TOMM20;HMGB1;SF3B3;YWHAQ;GSN;MAPRE1;GPX1;SUMO3;GNB1;SRSF2;DPYSL2;MAT2A;LAMC1;PTMA;DAZAP2;ACTB;SARS;PAFAH1B1;ZNF207;RAP1B;CTSB;NCOR1;RAB11A;PGAM1;STAT1;SSR1;M6PR;TAGLN2;SRPR;BTG1;DEK;HSBP1;TSPAN3;PDHA1;PSME3;IPO7;ACTR3;AARS;CD9;TXNIP;ANXA1;PAICS;PFKP;ANP32A;HNRNPA0;STOM;RCN1;BCLAF1…	nucleic acid metabolic process	4.99893e-26	PXDN;KLF3;ZSCAN18;ATP8B1;LAMB1;CD38;CADM1;SNTB1;NGFRAP1;TOX;LAPTM4B;KIAA0408;NEFH;TJP1;ARMCX1;PLBD1;CD24;PITX2;GPX7;FKBP9;RPS6KA2;WFDC2;TRPS1;PRKACB;PRKD3;ZNF571;NID1;ZNF682;LPAR6;FZD6;RBMS1;BTBD3;ITM2B;LRRC3;TLR2;NAP1L2;CSPG4;SORT1;HLA-B;IL1B;SYNM;RSAD2;LMO3;COLEC12;ETV7;FAM13A;RECK;ZC4H2;SASH1;CA2;CHST15;PNMAL1;P2RX7;HOMER2;ZNF254;IGJ;RFPL1S;SOCS2;MECP2;MTSS1;BCL2L10;SCARB2;HERC5;HS3ST1;CDH2;SC…	response to other organism	0.00162538				PMM2-CDG Lymphoblasts RNA sequencing	cinnamamides		NA
Prestwick-1080	-5.42159				ATG4B;PAFAH1B2;HGS;SNF8;VPS28;MTMR14	macroautophagy	1.65826799503256e-06	ATG5						HDLBP;LITAF;CAPRIN1;CTNNA1;RCN1;IGFBP4;PWP1;SRGN;NASP;CTR9;LIG1;SDC3;IFIT1;RNF8;ALDH5A1;THBD;CYBB;EIF2AK2;SELL;SCN3B;MAL;TRIM3;MYLPF;GLRB;BMP5;WDR76;ITGB8;MMP3;CYP3A4;LIN7A;RASA2;TRIM25;DEFA4;EYA4;KCNH1;CYP3A43;SPIN2A;IL12B;ESRRG;RAB9BP1;EVI5;RAD50;ABCC9;RAB2A;ATN1;H1F0;CDC42EP3;ITSN1;CSF1;HABP4;RUNX1;GPR125;TSC22D2;DOK1;FGFR2;AKT2;CHRNA3;CEACAM7;SERPINE2;LARP1;SPRED2;GPATCH8;ASTN1;BAZ1B;COPG2IT1…	sperm DNA condensation	0.509103	NOP56;RPLP2;SON;ATP6V0E1;ID2;AP1G2;TSTA3;IL13RA1;FARSA;PPIE;FASTK;CLPP;MAP7;ABCB6;FBXO11;CDK10;SNTA1;PTPN18;KRAS;ACOX3;CPT2;EML1;LCK;ATG4B;TLR2;SURF2;ACYP1;OGG1;GEMIN4;ANGPT1;BCL2A1;CYTH3;THRB;DRP2;CCDC130;DOHH;HOXA11;NDUFA2;PPP6R1;PLAGL1;ABCC5;IKBKG;PAFAH1B2;TRMT1;SPPL2B;PFKL;IER3IP1;FKSG49;DYRK1A;GRK6;POLR2L;NDUFS7;SLC25A14;PHLDB1;TUBA4A;RALGAPA1;SQSTM1;SS18L1;RAP1GAP2;PFAS;H2AFX;RHEB;APITD1;MA…	pyrimidine nucleotide metabolic process	0.532632	DAP;PAFAH1B2;MDH1;CHMP2B;SH3GLB1;UVRAG;STAT2;ATG3;AKT1;ATG7;ATG4B;SNF8;VPS4B;ATG12;PRKAG1;MTMR14;MAP2K1;WDR45;HGS;SIRT2;TSG101;VPS33B;PIK3CA;PRKAB1;STAM;VPS37B;CALCOCO2;VPS28;ATG5;TSC1;FBXO7;ATG13;PIK3R4;RAB3GAP2	macroautophagy	8.0516e-31	SPTLC1;PEX13	sphinganine metabolic process	1	PMM2-CDG Fibroblast Proteomics			NA
Prestwick-559	-4.23184				RAB5A;SMARCE1;ATP1A1;ALDH3A2;KRR1;AP4S1	hexadecanal metabolic process	1	PRRX1;NGLY1;RIN2;MT2A;PRSS3;PCLO;PDLIM2	presynaptic signal transduction	1				SPARCL1;CDH1;NISCH;TBL1X;SPG7;ARHGAP1;TSPAN7;UNC119B;SVIL;LPP;DAPK1;ALDH1A3;TPBG;CD4;CXADR;PEX3;DUSP4;PPP1R3C;SNCA;EVPL;VTN;GSTM1;ISG20;TGFBR3;PLN;CCR1;NUFIP1;DBT;SCRG1;RUNX1T1;OSMR;FABP3;MMP13;EPHA1;PRRX1;ZNF135;PAX2;ZNF167;CXCL6;GABRA5;GAD2;KLF12;ZMYND8;F9;ZNF345;CD300C;CASQ2;NGLY1;CACNB2;KRT2;PROL1;ARHGAP6;CSH1;SPTAN1;DUT;AQP1;RIN2;SLC35D1;SNCG;ABCB1;SPAG6;RDH5;BCL11A;INHBE;KYNU;ARHGEF12;SCN11…	sterol biosynthetic process	1.35659e-07	ILF2;HNRNPD;DNAJA1;IPO7;PAICS;TMX2;ATP1B1;ANXA4;VAMP3;CTSC;AHSA1;UBE2N;EIF4A1;SORD;SEC23B;RUVBL1;SCAMP3;ARIH1;FADS2;NPTN;YIF1A;PPP3CA;IKBKAP;GTF2A2;NUDT21;NDUFV2;RHOBTB3;SSX2IP;TIMP2;ASF1A;STX7;NUCB2;VRK1;CYBB;MAPT;NMI;PSMC1;ZNF195;RGS4;RABIF;HOMER3;IDUA;BCAP29;AGPS;BTK;VAV2;ITGA4;AK2;RAB5A;PEX10;SCAMP1;CBFB;PQBP1;CITED2;KCNC1;DDOST;RPN2;G3BP2;STAT3;SYNCRIP;SF3B4;CDC5L;CDC42EP3;TFCP2;ABCB7;BRAP;A…	regulation of RNA splicing	0.0433027	RAP1B;ERC2;TGFB1I1;PEX1;MCM3AP;FLNB;HSBP1;RP2;DDHD2;SNUPN;BAG4;NRAS;COL4A1;MT2A;ATP1A1;BPGM;TPM2;HAPLN1;FGF5;ACTN1;CD59;MGMT;TMEM11;RAB5A;CSRP1;FGFR3;MYL9;PSMB6;PSMB5;HTR1D;LOX;LMOD1;TYK2;HLA-F;PRSS3;ACTN2;SOAT1;MLH1;ME1;VASP;ATP1A2;DAP;ALDH3A2;EPHB4;PRRX1;DAD1;RPL37;RPS28;ATP8B2;HGFAC;TAF10;ORC2;KRR1;ENDOG;FLOT2;NFIX;PDCD1;SF3A2;NEDD8;ADRM1;ATP2B3;KANK2;RALGAPA1;THOC7;WDR73;DARS2;SMARCD3;RYBP;WI…	response to glycoside	1				NGLY1-CDDG Fibroblast Proteomics			NA
Prestwick-642	-4.69183	ACAA2;MAST4;CBX6;IQSEC1;LRBA;GAPVD1;BCL2L13;TTLL4;DAG1;APPBP2;PTPRM;SRP54;MRPS14;SLC12A2;TDRD7;GAN;DST	angiogenesis involved in wound healing	1	TIMP3;RORA;IGSF9B;IGFBP5;IRX5;PARD6B	regulation of skeletal muscle hypertrophy	1	FAS;BIN1;SLC2A1;CDC42EP4;ALDH6A1;ENPEP;ARHGEF26	positive regulation of actin filament polymerization	1	ATF5;MTAP;TMEM134;FKBP10;TWSG1;DHFR;RPS11;MTRF1L;TM7SF3;LUZP1;VEGFB;JUND;NFKBIE	neural fold bending	1	PTPRF;LAMC1;BAP1;IDH3B;DUSP3;ECE1;ACAA2;PAF1;CELF2;CSK;PISD;RANBP1;IGFBP2;SLC7A8;GNL1;ORC4;KCNAB2;MFAP2;IFNAR1;TECPR2;TMC6;AK4;GAP43;DPH2;TOX;KLK3;FAS;SMAD7;BAIAP3;SASH3;NEB;CDC25C;AP1S1;TGFBRAP1;SERPINI1;VAV2;KISS1;PART1;RAC3;GRP;LDB2;AMH;PNLIPRP1;PDE6H;GCKR;AMHR2;MATN1;GUCY1A2;CC2D1A;GABRA3;INE1;CYP1A2;HCRTR1;FCAR;ATG10;DEFA6;FLNC;IFNA4;NEUROG3;GPX5;EI24;AMELX;PTRF;GABARAPL1;KRT7;COPS7A;AQP1;FE…	regulation of developmental process	0.425359	RPL10;PRDX2;MMP2;TIMP3;VAMP2;ENG;ZER1;PICALM;GLS;ZNF24;HPS1;PSD4;PLEK;ELF4;GPRC5B;PHACTR2;SFRP4;PRKX;C7orf23;MT1X;NAT9;SHB;RNF24;GLDC;IL6ST;ATF5;IRF5;SNX15;SIT1;RAD52;ACAN;IL17RA;WISP2;CD2;PSIP1;TM4SF5;MATK;PDK3;MRAS;DRD2;BCL2L1;EDN2;ATP2B3;CNGA3;DOC2B;ONECUT2;SORBS3;ST8SIA3;CACNA1F;BCL2L11;HIST1H2AJ;MBD1;HOXA3;SAP18;KLF5;TELO2;KIFC1;JAG2;PTCH1;VEGFC;RORA;ZNF257;HTR1B;NRP2;ATN1;MAP4K5;SH2D1A;ETV4…	positive regulation of cell communication	0.107099	PCDHGA3;DDIT4;BTG2;DDIT3;HLA-B;BHLHE40;IRF2;IL1RAP;PPP1R3C;PI15;ASCL1;CD55;YES1;UNC5B;EPHB3;PDPN;SLC2A1;LACTB2;QKI;SPON1;ABAT;ZFP36L1;NPC2;CDKN1A;IRX5;EGFR;PNP;PPAP2B;SLC25A21;NACC2;PDLIM5;CEBPB;ZFP36L2;NR2F1;ZCCHC24;MCC;PCDH11X;CDC42EP4;CNTNAP3B;NPTX2;C1orf54;FZD7;STK3;GSTM4;BCHE;PROX1;CXCR4;LUZP2;NAALAD2;FILIP1L;ZBTB7B;ATF3;ALDH6A1;TSPAN12;SMAD3;ERAP1;WIPF1;PDE3A;MAGEL2;ANGPTL2;EHD2;NXT2;ARHGEF…	system development	3.95225e-08	DNAJC24;DHFR;UBE2E1;SDHD;POFUT1;ANXA7;SLC12A2;TCEA1;ATP6V0C;TMEM41B;PPT1;DCXR;SNX2;DHX32;TOLLIP;CHMP2B;PIK3C2A;IMPACT;MOCS2;SYPL1;BPGM;CLNS1A;LARP4;CDYL;TOMM34;SLC31A1;CLDND1;CEPT1;GLUL;MUT;KIAA0319L;BCCIP;AIDA;NDUFAB1;WASL;NDUFB5;C6orf106;UBXN4;RIOK3;SLK;TOB1;HIPK3;PPP1R2;NOC3L;APOOL;STAT1;PTPN11;LIMS1;ATP1B1;NFE2L2;ZCCHC2;ARHGAP5;NFE2L1;GBAS;M6PR;YIPF6;COX6A1;PLEKHF2;TMED5;FDX1;DARS;COQ9;ENOPH1…	cellular localization	9.49839e-08	PMM2-CDG Brain Organoids RNA sequencing			NA
Prestwick-692	-5.71781	DYNC1LI2;HIPK3;TEAD1;FNTA;GAPVD1;RIOK3;PPDPF;DENND2A;AP3B1;ARL1;PSPH;ETV6;SRI;STAT3;RDX;RAB22A;NOC3L;PDSS2;FKBP14;GAN;DST	mRNA transcription	1	RAMP1;GRIK4;ASCL1;PTPRU;EPHB3;PPP1R1A;GFRA1;EDNRB;ARHGEF6;IGSF9B;MID1IP1;NTRK2;ADM	calcitonin family receptor signaling pathway	0.343594	PDPN;SPON1;CEBPD;PCDHGA3;SLC2A1;FGF2;NR3C1;TSPAN12;ARHGEF26	lymph vessel morphogenesis	1	BMP7;SORCS3;MTRF1L;BCL2L13;TMEM109;NQO2;WIPI2;LLGL1;TXN;RRAGC;LUZP1	neural fold formation	0.133968	UBA7;P4HB;DUSP1;GNAI3;PSMD13;ELF3;PODXL;CYB5B;BCR;FABP5;SEC24D;GALE;CRIM1;MCRS1;SLC25A4;SSX2IP;TLE1;MTF2;ZNF217;VSNL1;KRAS;GULP1;SYNGR1;GALK1;INPP4A;PHF16;AKAP10;CDC25C;NPAS2;SNX15;STRN;SNX7;ROR1;PRKD1;ELK4;SLC24A1;PI4KB;DNAJC4;PDE6H;UBN1;DEFA4;ATP12A;GLRA2;BTN3A1;TNFRSF13B;FCAR;C22orf24;ATG10;SP140;SORBS3;PDPN;GLP1R;MSR1;KLF6;AQP1;TM9SF1;SPON1;NTHL1;TBL3;COPS2;SPAG6;MYOC;PLCB2;MYO6;UBE2I;ATN1;TA…	regulation of cell cycle checkpoint	0.326637	AP2B1;PTPRF;LRP1;RPLP2;RAB13;HIST2H2BE;TGFB1;MTHFS;STC2;TRIM38;SLA;PCCA;IL2RG;SIPA1;STK11;CXCL1;RAMP1;FGB;MAPK8IP2;VIL1;CSRP3;TRADD;TSPAN9;STAT4;ITGA2B;ADAM22;EDN2;LY6H;HOXA7;HTR6;AQP7;PTH;SLC30A3;SOX5;CSN3;RBPMS;GRIK4;NR2F6;BMP7;TGFB1I1;PADI2;MAP2K7;BBS9;ASCL1;CSF2;SYN2;CDC14A;SPAM1;ZNF614;PHEX;MASP1;NRP2;KIR2DL1;FGFR1;EDA;KCNQ1;PTPRU;LILRB1;NR6A1;ALAS2;ALDOAP2;LAT2;GRINA;IGFBP3;CHMP7;ENDOD1;TME…	signal transduction	0.00529027	PCDHGA3;DDIT4;BTG2;DDIT3;HLA-B;BHLHE40;IRF2;IL1RAP;PPP1R3C;PI15;ASCL1;CD55;YES1;UNC5B;EPHB3;PDPN;SLC2A1;LACTB2;QKI;SPON1;ABAT;ZFP36L1;NPC2;CDKN1A;IRX5;EGFR;PNP;PPAP2B;SLC25A21;NACC2;PDLIM5;CEBPB;ZFP36L2;NR2F1;ZCCHC24;MCC;PCDH11X;CDC42EP4;CNTNAP3B;NPTX2;C1orf54;FZD7;STK3;GSTM4;BCHE;PROX1;CXCR4;LUZP2;NAALAD2;FILIP1L;ZBTB7B;ATF3;ALDH6A1;TSPAN12;SMAD3;ERAP1;WIPF1;PDE3A;MAGEL2;ANGPTL2;EHD2;NXT2;ARHGEF…	system development	3.95225e-08	DNAJC24;DHFR;UBE2E1;SDHD;POFUT1;ANXA7;SLC12A2;TCEA1;ATP6V0C;TMEM41B;PPT1;DCXR;SNX2;DHX32;TOLLIP;CHMP2B;PIK3C2A;IMPACT;MOCS2;SYPL1;BPGM;CLNS1A;LARP4;CDYL;TOMM34;SLC31A1;CLDND1;CEPT1;GLUL;MUT;KIAA0319L;BCCIP;AIDA;NDUFAB1;WASL;NDUFB5;C6orf106;UBXN4;RIOK3;SLK;TOB1;HIPK3;PPP1R2;NOC3L;APOOL;STAT1;PTPN11;LIMS1;ATP1B1;NFE2L2;ZCCHC2;ARHGAP5;NFE2L1;GBAS;M6PR;YIPF6;COX6A1;PLEKHF2;TMED5;FDX1;DARS;COQ9;ENOPH1…	cellular localization	9.49839e-08	PMM2-CDG Brain Organoids RNA sequencing		glucocorticoid receptor agonist	NA
proguanil	-5.27428		NA	NA	ZRSR2;DAD1;GPX4;SURF2;COMT;MPDU1;SULT1A1;RBFA;SRSF7	organic hydroxy compound catabolic process	1	BTN2A1;GYG2;EIF1AY	glycogen biosynthetic process	1		NA	NA	ITGB5;KDM5B;SCARB2;TBC1D5;COL3A1;MPZL1;TACC2;STAT5A;PTPRN2;TTC37;PRDM2;ARHGEF9;WBP4;COG5;PROCR;TDG;SLA;MPZL2;PSMB9;SYNGR1;MT1X;PIK3CA;MMP1;FARP2;IRF4;ATP7B;NAIP;CLASRP;CIB2;STAT2;PAFAH2;CRABP1;PEX7;AAK1;IRF5;SLC4A1;SCYL3;IPO8;GFRA2;BPHL;CPEB3;PCSK1;YTHDC2;ITGA4;BATF;SFTPC;CD84;EPHA3;COLQ;TPM1;SERPINB7;PSG11;NTNG1;TFEC;DNAJC4;L3MBTL1;GNA13;ZFP37;KRT32;ZNF45;CDK13;HIST1H4A;UGT8;ST13;CDC42EP3;B4GALT…	sterol biosynthetic process	1.89809e-05	RERE;RAB5C;JUNB;PPP1R10;MX1;MBD3;FXYD3;SPOCK2;SP100;FHL2;MET;MID1;TPMT;CNN1;VPRBP;REST;STC1;TFF3;ALDH3B2;CD79B;KCNJ8;EHD2;TBKBP1;SNX15;ZNF415;HRH1;TRAIP;RAB3B;CD27;CPA2;CDKL5;KRT31;CCNT1;KCNJ12;RBMXL2;SIX6;PRMT8;RBPMS;CACNA1C;GRIA3;TSC22D4;MYH4;TACR3;HOXB1;CABP1;GFI1B;AP3D1;CYB561;PRKCB;HABP4;LAMA4;ITPK1;RUFY3;ZNF257;TTLL5;PDX1;STK4;PSTPIP1;AAK1;ESR1;PDE4A;LAMB1;IGLJ3;SORBS1;THPO;PVRL1;FAF2;MAPK8…	regulation of transepithelial transport	0.399171	GSTT1;COMT;KDELR2;NT5DC2;PIR;GYG2;GRM1;SLC35E3;CTPS2;VGF;TXLNG;PSMD10;BRF2;CHM;TXNRD2;UBA1;PLP1;DCUN1D2;DAD1;RBFA;ING1;KLHL1;USP22;PDK3;EIF4E2;CDK16;USP9X;ZNHIT3;GPN2;GNPDA1;SURF2;STS;MPDU1;BUB1;SRSF7;SCAMP4;EIF1AX;EIF4A3;POLE2;MCFD2;PCIF1;FEM1B;DPM1;ARL1;PABPN1;BTN2A1;RPS6KA3;ZRSR2;EIF4EBP2;GPRC5B;SLC25A44;AMDHD2;RHOG;ALKBH4;BOLA1;BTD;PTPRK;COX6C;COX7A2L;LIFR;ANTXR1;DROSHA;ZHX2;GSR;GPX4;MFGE8;SL…	N-acetylglucosamine catabolic process	0.644307		NA	NA	ALG13-CDG Brain Organoids Proteomics	chlorobenzenes	antimalarials	Malaria caused by plasmodium falciparum, Acute uncomplicated malaria caused by plasmodium falciparum
proscillaridin	-4.72118				GSN;FAT1;NEDD9;GSTM3;MECP2;RNF103;FAM13A;SOCS2;KLF9;FZD6;VDR;ISG20;RPS6KA2;SSPN;ZNF91;XAF1;GFI1;ZNF571;TGFBR2;CADM1;ARHGEF6;VWA5A;P2RX1;ZNF629;PDE4DIP;MT1F;CRYBG3;SNTB1;PVT1;JRK;ZNF573;RNF130;PRKD3;PLBD1;CHST12;BCL11A;HERC5;TJP1;TRIM2;MTSS1;CHST15;SEMA4D;KIAA0513;CARD8;LHX1;ZNF43;PITX2;LAMB1;SYNM;SASH1;BHLHB9;ZNF682;ZNF813;IMPACT;ARMCX1;GALNT11;NAP1L2;SH2D4A;RAPGEF2;SCARB2;DNMT3A	negative regulation of dendrite extension	1	ITGA6;FILIP1L;PIM2;TOX;TLR2;QPCT;SLC15A2;SERPINI1;ARHGAP6;CDH15;ZNF254;LAPTM4B;CD24;HLA-B;SERPINB9;COL4A6;WISP1;GYPA;PXDN;SNTB1;TMEM2;PNMAL1;FAM46C;CHRM4;SASH1;MECP2;RNF103;DNAJB9;KLF9;RBMS1;FGFR3;LMO3;NOVA1;IL18RAP;MAN1A1;ZNF695;CADM1;NPY2R;SORT1;OLFML2A;KLF3;LGI2;MX1;CYP27A1;FZD6;VWA5A;ASCL2;C10orf10;COL19A1;TJP1;ARHGAP5;TCL6;COLEC12;IL1B	regulation of natural killer cell mediated cytotoxicity	0.173525785600102				TARDBP;ABCF1;DAD1;YY1;ZNF259;C1D;SART3;SMNDC1;ATP6V0B;USP22;C11orf58;TCEB2;ATP6V0E1;TMEM59;MARCKSL1;GABARAP;CALM1;CTSA;CD63;UBE2L3;KDELR2;FKBP1A;ACADVL;MAPRE1;SKP1;PTP4A1;ARF3;SUMO3;GNB1;CALU;NFE2L1;STMN1;PEA15;ACO2;DAZAP2;MCL1;PAFAH1B1;PSMD8;LAMP2;ZNF207;RAP1B;BCAP31;PPP1CA;GNB2;NCOR1;CNOT1;DHCR24;STRAP;NOP56;HDGF;MGEA5;M6PR;HLA-E;BTG1;COX6A1;RAB14;TMED10;VCL;CALR;HSBP1;ARPC1A;ATP6V0C;SDCBP;RPL3…	regulation of nitrogen compound metabolic process	1.86099e-15	RFC2;HSPA6;TRADD;EIF3D;GDI2;EIF3F;NARS;STARD7;DDX5;CBX3;KHDRBS1;NONO;EEF2;ANAPC5;HNRNPU;EIF3A;WDR1;NCL;CSRP1;NDRG1;GLUL;DNAJB1;UBE2D3;XBP1;SRSF11;DDX24;GSN;RPL13A;CAPRIN1;PTP4A1;RAN;DPYSL2;MAT2A;SARS;ZYX;PAFAH1B1;EPRS;AHCYL1;NCOR1;FLNA;RAB11A;CCT8;CCT4;PSMD4;RHOC;TRA2B;MGEA5;CCT3;TACC1;EIF4A2;PPM1G;DCTN2;SEPHS2;ANXA6;SNX17;IPO7;CKAP4;CD9;ANXA1;PAICS;YWHAH;ADD3;PFKP;ANP32A;HNRNPA0;CTTN;PABPC4;PSMC…	cellular nitrogen compound metabolic process	1.06342e-24	PXDN;KLF3;ZSCAN18;ATP8B1;LAMB1;CD38;CADM1;SNTB1;NGFRAP1;TOX;LAPTM4B;KIAA0408;NEFH;TJP1;ARMCX1;PLBD1;CD24;PITX2;GPX7;FKBP9;RPS6KA2;WFDC2;TRPS1;PRKACB;PRKD3;ZNF571;NID1;ZNF682;LPAR6;FZD6;RBMS1;BTBD3;ITM2B;LRRC3;TLR2;NAP1L2;CSPG4;SORT1;HLA-B;IL1B;SYNM;RSAD2;LMO3;COLEC12;ETV7;FAM13A;RECK;ZC4H2;SASH1;CA2;CHST15;PNMAL1;P2RX7;HOMER2;ZNF254;IGJ;RFPL1S;SOCS2;MECP2;MTSS1;BCL2L10;SCARB2;HERC5;HS3ST1;CDH2;SC…	response to other organism	0.00162538				PMM2-CDG Lymphoblasts RNA sequencing			NA
proscillaridin	-4.31313				GDI2;YWHAH;DAB2;PHGDH;VIM;GYG1;BNIP3;ARHGAP1;ERLIN1;NFX1;APPBP2;UGDH;MTHFS;NMI;KBTBD11;ETV6;FLNB;ADH5;SLC43A3;SERPINB6;XPOT;BMPR1A;BTN3A3;AKR1A1;NNMT;FABP5;LOXL1;ENPP4;GHR;SRI;PGM3;EPB41L1;KANK1;TIPRL;MYOF;HS1BP3;HS3ST3A1;RNF144A;GZMA;OXTR;PBXIP1;MEGF8;ADA	purine ribonucleoside catabolic process	0.683043045424925	TMEM59;DAP;SNRPC;BAZ2A;UCHL1;NME1;CD55;NNMT;UBE2K;ACTA1;ARID3A;CALML3;TPI1;NFASC;SPP2;TP53I11;UBE2H;TWSG1;LIN7C;KDSR;VAMP2;NET1;APPBP2;RNF144A;TMSB15A;SLC8A1;OR7A17;TFPI2;SDHD;GNG10;MAP2K1;F3;SLC16A2;ISCA1;RND3;PIAS4	positive regulation of protein deacetylation	1				TARDBP;ABCF1;DAD1;YY1;ZNF259;C1D;SART3;SMNDC1;ATP6V0B;USP22;C11orf58;TCEB2;ATP6V0E1;TMEM59;MARCKSL1;GABARAP;CALM1;CTSA;CD63;UBE2L3;KDELR2;FKBP1A;ACADVL;MAPRE1;SKP1;PTP4A1;ARF3;SUMO3;GNB1;CALU;NFE2L1;STMN1;PEA15;ACO2;DAZAP2;MCL1;PAFAH1B1;PSMD8;LAMP2;ZNF207;RAP1B;BCAP31;PPP1CA;GNB2;NCOR1;CNOT1;DHCR24;STRAP;NOP56;HDGF;MGEA5;M6PR;HLA-E;BTG1;COX6A1;RAB14;TMED10;VCL;CALR;HSBP1;ARPC1A;ATP6V0C;SDCBP;RPL3…	regulation of nitrogen compound metabolic process	1.86099e-15	RFC2;HSPA6;TRADD;EIF3D;GDI2;EIF3F;NARS;STARD7;DDX5;CBX3;KHDRBS1;NONO;EEF2;ANAPC5;HNRNPU;EIF3A;WDR1;NCL;CSRP1;NDRG1;GLUL;DNAJB1;UBE2D3;XBP1;SRSF11;DDX24;GSN;RPL13A;CAPRIN1;PTP4A1;RAN;DPYSL2;MAT2A;SARS;ZYX;PAFAH1B1;EPRS;AHCYL1;NCOR1;FLNA;RAB11A;CCT8;CCT4;PSMD4;RHOC;TRA2B;MGEA5;CCT3;TACC1;EIF4A2;PPM1G;DCTN2;SEPHS2;ANXA6;SNX17;IPO7;CKAP4;CD9;ANXA1;PAICS;YWHAH;ADD3;PFKP;ANP32A;HNRNPA0;CTTN;PABPC4;PSMC…	cellular nitrogen compound metabolic process	1.06342e-24	IGF2;PLEK;SPP2;TMSB15A;GZMA;TMSB4X;DAP;URM1;APBA1;EIF4EBP1;NNMT;TNXB;FLNB;SHANK1;KDELR1;ISG15;OR7A17;SLC6A16;EMP3;UCHL1;SRI;GFPT2;LOXL1;PGM1;LIMD2;PIAS4;PHGDH;COTL1;PGM3;TGFBI;GZMB;HS1BP3;UBE2D1;AKR1A1;UGDH;GDI2;MDH1;SLC43A3;NUTF2;HEBP2;MYL12A;G6PD;TIPRL;PMM2;BTN3A3;PLD3;ADA;RWDD1;GBP1;SERPINB6;XPOT;GYG1;PGLS;KBTBD11;NMI;ADH5;CNDP2;ARHGAP1;DENR;TSC22D4;YWHAH;SH3GL1;UBE2K;HS3ST3A1;MTHFS;PYGB;TPI1;…	generation of precursor metabolites and energy	0.162355				ALG1-CDG Fibroblast Proteomics			NA
pseudopelletierine	-4.38989				GDI2;NET1;NUTF2;ERLIN1;IGF2BP3;NMI;TMEM59;KDELR1;GYG1;BNIP3;AKR1A1;SDHD;FABP5;UBE2K;APPBP2;MAP2K1;DRG2;HEBP2;BMPR1A;EMP2;ADH5;ISCA1;PGM3;HMGA1;DAB2;SERPINB6;MYOF;MAP2K2;ARHGAP1;ADA;CNDP2;PGLS;TWSG1;EIF4EBP1;UBE2H;LOXL1;ITGB8;EPHA3	early endosome to late endosome transport	0.0608385142025785	SLC43A3;MAP2K2;EPHA3;APOA2;COTL1;LMO7;TMSB15A;HMGA1;CD55;SMPD1	regulation of vesicle-mediated transport	1				PRKCSH;TPP1;GOLGB1;ENC1;UBE2D2;DPYSL3;FSCN1;NISCH;CLCN3;CYB5R3;BLVRB;TNFAIP2;ATP6V1C1;NELL2;S100A9;AKAP17A;TTLL3;VASH1;SYT1;WASF3;TCIRG1;STK11;LCAT;EEF1A2;RPS6KA5;RRAD;IL6ST;BAIAP3;SLC22A18;ADAM8;CXCL13;TFAP2C;PHYHIP;CLDN10;WAS;DPYSL4;TYK2;ZDHHC24;FXYD2;FAM50B;MARCO;ZNF197;S100A12;PTPN11;KIAA0319;HOXA4;S1PR4;MAP4K4;CST6;GP2;NAT8B;CCDC106;TNIP1;PLA2G10;MOGAT2;NBR2;KRT37;SSX3;KRT83;NR6A1;NCOR2;FCN2…	glomerulus development	0.1738	GDI2;ILF2;HNRNPD;APP;NCL;YWHAZ;PHB;UBE2D3;HMGB1;GOT2;SRSF2;MAT2A;EPRS;CCND2;PPT1;PAICS;EIF5B;ANP32A;TMX2;UBA2;ANXA7;DHX15;TRAM1;CLIC4;SORD;USP14;API5;PSMC6;MTHFD2;CLINT1;NET1;HDAC2;ATMIN;ABCE1;ETFA;CCT2;NASP;KIAA0196;ZMYM4;KPNA1;SPTLC1;TCOF1;NUTF2;ERLIN1;GFPT1;PPP2R1B;NUP88;BAG5;CAV1;MTFR1;TPP2;CCNA2;SLC7A6;CD2AP;NUCB2;DIO2;TBCE;UTP18;DLGAP5;CD302;IGF2BP3;MRPL12;NMI;RFC3;STAU2;ACOX3;AGA;POT1;TMED…	intracellular transport	3.10226e-17	IGF2;PLEK;SPP2;TMSB15A;GZMA;TMSB4X;DAP;URM1;APBA1;EIF4EBP1;NNMT;TNXB;FLNB;SHANK1;KDELR1;ISG15;OR7A17;SLC6A16;EMP3;UCHL1;SRI;GFPT2;LOXL1;PGM1;LIMD2;PIAS4;PHGDH;COTL1;PGM3;TGFBI;GZMB;HS1BP3;UBE2D1;AKR1A1;UGDH;GDI2;MDH1;SLC43A3;NUTF2;HEBP2;MYL12A;G6PD;TIPRL;PMM2;BTN3A3;PLD3;ADA;RWDD1;GBP1;SERPINB6;XPOT;GYG1;PGLS;KBTBD11;NMI;ADH5;CNDP2;ARHGAP1;DENR;TSC22D4;YWHAH;SH3GL1;UBE2K;HS3ST3A1;MTHFS;PYGB;TPI1;…	generation of precursor metabolites and energy	0.162355				ALG1-CDG Fibroblast Proteomics	alkaloid		NA
puromycin	-4.0153				GTF3A;ELAC2;EPHB4;SLC4A7;ACTN1;EXTL2;DDHD2;TMED7;VKORC1;DARS2;DAD1;CD59;NEDD8;ALDH3A2;MYCBP;BPGM;ACTN2;FGFR3;ENDOG;RPS28;WIPF2;ATP8B2;GMPR2;KANK2;BCL7C;ATP1A1;HSBP1;VASP;PSMB5;RNF5;SCAMP4;SSR3;LXN;TAF10;MGMT;TYK2;SNUPN;PRSS3;RIN2;MCM3AP	aspartyl-tRNA aminoacylation	1	HSBP1;DAP;ADRM1;RYBP;ZBTB1;PAFAH2;SERINC1;RAB5A;SMARCE1;KRR1;ME1;CGRRF1;TYK2;AP4S1;WDR73;ZNF184;RSL24D1;LMF1;NGLY1;CSRP1;HLA-F;ZFP37;PCLO;MT2A;LOX;TNS1;WIPF2;MRPL46	positive regulation of natural killer cell activation	1				HSPA6;HSP90AB1;IK;SNX3;PRKAR1A;CLTC;PTGES3;UBB;SOD1;DNAJB1;UBE2D3;PTTG1IP;LITAF;MAPRE1;PTP4A1;FTH1;ARL6IP5;PEA15;MCL1;HSPD1;CCT7;PLOD1;CTSB;TMEM66;PSAP;RNF114;STRAP;CCT4;DNAJA1;FKBP4;MGEA5;HLA-E;CCT3;TACC1;SLC3A2;VCL;HSBP1;SDCBP;TAX1BP1;HIF1A;RBM4;CKAP4;TXNIP;ANXA1;JUP;DUSP1;GOLGB1;PSMC2;SF3B1;TM9SF2;ATP6V1B2;DAP;ARF4;THBS1;NUDC;ARCN1;PITPNA;IDH1;SEPW1;DDX3X;RAD23B;PSMD13;BTG2;TARS;ADRM1;CCT6A;ET…	regulation of nitrogen compound metabolic process	8.96527e-45	THRA;ARF3;STARD7;SLC25A3;ERH;NONO;EIF3A;NCL;SET;NDRG1;SSR2;SLC25A5;TOMM20;SF3B3;DDX24;DYNLL1;GOT2;SRSF2;MAT2A;PTMA;STMN1;PRDX6;CNOT1;DHCR24;NOP56;HDGF;AHCY;TAGLN2;PHC2;VCL;GLUD1;CCND2;TSPAN3;PSME3;IPO7;HADHB;PAICS;EIF1AX;YWHAH;EIF5B;CD99;HADH;PFKP;ANP32A;HNRNPA0;STOM;PABPC4;NHP2L1;TUBA1B;SDHA;USP9X;CSE1L;TUFM;ACLY;SRSF7;PLP2;EIF2S1;ARHGDIA;LRPAP1;AMD1;CTBP2;SLC2A1;COX7A2L;TXNRD1;FDPS;HNRNPAB;EIF4…	organonitrogen compound biosynthetic process	1.1144e-24	RAP1B;ERC2;TGFB1I1;PEX1;MCM3AP;FLNB;HSBP1;RP2;DDHD2;SNUPN;BAG4;NRAS;COL4A1;MT2A;ATP1A1;BPGM;TPM2;HAPLN1;FGF5;ACTN1;CD59;MGMT;TMEM11;RAB5A;CSRP1;FGFR3;MYL9;PSMB6;PSMB5;HTR1D;LOX;LMOD1;TYK2;HLA-F;PRSS3;ACTN2;SOAT1;MLH1;ME1;VASP;ATP1A2;DAP;ALDH3A2;EPHB4;PRRX1;DAD1;RPL37;RPS28;ATP8B2;HGFAC;TAF10;ORC2;KRR1;ENDOG;FLOT2;NFIX;PDCD1;SF3A2;NEDD8;ADRM1;ATP2B3;KANK2;RALGAPA1;THOC7;WDR73;DARS2;SMARCD3;RYBP;WI…	response to glycoside	1				NGLY1-CDDG Fibroblast Proteomics	antibiotic	aminonucleoside antibiotic	NA
quercetin	-4.11471				GAS6;SASH1;RALGPS2;PRKACB;SEMA4D;RBMS1;VDR;RPS6KA2;TLR2;RECK;GFI1;ZNF571;CA2;ARHGEF6;CRYBG3;LPAR6;CHST12;BCL11A;ETV7;ITGA6;TJP1;FZD6;FILIP1L;FGFR3;KIAA0513;TGFBR2;WISP1;PDE4DIP;NAP1L2;PXMP4;IL1B;GSN;MT1F	regulation of calcidiol 1-monooxygenase activity	0.0104780220200073	MECP2;DNAJB9;FAM13A;XAF1;PDE4DIP;SASH1;PSTPIP2;CLEC2D;ZDHHC11;CD24;FAT1;NEDD9;CHST15;KLF9;CARD8;SERPINI1;HLA-B;SHOX2;TCL6;FGL2;C1R;ZC4H2	regulation of branching morphogenesis of a nerve	0.515959635532169				PTP4A1;KIAA0494;KIF5B;MTMR3;MTA1;UBE2B;C14orf1;BCAM;DDX28;ACTA1;GNG11;MAOA;ALPP;PSG5;ADAM8;GLI3;TFAP2C;FXYD1;MDM2;BCHE;CCL20;IPO8;PTPN11;SLC4A3;TDO2;KL;ADAM28;CYP4F11;MEOX2;KPNA5;SHC3;ABAT;CST6;NR0B1;HBZ;NPAS1;EPB41L3;VAMP1;CDH12;DEFA4;DOC2B;CCL16;SFRP5;C6orf10;CDKN2B;FZD9;DOK4;NR4A3;MMP16;KCNB2;KLF12;ABCC9;FLOT1;SUPT6H;ECM1;IGHM;PTN;DLK1;ERAP1;APBA2;TSPAN5;PCM1;CELA3A;ABCA4;FOXA2;C6;PDLIM3;MR1;A…	cellular metabolic process	0.000179073	GAS6;RAB5B;TIMM17A;SEL1L;MTOR;LYPLA2;UBE4B;RXRA;CYP1B1;PHKB;BCL6;PAK4;ATG13;LZTR1;FEZ1;NDST2;MAPT;CASP9;LIG3;ZBTB43;TRAF5;KCNN4;CD22;GNL3L;CYP2J2;PSPH;TRMT2B;RCE1;GATA4;TYK2;BPHL;SULT2B1;TCP11L1;FUT1;OPA3;PDE1B;SLK;GUCY1A2;ZMYND8;ALOX15;COLEC10;EHMT2;NGLY1;UNC45A;XRCC2;CEP170;ARHGEF16;LOC81691;ISG20L2;FGR;CFLAR;PLXNB2;LGALS8;OSBPL2;CLCN7;DDIT3;CES2;SLC35A3;MALT1;KCNH2;ABCA2;RANBP3;GABPA;P2RX5;ATM…	cell cycle process	1.80334e-17	PXDN;KLF3;ZSCAN18;ATP8B1;LAMB1;CD38;CADM1;SNTB1;NGFRAP1;TOX;LAPTM4B;KIAA0408;NEFH;TJP1;ARMCX1;PLBD1;CD24;PITX2;GPX7;FKBP9;RPS6KA2;WFDC2;TRPS1;PRKACB;PRKD3;ZNF571;NID1;ZNF682;LPAR6;FZD6;RBMS1;BTBD3;ITM2B;LRRC3;TLR2;NAP1L2;CSPG4;SORT1;HLA-B;IL1B;SYNM;RSAD2;LMO3;COLEC12;ETV7;FAM13A;RECK;ZC4H2;SASH1;CA2;CHST15;PNMAL1;P2RX7;HOMER2;ZNF254;IGJ;RFPL1S;SOCS2;MECP2;MTSS1;BCL2L10;SCARB2;HERC5;HS3ST1;CDH2;SC…	response to other organism	0.00162538				PMM2-CDG Lymphoblasts RNA sequencing	hydroxyflavone	antioxidant	NA
quinostatin	-3.75377				PISD;KRR1;TMEM11;FGFR3;CGRRF1;ENDOG;ORC2;RP2;WDR73;RALGAPA1;KANK2;MRPL46;RYBP;NRAS;MYCBP;ME1;RSL24D1;TPRKB	mitochondrial DNA catabolic process	1	SERINC1;RNF5;MT2A;ATP2B3;TAF10;TYK2;FGF5;LMOD1	SAGA complex assembly	1				HSPA6;TMEM59;NDRG1;GLUL;CTSA;GRN;NUMA1;CIRBP;AHCYL1;PSAP;BTG1;TAX1BP1;DUSP1;GOLGB1;ILK;BTG2;MKRN1;TOP2A;ZFP36L2;NBR1;SOX4;JUN;JUNB;NFKBIA;TGFBI;KDM5B;GLB1;INSIG1;TNC;SNX1;TP53;DDX42;MYOF;SH3BP5;UBXN1;AFF1;CD55;PLK2;PPP1R15A;WIPI2;RB1CC1;KDM5A;NEDD9;CNOT8;VEZF1;LAMA4;CUL4B;BRD8;PARP4;SERPINF1;TACSTD2;MXI1;KIAA0430;MYC;CYP1B1;ERBB3;SYF2;EAPP;NPC1;HIST2H2BE;BET1;FOXO1;PDCD4;CCNG2;ATP6V1C1;MAP7;RFX5;…	anatomical structure morphogenesis	2.57738e-06	DDX5;SMNDC1;ATP6V0B;DNAJB1;UBE2D3;UBE2L3;HSPA9;KDELR2;DYNLL1;ACTR1A;SRSF2;CALU;MAT2A;ATF4;ODC1;HSPA1A;PAFAH1B1;MAP4;DNAJA1;SSR1;TRA2B;FKBP4;MGEA5;IMMT;PDHA1;TXNIP;EIF1AX;RAB6A;ANP32A;PIP4K2B;MGAT1;EIF2S1;NUDC;TMX2;PITPNA;AMD1;DDX3X;PPP1R7;ATP1B1;SLC2A1;OGDH;CCT6A;ETS2;UBE2D2;TMEM109;OAZ2;CUL3;UBAP2L;ADRBK1;PLEKHB2;WDR77;TTC1;EIF4E;TIA1;DKC1;PPIF;USP7;TSN;G3BP1;UBE2N;SAR1A;RAE1;ETF1;TMX4;PPP4R1;IE…	RNA processing	8.83122e-19	RAP1B;ERC2;TGFB1I1;PEX1;MCM3AP;FLNB;HSBP1;RP2;DDHD2;SNUPN;BAG4;NRAS;COL4A1;MT2A;ATP1A1;BPGM;TPM2;HAPLN1;FGF5;ACTN1;CD59;MGMT;TMEM11;RAB5A;CSRP1;FGFR3;MYL9;PSMB6;PSMB5;HTR1D;LOX;LMOD1;TYK2;HLA-F;PRSS3;ACTN2;SOAT1;MLH1;ME1;VASP;ATP1A2;DAP;ALDH3A2;EPHB4;PRRX1;DAD1;RPL37;RPS28;ATP8B2;HGFAC;TAF10;ORC2;KRR1;ENDOG;FLOT2;NFIX;PDCD1;SF3A2;NEDD8;ADRM1;ATP2B3;KANK2;RALGAPA1;THOC7;WDR73;DARS2;SMARCD3;RYBP;WI…	response to glycoside	1				NGLY1-CDDG Fibroblast Proteomics	quinolines	inhibits PI3Ks	NA
ramipril	-4.98286	KDM6A;CRYM;FHL3;RP2;COL3A1;CYP1B1;FOXN2;PDLIM7	muscle structure development	1	BDNF;SLC8A1;CRIP2;SLC25A16;KIF13A;PEA15;NFIB	mitochondrial coenzyme A transmembrane transport	1	RGS12;CTSC;MT3;MAX;UBAP2L;MASP1	positive regulation of oxygen metabolic process	1	SVIL;LIN7A;NID1	protein localization to basolateral plasma membrane	1	CAPZA2;SRGN;SPEN;SLC16A1;HTT;ZER1;TRIB2;EFNB1;SDC3;KLHL21;SPTLC2;ZNF148;B3GAT3;RTN1;ARHGEF17;NSUN5;ZBTB40;KDM6A;PHACTR2;C11orf9;ACPP;APBB3;HOXB7;ADAM12;PEX12;TMEFF1;UST;MFSD7;AP1S1;SCO2;SLC13A3;BBOX1;SMAD3;CRYM;BTG3;FGFR1OP;ALDH3B1;MDM4;RGS12;CLGN;LIFR;PSMC3IP;PLXNB3;HIST1H4C;FAM155B;SUPT3H;RPGRIP1;HCG4;RPL3L;TRIM25;CSF2RA;CEACAM4;CDK13;STX2;ERCC6;TP63;EMR2;MOBP;KRT33B;PTPN22;MSR1;HIST1H2AJ;EPHX2…	response to stimulus	0.361316	ANAPC5;BAZ2A;ZFP36L2;CRTAP;WWTR1;UNG;ACADS;SVIL;NDST1;KIAA0391;AAGAB;CYTH1;PEX5;TG;TTLL4;CDC42BPA;CA12;LGALS4;SYNGR1;GOLGA2;INPP4A;PARVB;NCAN;PAFAH2;TRPM2;CNTFR;F2;TUFT1;JAKMIP2;OMD;TAF13;ADAM23;CHML;ZNF167;BDNF;LIN7A;NUP155;DSG1;UPF3A;SFRP5;CENPI;DDX3X;NPHS1;DOK4;INSR;S100G;EVX1;CDC14B;ISG20L2;IFNA14;LIPE;IL9;ACVR1B;HIST1H1A;PDIA4;EHD1;UBN1;SART3;RUNX1;CD74;CLCA1;BMPR2;MS4A1;SGCA;CYR61;CNOT4;ASA…	positive regulation of DNA repair	0.78326	DNASE2;C11orf58;PITPNM1;NFIB;TP53I11;MGST3;RGS12;SYNM;PGRMC2;CETN3;TM9SF1;TAPBP;PRODH;CBFA2T2;PRKAB2;SORBS3;SRGAP2;KHDRBS3;HSPA4L;COL2A1;TTR;SLC4A2;ALPL;GPX1;ANXA5;CLU;HSPA5;ACP2;SLC2A1;EZR;SLC25A16;PGAM1;NFYA;BDNF;MT3;HMGB2;ABCD3;PEX2;AKT1;SLC8A1;GPC1;IDUA;TSPAN7;CASP3;HSPA13;MASP1;TUB;EFNB2;CRIP2;METAP1;CTSC;HSPA2;CASP6;MAX;B2M;RPS29;RPS24;GNG3;RELN;MT1X;SP2;SOX4;ADCY2;TFCP2;TUSC3;COL4A6;UBAP2L…	multicellular organismal-level homeostasis	0.735858	ISLR;LIN7A;CASK;PMM2;TOX3;KDM6A;HSPA12A;ADCY6;EPB41L2;EDIL3;PLXNA2;SH3BGRL;RP2;PDE5A;ALDH1A2;SLC25A14;MPZL1;FKBP9;SVIL;AIFM1;ECD;ADA;COL1A1;COL3A1;APOC3;BCHE;LDHB;THBS1;COL1A2;ITGA5;POU2F2;LGALS1;GLI2;NID1;POU2F1;IDS;PRKACG;CALB2;PAX3;LAMA1;GSTM2;SHC1;TKT;MARCKS;FOXN2;SDC2;FBN2;TGFBR1;ECE1;GNPDA1;ALDH1A3;RFX5;GSS;MMP14;SERPINB9;CNN1;GTF2A1;GTF2A2;BCAT1;AK2;TPD52;TIMM10;JAG1;FBLN2;PDE1B;SPOCK1;PAK…	muscle structure development	0.0500174	PMM2-CDG Brain Organoids Proteomics	dipeptide	ACE inhibitor	Cardiovascular events, Myocardial infarction, High risk cardiovascular event, Stroke, Reduced ejection fraction heart failure, Nondiabetic proteinuric chronic kidney disease, Diabetic nephropathy, Hypertension, Heart failure
rimexolone	-5.21513		NA	NA	SLC9A1;VGLL4;GPX4;PIR;RBFA;LSM3;ING1;COMT	sodium ion homeostasis	1	ATF6B;PADI2;ANTXR1;PDE1C	negative regulation of ATF6-mediated unfolded protein response	1		NA	NA	GSN;THBS1;ZFP36L2;SND1;BST2;RNF13;B4GALT1;IL13RA1;AFF1;CPD;CCZ1;ZNF410;PER1;DNAJB12;BIN1;SETDB1;ATF6B;RASSF2;KLF9;LPL;TMOD1;CX3CL1;MPZL2;IQSEC1;CEBPD;AKR1C1;MMP7;TRIM16;FOSL1;SNCA;PDE4D;ST6GALNAC2;FKBP5;FGFR4;CSPG4;IFT140;DHX34;DCX;TAOK2;SERPINF2;ATP6V0A1;FPR1;CLCN4;STAT2;AREG;SLC13A3;TCF7;HOXB6;IL1R2;RASGRP1;ZBTB16;GPR64;ANKRD1;EPHA3;ADORA3;BMP6;CPA2;IVNS1ABP;TLL1;RORB;PSG11;KCNQ3;GDF5;FLT3;NTNG…	multicellular organismal process	0.118861	MARCKSL1;YWHAQ;SLC2A1;SOX4;NPEPPS;JUN;EGR1;EPB41L2;ATP6V1A;MX1;NEDD9;TAF9;SLC6A8;RSRC2;SMARCA5;UBE2B;UBE2K;RGS2;CPSF6;AIMP1;GMFB;PLOD2;TNFAIP3;ATF3;RNMT;SLC25A4;IL8;ADM;FHL2;RHOBTB3;PTPRN2;HAT1;RFC5;FAM8A1;C1orf9;STC2;PLEK;SIVA1;PLCB4;AK4;SLC2A5;NUPL1;HPS5;STC1;PTGS2;SPI1;OCEL1;SNAPC1;KATNA1;HRH1;SLC22A4;TGM3;CDSN;DUSP8;CACNG1;FCER2;ACYP2;CGGBP1;WT1-AS;MAPK6;COLEC10;MEIS2;PRMT8;CLCC1;GTF2B;NPY2R;…	metabolic process	0.0018285	GSTT1;COMT;KDELR2;NT5DC2;PIR;GYG2;GRM1;SLC35E3;CTPS2;VGF;TXLNG;PSMD10;BRF2;CHM;TXNRD2;UBA1;PLP1;DCUN1D2;DAD1;RBFA;ING1;KLHL1;USP22;PDK3;EIF4E2;CDK16;USP9X;ZNHIT3;GPN2;GNPDA1;SURF2;STS;MPDU1;BUB1;SRSF7;SCAMP4;EIF1AX;EIF4A3;POLE2;MCFD2;PCIF1;FEM1B;DPM1;ARL1;PABPN1;BTN2A1;RPS6KA3;ZRSR2;EIF4EBP2;GPRC5B;SLC25A44;AMDHD2;RHOG;ALKBH4;BOLA1;BTD;PTPRK;COX6C;COX7A2L;LIFR;ANTXR1;DROSHA;ZHX2;GSR;GPX4;MFGE8;SL…	N-acetylglucosamine catabolic process	0.644307		NA	NA	ALG13-CDG Brain Organoids Proteomics	corticosteroid	corticosteroid	Anterior uveitis, Eye Inflammation
rimexolone	-4.12422				AP4S1;RAB5A;BCL7C;HSBP1;KANK2	negative regulation of vitamin D receptor signaling pathway	1	MT2A;WIPF2;MCM3AP;COL4A1;PCLO	presynaptic signal transduction	1				GSN;THBS1;ZFP36L2;SND1;BST2;RNF13;B4GALT1;IL13RA1;AFF1;CPD;CCZ1;ZNF410;PER1;DNAJB12;BIN1;SETDB1;ATF6B;RASSF2;KLF9;LPL;TMOD1;CX3CL1;MPZL2;IQSEC1;CEBPD;AKR1C1;MMP7;TRIM16;FOSL1;SNCA;PDE4D;ST6GALNAC2;FKBP5;FGFR4;CSPG4;IFT140;DHX34;DCX;TAOK2;SERPINF2;ATP6V0A1;FPR1;CLCN4;STAT2;AREG;SLC13A3;TCF7;HOXB6;IL1R2;RASGRP1;ZBTB16;GPR64;ANKRD1;EPHA3;ADORA3;BMP6;CPA2;IVNS1ABP;TLL1;RORB;PSG11;KCNQ3;GDF5;FLT3;NTNG…	multicellular organismal process	0.118861	MARCKSL1;YWHAQ;SLC2A1;SOX4;NPEPPS;JUN;EGR1;EPB41L2;ATP6V1A;MX1;NEDD9;TAF9;SLC6A8;RSRC2;SMARCA5;UBE2B;UBE2K;RGS2;CPSF6;AIMP1;GMFB;PLOD2;TNFAIP3;ATF3;RNMT;SLC25A4;IL8;ADM;FHL2;RHOBTB3;PTPRN2;HAT1;RFC5;FAM8A1;C1orf9;STC2;PLEK;SIVA1;PLCB4;AK4;SLC2A5;NUPL1;HPS5;STC1;PTGS2;SPI1;OCEL1;SNAPC1;KATNA1;HRH1;SLC22A4;TGM3;CDSN;DUSP8;CACNG1;FCER2;ACYP2;CGGBP1;WT1-AS;MAPK6;COLEC10;MEIS2;PRMT8;CLCC1;GTF2B;NPY2R;…	metabolic process	0.0018285	RAP1B;ERC2;TGFB1I1;PEX1;MCM3AP;FLNB;HSBP1;RP2;DDHD2;SNUPN;BAG4;NRAS;COL4A1;MT2A;ATP1A1;BPGM;TPM2;HAPLN1;FGF5;ACTN1;CD59;MGMT;TMEM11;RAB5A;CSRP1;FGFR3;MYL9;PSMB6;PSMB5;HTR1D;LOX;LMOD1;TYK2;HLA-F;PRSS3;ACTN2;SOAT1;MLH1;ME1;VASP;ATP1A2;DAP;ALDH3A2;EPHB4;PRRX1;DAD1;RPL37;RPS28;ATP8B2;HGFAC;TAF10;ORC2;KRR1;ENDOG;FLOT2;NFIX;PDCD1;SF3A2;NEDD8;ADRM1;ATP2B3;KANK2;RALGAPA1;THOC7;WDR73;DARS2;SMARCD3;RYBP;WI…	response to glycoside	1				NGLY1-CDDG Fibroblast Proteomics	corticosteroid	corticosteroid	Anterior uveitis, Eye Inflammation
rottlerin	-7.32476	ITGA5;CYP1B1;KDM6A;PRKACG;BCAT1;PAX3;LAMA4;BEND5;RFX5;LPAR1	positive regulation of smooth muscle cell migration	1	UBAP2L;PGRMC2;EFNB2;ABCD3;P2RX4;NFYA;SP2;HSPA4L;TAPBP;TM9SF1;SWAP70;ACOX1;HSPA2;GOLM1;FN3KRP;DGCR8;SLC4A2;BCL11B;MPPED2;AKT1;CASP6;GLTP;FAM162A	very long-chain fatty acid catabolic process	0.85014926440775695	RGS12;COL4A6;COL2A1;SOX4;HSPA13;MT1X;HSPA5;KHDRBS2;ASAP1	protein refolding	1	MARCKS;PMM1;RP2;AK2;CASK;SLC25A14;SDC2;IDS;NEK7;KANK2;WDR44;ARHGAP19;COL1A1;TCEAL1;TGFBR1;MAP7D3	purine nucleoside diphosphate metabolic process	1	HSPA6;UBA7;CCL5;CYP2E1;NFE2L1;ATF4;SARS;MAP4;EIF3F;TAX1BP1;CKAP4;DAB2;WSB1;ITGA5;MARS;NFKBIA;TGFBI;CALD1;TNC;MTHFD2;SH3BP5;SUPT7L;TBL1X;SLC25A36;RNF41;PAPPA;NEDD9;MTMR3;VASP;ACBD3;CYP1B1;DLGAP4;ATF3;NPC1;AXL;PCK2;AAGAB;DNAJB12;OAS1;PPP2R1B;DDIT4;GYPC;RGS1;STMN2;MEF2D;ABCB6;KDM4A;AP1S2;TGIF1;STC2;CEP57;KLF9;NFIL3;DPP4;GADD45A;KIF1A;THBD;MPO;ATF6;KDM6A;DUSP4;HNMT;GNG11;FOXO3;MZF1;CEBPG;RGS4;S100P;V…	multicellular organismal process	3.80083e-10	TRADD;BAD;DDX5;SART3;USP22;MLEC;CALM3;PHB;SPTBN1;UBE2L3;SF3B3;GSN;NPC2;DYNLL1;SKP1;ACTR1A;TPP1;CALU;MAT2A;MCL1;HSPA1A;CNOT1;RAB11A;DNAJA1;SSR1;HLA-E;CALR;TSPAN3;ACTA2;BLCAP;ADD3;ANP32A;RAB6A;HNRNPA0;GOLGB1;SMARCC1;CPE;EIF5A;MGAT1;MBNL1;MFN2;PUM1;HTRA1;PITPNA;DDX3X;PPP1R7;SRRM1;ATP1B1;PSMC3;RAB5B;OGDH;WSB1;PSMA2;SMARCC2;ARHGEF12;IVNS1ABP;OAZ2;CUL3;UBAP2L;IGF2R;RBM5;SGTA;PSMB3;ADRBK1;BAP1;TTC1;EIF4…	nucleic acid metabolic process	4.38687e-12	DNASE2;C11orf58;PITPNM1;NFIB;TP53I11;MGST3;RGS12;SYNM;PGRMC2;CETN3;TM9SF1;TAPBP;PRODH;CBFA2T2;PRKAB2;SORBS3;SRGAP2;KHDRBS3;HSPA4L;COL2A1;TTR;SLC4A2;ALPL;GPX1;ANXA5;CLU;HSPA5;ACP2;SLC2A1;EZR;SLC25A16;PGAM1;NFYA;BDNF;MT3;HMGB2;ABCD3;PEX2;AKT1;SLC8A1;GPC1;IDUA;TSPAN7;CASP3;HSPA13;MASP1;TUB;EFNB2;CRIP2;METAP1;CTSC;HSPA2;CASP6;MAX;B2M;RPS29;RPS24;GNG3;RELN;MT1X;SP2;SOX4;ADCY2;TFCP2;TUSC3;COL4A6;UBAP2L…	multicellular organismal-level homeostasis	0.735858	ISLR;LIN7A;CASK;PMM2;TOX3;KDM6A;HSPA12A;ADCY6;EPB41L2;EDIL3;PLXNA2;SH3BGRL;RP2;PDE5A;ALDH1A2;SLC25A14;MPZL1;FKBP9;SVIL;AIFM1;ECD;ADA;COL1A1;COL3A1;APOC3;BCHE;LDHB;THBS1;COL1A2;ITGA5;POU2F2;LGALS1;GLI2;NID1;POU2F1;IDS;PRKACG;CALB2;PAX3;LAMA1;GSTM2;SHC1;TKT;MARCKS;FOXN2;SDC2;FBN2;TGFBR1;ECE1;GNPDA1;ALDH1A3;RFX5;GSS;MMP14;SERPINB9;CNN1;GTF2A1;GTF2A2;BCAT1;AK2;TPD52;TIMM10;JAG1;FBLN2;PDE1B;SPOCK1;PAK…	muscle structure development	0.0500174	PMM2-CDG Brain Organoids Proteomics	benzenetriol	K+ channel opener	NA
rottlerin	-5.97348		NA	NA	USP22;PPP1R7;ARL1;GPRC5B;POLE2;CDK16;FEM1B;SLC25A44;NT5DC2;GPN2;PCIF1;KRIT1;EIF1AX;SRSF7;EIF4EBP2;EIF4E2	negative regulation of translation	1	GRM1;NIT1;WIPI1;ING1;FEM1B	vesicle targeting, trans-Golgi to endosome	1		NA	NA	HSPA6;UBA7;CCL5;CYP2E1;NFE2L1;ATF4;SARS;MAP4;EIF3F;TAX1BP1;CKAP4;DAB2;WSB1;ITGA5;MARS;NFKBIA;TGFBI;CALD1;TNC;MTHFD2;SH3BP5;SUPT7L;TBL1X;SLC25A36;RNF41;PAPPA;NEDD9;MTMR3;VASP;ACBD3;CYP1B1;DLGAP4;ATF3;NPC1;AXL;PCK2;AAGAB;DNAJB12;OAS1;PPP2R1B;DDIT4;GYPC;RGS1;STMN2;MEF2D;ABCB6;KDM4A;AP1S2;TGIF1;STC2;CEP57;KLF9;NFIL3;DPP4;GADD45A;KIF1A;THBD;MPO;ATF6;KDM6A;DUSP4;HNMT;GNG11;FOXO3;MZF1;CEBPG;RGS4;S100P;V…	multicellular organismal process	2.91376e-10	TRADD;BAD;DDX5;SART3;USP22;MLEC;CALM3;PHB;SPTBN1;UBE2L3;SF3B3;GSN;NPC2;DYNLL1;SKP1;ACTR1A;TPP1;CALU;MAT2A;MCL1;HSPA1A;CNOT1;RAB11A;DNAJA1;SSR1;HLA-E;CALR;TSPAN3;ACTA2;BLCAP;ADD3;ANP32A;RAB6A;HNRNPA0;GOLGB1;SMARCC1;CPE;EIF5A;MGAT1;MBNL1;MFN2;PUM1;HTRA1;PITPNA;DDX3X;PPP1R7;SRRM1;ATP1B1;PSMC3;RAB5B;OGDH;WSB1;PSMA2;SMARCC2;ARHGEF12;IVNS1ABP;OAZ2;CUL3;UBAP2L;IGF2R;RBM5;SGTA;PSMB3;ADRBK1;BAP1;TTC1;EIF4…	nucleic acid metabolic process	5.46061e-12	GSTT1;COMT;KDELR2;NT5DC2;PIR;GYG2;GRM1;SLC35E3;CTPS2;VGF;TXLNG;PSMD10;BRF2;CHM;TXNRD2;UBA1;PLP1;DCUN1D2;DAD1;RBFA;ING1;KLHL1;USP22;PDK3;EIF4E2;CDK16;USP9X;ZNHIT3;GPN2;GNPDA1;SURF2;STS;MPDU1;BUB1;SRSF7;SCAMP4;EIF1AX;EIF4A3;POLE2;MCFD2;PCIF1;FEM1B;DPM1;ARL1;PABPN1;BTN2A1;RPS6KA3;ZRSR2;EIF4EBP2;GPRC5B;SLC25A44;AMDHD2;RHOG;ALKBH4;BOLA1;BTD;PTPRK;COX6C;COX7A2L;LIFR;ANTXR1;DROSHA;ZHX2;GSR;GPX4;MFGE8;SL…	N-acetylglucosamine catabolic process	0.644307		NA	NA	ALG13-CDG Brain Organoids Proteomics	benzenetriol	K+ channel opener	NA
salsolinol	-4.22879				ISG15;TWSG1;SLC43A3;PBXIP1	gene expression involved in extracellular matrix organization	1	TP53I11;RNF144A;KDSR;CD55;TFPI2;ARHGAP1;NFX1;BAZ2A	3-keto-sphinganine metabolic process	1				ZYX;CTSB;TACC1;SRPR;RERE;NMT1;ITGA6;LDLR;SEC14L1;GAS7;TAP1;SREBF1;HTT;COL1A2;MPI;CSH1;SLC2A3;PPP2R5D;MECP2;TRRAP;TNFAIP3;TES;ITM2A;ROCK2;PPP6R2;DYRK2;RGS1;TP53I11;CELSR2;RNF144A;COL7A1;TPST1;PKNOX1;FADS3;TRAF5;INA;TIE1;PDE4D;MMP12;C2CD2L;GNAO1;HOXB7;MAD1L1;TGFA;MAP3K14;ATP7A;PHKA1;STEAP1;RGS12;KIAA0319;RBM19;CETP;B4GALT6;ITGA2B;CHRNB1;MYH8;HPGDS;PPP1R3A;VAMP1;POU2F3;ZZEF1;STX2;BRS3;DDO;DNAJB5;CRY…	norepinephrine metabolic process	1	CTNNA1;NCBP2;HDAC5;IDH3G;TIMM44;CDYL;DFFA;ASF1A;ELL;PAFAH2;RCE1;ISG15;GATA4;BRAF;FOXF2;EPB41L3;ZNF253;FSCN2;PRTN3;SLC28A1;PRB1;TACR1;HIST1H2BE;POU3F3;ILF3;CRYAB;SLC1A4;GGTLC2;MASP2;KCNJ5;FGFR2;RPS6KB1;MRPL9;BRCA1;HFE;COG4;NEDD4L;ADD1;DOCK9;DNAH2;SLC6A2;MKS1;TWSG1;SOX18;MTRF1;C11orf20;ODAM;FBXO40;SPTLC3;ULBP2;OR2W1;GLYR1;PAFAH1B1;EMP1;CLDN4;NFKBIA;CLIC4;AIP;CHMP1A;PLK2;SEC14L1;CHMP2A;SERPINE1;TOM1…	positive regulation of vascular endothelial growth factor production	0.907483	IGF2;PLEK;SPP2;TMSB15A;GZMA;TMSB4X;DAP;URM1;APBA1;EIF4EBP1;NNMT;TNXB;FLNB;SHANK1;KDELR1;ISG15;OR7A17;SLC6A16;EMP3;UCHL1;SRI;GFPT2;LOXL1;PGM1;LIMD2;PIAS4;PHGDH;COTL1;PGM3;TGFBI;GZMB;HS1BP3;UBE2D1;AKR1A1;UGDH;GDI2;MDH1;SLC43A3;NUTF2;HEBP2;MYL12A;G6PD;TIPRL;PMM2;BTN3A3;PLD3;ADA;RWDD1;GBP1;SERPINB6;XPOT;GYG1;PGLS;KBTBD11;NMI;ADH5;CNDP2;ARHGAP1;DENR;TSC22D4;YWHAH;SH3GL1;UBE2K;HS3ST3A1;MTHFS;PYGB;TPI1;…	generation of precursor metabolites and energy	0.162355				ALG1-CDG Fibroblast Proteomics	isoquinolinol	dopamine-like compound	NA
sanguinarine	-4.66087				GTF3A;FLOT2;PISD;MLH1;KRR1;MYCBP;INPP5F;ORC2;RP2;SNUPN;FLNB;RNF5;SLC4A7;SMARCE1;DDHD2;RALGAPA1;ZBTB1;TMED7;SSR3;VKORC1;THOC7;DARS2;KANK2;ATP1A1;TNS1;SOAT1;LMF1;SERINC1;RAB5A;ALDH3A2;WIPF2;SECISBP2L;PCLO	glycerolipid metabolic process	1	TAF10;HSBP1;CD59;ADRM1;RYBP;TMEM11;LMOD1;ACTN2;ME1;LOX;FGFR3;ATP2B3;ZFP37;FGF5;COL4A1;WIPF2;MT2A;WDR73;PEX1;MCM3AP;LMF1;PRRX2;ADAMTS1;MYL9;BPGM;MGMT;HAPLN1;SLC4A7;TPM2;PRSS3;PCLO;TNS1;TPRKB;PDLIM2	myofibril assembly	1				HSPA6;CYP2A6;MMP14;RPL35;TAF10;HSP90AB1;TCEB2;HSP90B1;UBB;SOD1;NUCB1;CALM1;DNAJB1;UBE2D3;XBP1;HSPA9;DDX24;ACADVL;MAPRE1;TPP1;FTH1;LRP1;PEA15;MCL1;HSPA1A;SARS;HSPD1;PAFAH1B1;MAP4;TMEM66;RPS8;S100A10;NOP56;CCT4;DNAJA1;CKB;TRA2B;FKBP4;PALLD;CCT3;TACC1;KTN1;BTG1;SLC3A2;VCL;RERE;HSBP1;RPL31;SERP1;CD59;HIF1A;RBM4;ANXA1;TAF7;DUSP1;RAB6A;ATP6V1B2;ARF4;BCLAF1;THBS1;SRSF7;CDH1;RAB5C;PUM1;NUDC;IDH1;SEPW1;RR…	multicellular organismal process	2.33329e-05	ESRRA;PRPF8;EIF3D;GDI2;ARF3;HNRNPC;SEPT2;TARDBP;NARS;STARD7;SLC25A3;CBX3;PSMB2;ZNF146;ILF2;NONO;SNRNP200;RHOA;CANX;HNRNPM;USP22;TMED2;FNTA;ANAPC5;HNRNPU;EIF3A;MSN;PRKAR1A;RAD21;WDR1;NCL;AP2B1;AP2M1;MLEC;LASP1;MATR3;CAP1;SET;NDRG1;YWHAZ;LDHA;P4HB;TOMM20;SPTBN1;UBE2L3;GRN;GLO1;SRSF11;SF3B3;HSPA9;YWHAQ;PPP2R1A;KDELR2;GOT2;FKBP1A;ACTR1A;CAPRIN1;PPP1CC;ACTR2;PTP4A1;PGK1;SUMO3;GNB1;NUMA1;CAPN1;SRSF2;CA…	intracellular transport	5.39623e-22	RAP1B;ERC2;TGFB1I1;PEX1;MCM3AP;FLNB;HSBP1;RP2;DDHD2;SNUPN;BAG4;NRAS;COL4A1;MT2A;ATP1A1;BPGM;TPM2;HAPLN1;FGF5;ACTN1;CD59;MGMT;TMEM11;RAB5A;CSRP1;FGFR3;MYL9;PSMB6;PSMB5;HTR1D;LOX;LMOD1;TYK2;HLA-F;PRSS3;ACTN2;SOAT1;MLH1;ME1;VASP;ATP1A2;DAP;ALDH3A2;EPHB4;PRRX1;DAD1;RPL37;RPS28;ATP8B2;HGFAC;TAF10;ORC2;KRR1;ENDOG;FLOT2;NFIX;PDCD1;SF3A2;NEDD8;ADRM1;ATP2B3;KANK2;RALGAPA1;THOC7;WDR73;DARS2;SMARCD3;RYBP;WI…	response to glycoside	1				NGLY1-CDDG Fibroblast Proteomics	alkaloid	sodium channel blocker	NA
securinine	-4.18461				NEDD9;CRYBG3;CHST12;BCL11A;ZDHHC11;RECK;PDE4DIP;TRIM2;IFIT1;TLR2;ISG15;CD24;SYNM;TRANK1;FAM46C;MTSS1;VDR;FGFR3;SLC15A2;ZNF91;CDH15;PXDN;ATP8B1;JRK;MT1F;ZNF573;PLBD1;TRPS1;ARMCX1;RALGPS2	regulation of response to cytokine stimulus	1	DNAJB9;PAPSS2;HS3ST1;SHOX2;ESR2;MECP2;RNF103;RAPGEF2;ISG20;SERPINI1;RBMS1;KLF3;SPSB1	regulation of branching morphogenesis of a nerve	0.191920782101236				DAD1;CLTC;DNAJB1;BZW1;MCL1;HSPA1A;ZNF207;DNAJA1;CCT3;TACC1;SON;PGD;PSMD1;TXNRD1;YME1L1;TALDO1;NQO1;SQSTM1;USP7;CLIC4;DCTD;EGR1;EIF1B;ARIH1;PSRC1;CDK2AP1;MED13;WIPI2;KDM5A;ZMYM4;KPNA1;PLIN3;TMED5;BRD8;G6PD;RSRC2;UBE2B;CPSF6;LAMP2;KLHL21;BCL6;SPAG5;MTF2;FAM8A1;PRPSAP2;AKAP17A;FAN1;DNAJB4;GCLM;SLC31A1;ME1;AURKA;CKS2;TRA2A;RNF24;MELK;MTERF;SLN;WAS;LIPT1;BUD31;DIAPH2;ITGA9;GNB3;GRP;TFE3;FIGF;PDYN;HSPH…	cellular response to stress	5.73309e-08	STARD7;HNRNPK;NOP56;TXNIP;HNRNPA0;STOM;SRSF7;CHD4;IVNS1ABP;ZFP36L2;SOX4;VIM;DUSP3;ID2;TMX4;AKAP1;CCND3;ELAC2;LIPA;GNG10;ZMYM4;TJP2;NEDD9;TAP1;MTHFD1;UNG;LEPROT;PPP3CA;PLSCR1;MYC;CYP1B1;ARL3;TNFAIP3;SERTAD2;PIGC;SMAD2;TLE1;PSMG1;IQGAP2;SORL1;AGL;FIG4;PIK3CD;IRF8;RFC3;TCIRG1;C7orf23;ELOVL6;KBTBD11;MT1X;TMC6;REEP1;ADCY9;PIN4;PDE4A;FEN1;SMAD7;NR2C1;MYB;NAV3;POP5;PTGER4;SAP30;PRIM1;NUFIP1;NCF4;CD3EAP;…	nucleic acid metabolic process	6.21215e-07	PXDN;KLF3;ZSCAN18;ATP8B1;LAMB1;CD38;CADM1;SNTB1;NGFRAP1;TOX;LAPTM4B;KIAA0408;NEFH;TJP1;ARMCX1;PLBD1;CD24;PITX2;GPX7;FKBP9;RPS6KA2;WFDC2;TRPS1;PRKACB;PRKD3;ZNF571;NID1;ZNF682;LPAR6;FZD6;RBMS1;BTBD3;ITM2B;LRRC3;TLR2;NAP1L2;CSPG4;SORT1;HLA-B;IL1B;SYNM;RSAD2;LMO3;COLEC12;ETV7;FAM13A;RECK;ZC4H2;SASH1;CA2;CHST15;PNMAL1;P2RX7;HOMER2;ZNF254;IGJ;RFPL1S;SOCS2;MECP2;MTSS1;BCL2L10;SCARB2;HERC5;HS3ST1;CDH2;SC…	response to other organism	0.00162538				PMM2-CDG Lymphoblasts RNA sequencing	indolizines		NA
solanine	-4.1434				TPI1;KDELR1;YWHAH;SNRPC;BAZ2A;G6PD;UBE2K;NUTF2;PLEK;ELMO1;ISG15;MAB21L1;CHST7;SRI;UBE2D1;TIPRL;ADA;UBE2H;PGLS;HS1BP3;ISCA1;PGM1;NMI;TWSG1;VAMP2;GPC1;SLC43A3	protein K48-linked ubiquitination	0.0911702353564854	SH3GL1;BMPR1A;EMP2;GZMA;OXTR;APPBP2;NAV3;KANK1;APOA2;EPB41L1;SDC1;TGFBI;CD55;CRIM1;TFPI2;RNF144A;NFX1	heart formation	1				MMP14;DDX5;EIF3F;RPLP2;IPO7;HNRNPH1;SCRN1;ELF3;RAE1;KRT18;TNC;ACSL3;MARCH6;DHRS7;EPCAM;SH3GL1;ATMIN;PAPPA;TWF2;LTF;RPL38;RAI14;SEL1L;GAS7;DKK3;CHERP;EIF3M;SLC16A1;LYPLA2;DHX9;ERBB3;IKBKAP;CRABP2;NDST1;PHKB;TFIP11;SLC7A8;INTS3;ABCD3;SIRPA;ADAM12;STARD3;FBLN1;LOXL2;STMN2;BCAM;PAPSS2;SMAD2;TGFB1;PTK2B;PDGFRA;DAPK1;MYO6;RFK;FCGBP;PDLIM5;FBXO11;DCK;MAD2L1;SOCS2;KCNAB2;NELL2;RBP1;IGFBP5;ARHGAP32;ABP1;A…	multicellular organismal process	7.35483e-07	UBA7;ERH;SRSF9;TAF10;MLEC;CALM3;HDLBP;MARCKSL1;NUCB1;CALM1;CD81;GRN;KDELR2;LITAF;PRKCSH;ARF3;TPP1;CAPN1;LAMC1;GNAS;PEA15;ZYX;CIRBP;PSME1;PSMD8;TPI1;HYOU1;SNRPD2;MAP4;GNB2;NCOR1;NOP56;SSR1;HDGF;M6PR;HLA-E;BTG1;KDELR1;CALR;RERE;SEC31A;MLF2;CCND2;CLTA;UBA1;PDHA1;RPN1;YWHAH;EIF5B;PSMF1;HNRNPA0;RCN1;DCTN1;ATP6V1B2;TUBA1B;THBS1;EIF5A;GPNMB;HAX1;PUM1;TMX2;CHD4;CSTB;RRBP1;HDAC1;DDX3X;OTUB1;COPE;RAB5B;ADR…	DNA damage response	0.00239448	IGF2;PLEK;SPP2;TMSB15A;GZMA;TMSB4X;DAP;URM1;APBA1;EIF4EBP1;NNMT;TNXB;FLNB;SHANK1;KDELR1;ISG15;OR7A17;SLC6A16;EMP3;UCHL1;SRI;GFPT2;LOXL1;PGM1;LIMD2;PIAS4;PHGDH;COTL1;PGM3;TGFBI;GZMB;HS1BP3;UBE2D1;AKR1A1;UGDH;GDI2;MDH1;SLC43A3;NUTF2;HEBP2;MYL12A;G6PD;TIPRL;PMM2;BTN3A3;PLD3;ADA;RWDD1;GBP1;SERPINB6;XPOT;GYG1;PGLS;KBTBD11;NMI;ADH5;CNDP2;ARHGAP1;DENR;TSC22D4;YWHAH;SH3GL1;UBE2K;HS3ST3A1;MTHFS;PYGB;TPI1;…	generation of precursor metabolites and energy	0.162355				ALG1-CDG Fibroblast Proteomics	glycoalkaloid	cholineesterase inhibitor	NA
spaglumic acid	-5.00907	ARVCF;ALDH4A1;SLC47A1;ALDH3A2;SPTBN1	central nervous system formation	1	GALNT10;PCLO	presynaptic signal transduction	1	CALU;RANBP1;COPA	positive regulation of mitotic centrosome separation	1	CLIC5;SLC27A6;JPH2	regulation of cardiac muscle tissue development	1	CALM3;CALU;DUSP3;BST2;TAF9;TACC2;PKD1;CARS;RANBP1;NDST1;EFNB1;LSM4;AMOTL2;MYO1E;MAD2L1BP;RASSF2;MTFR1;PDLIM7;ITPKB;ARHGAP29;MMP9;CEBPD;FABP4;GOLIM4;CCDC94;TRIM16;TIE1;MMP1;FGFR4;SCN3B;ATG12;ZNF7;SNPH;POU2AF1;CLDN10;DACH1;SNX15;GJB3;OLFM1;GAL3ST1;ARVCF;YTHDC2;PTPN11;ITGA4;ELK4;GPR64;ACTL6B;RAC3;ZNF747;YAF2;ITIH4;PGGT1B;HOXA4;CARTPT;PDE1B;NOVA2;PSG11;PTP4A3;C1orf114;SLITRK3;DNAJC4;GNA13;SPTA1;SLC17…	positive regulation of cell adhesion	1	SLC2A1;ANXA7;JUNB;EGR1;FAM3C;MATN2;MAML1;IRF3;DENND4B;FHL2;VPS41;PAK4;ARHGEF9;C1orf9;BPGM;PROCR;GLIPR1;FOSL1;CROT;TFF3;DUSP2;ATP7A;SULT1C2;OCEL1;PHKA1;ZNF415;TRAIP;VIPR2;MYH1;TPM1;CDSN;C8A;DAPK2;FOXF2;SMA4;CDKL5;SP4;CHRNA4;HDAC6;ALDH1A2;KRT10;PIK3R2;TNIP1;KLRAP1;UBN1;GALNT10;FOXD2;TSC22D4;PLXNB2;TUSC3;LAMB3;BCL2L2;CEP250;ABCC3;PSG9;AKAP17A;BARX2;DTNA;PCLO;LPO;SLC4A4;TNFRSF25;TP63;CTNND1;PCSK6;TRE…	positive regulation of integrin biosynthetic process	1	DDX3X;PEX7;CALU;ATP9B;TPST1;PHACTR2;KHDRBS3;SEC24D;SEC31A;ABL1;ANXA1;HMGN1;CALB1;P4HB;GSTP1;SPARC;COL11A1;PDIA4;GTF2F2;COL5A1;FLNA;PPIB;EIF4B;DGKA;PRKCH;TNC;DDX6;CCND2;CCND3;KIF5B;MYH9;COPB2;SOAT1;CDKN2B;RANBP1;IQGAP1;TRAPPC10;LMAN1;GSK3A;SERPINH1;COPB1;COPA;SUB1;PMS2;HSPA2;CDH11;MYL6;SNAP25;DSTN;RAP1B;RPL37;AP1S1;RAB1A;SERF2;HDLBP;NUCB1;AKAP12;TLE1;PTK2;GFPT1;CKAP4;GOLGA2;PAPPA;PDCL;ILK;FHL3;CLI…	endoplasmic reticulum to Golgi vesicle-mediated transport	6.21669e-06	CCDC69;ARVCF;NDUFS8;E2F3;SCD;ABLIM1;TP53I11;UQCRQ;CLGN;CEP290;SLC31A1;NDUFS4;ADCY6;NDUFA2;TIMM8A;PPP1R12B;OPA1;SLC16A7;OBSL1;SS18L1;NDUFS7;NDUFS2;MTX2;NEBL;SORBS2;MFN2;NDUFA7;MLYCD;CRYAB;ORM1;ATP1A1;SLC25A5;FH;COX8A;DMD;SLC25A4;COX4I1;ATP1A3;JUP;GOT1;TNNI1;HK1;S1PR1;SDHB;SCP2;PLN;AK4;TMOD1;ALDH4A1;SDHA;PRKAR2B;SLC8A1;ACSL1;GPC1;SPR;ACTN2;ADD2;BSG;PGM1;MPV17;SLC19A1;CRAT;GATA4;TNNT2;UQCRFS1;PRIM1;…	muscle cell development	2.78531e-09	PGM1 iCardiomyocytes Proteomics	neurotransmitter		Ocular inflammation
streptomycin	-5.40241	PPP2CB;CHMP2B;DYNC2LI1;CLCC1;USO1;USP8;SLC31A1;SIKE1;PSPH;YIPF6;TMED7;PROSC;FKBP10;GFM1;DENND2A;DNAJB9;IVD;RNF185;SYT11;OSBPL2;ANKRD40;SCCPDH;POT1;MPDZ;SNAP23;ACAP2;ATF6;SLC25A37	endomembrane system organization	0.26765	FAS;EHD2;DDAH1;NIPAL3;EPB41L4B;NAALAD2;HLA-E;EPHB3;CALB2;NUPR1;HLA-C;GM2A;NEBL;GRIK4;PDLIM5;EYA1;TMEM51;VGLL3;RBFOX1;MAF;RORA	antigen processing and presentation of endogenous peptide antigen via MHC class I via ER pathway, TAP-independent	0.970186	PDPN;GAD1;NEBL;CALCRL;UTRN;ABCA8;PI15;ERAP1;GRIK1;GATM;BHLHE40;GADD45B;SLC7A11;GREB1;TOB2	glutamate metabolic process	1	JUND;SLC44A1;PTPRM;SLC6A8;KCTD9;RNF114;TRAM1;SMAD2;TMCO1;STOML2;ZMAT4;GAN;KLF12;UBAP1	protein insertion into ER membrane	1	PPP2CB;TIA1;KDM5B;HSPG2;BNIP3;FBXO28;PLSCR1;CHMP2B;ARHGEF7;TXNL4A;TIMM44;NDUFS8;DGKA;DYNC2LI1;PCGF2;CHAF1A;TPST2;RAB40B;SHB;DUSP2;RAB3A;AOX1;PLD1;AMBP;PDE10A;ETFDH;TRADD;YTHDC2;RNH1;ZNF135;TNFSF9;CDKN2A;SCNN1G;CAST;TNFRSF13B;C18orf1;DUX1;IFI16;TRIO;SYNCRIP;GNAI1;GATA3;CSF1;CXCL2;PHTF1;EED;GRM1;MAP2K5;ARF3;PTGIS;LARP1;ACACA;CTSZ;CHI3L2;MPP2;PLCL2;ITGAL;RWDD2A;OIP5;CLCC1;GAL;SFI1;POU5F1B;HIST1H1B;P…	vasculature development	0.650263	ATP6AP2;PABPN1;RELA;SMG7;CPD;CAPZB;NID1;SRPK1;COL1A1;PEX11B;GFPT1;OGFR;ARHGEF11;PAPSS2;SAFB2;NPRL3;SCNN1A;ALDH5A1;FCHSD2;FGFR2;WDR47;SMARCA1;CRCP;NUPL2;SNAPC2;SGSH;FZD1;ATP7B;PLA2G6;CNKSR1;FAS;H1FX;RBM19;ZNF193;POU2AF1;EHD2;HOXB6;AAK1;TRAF6;SLC44A4;KCNQ2;TULP3;CD1C;CLCA2;WNT2B;ITGA2B;OVOL1;F11;C8B;SLC22A1;SLC30A4;NOX1;TCP10;MAZ;SEZ6L;GRPR;TRIO;DDAH1;SLC35A2;EIF2B4;GATA3;ADH1B;SERPINB3;CD24;NFE2;K…	embryonic skeletal system development	0.585209	PCDHGA3;DDIT4;BTG2;DDIT3;HLA-B;BHLHE40;IRF2;IL1RAP;PPP1R3C;PI15;ASCL1;CD55;YES1;UNC5B;EPHB3;PDPN;SLC2A1;LACTB2;QKI;SPON1;ABAT;ZFP36L1;NPC2;CDKN1A;IRX5;EGFR;PNP;PPAP2B;SLC25A21;NACC2;PDLIM5;CEBPB;ZFP36L2;NR2F1;ZCCHC24;MCC;PCDH11X;CDC42EP4;CNTNAP3B;NPTX2;C1orf54;FZD7;STK3;GSTM4;BCHE;PROX1;CXCR4;LUZP2;NAALAD2;FILIP1L;ZBTB7B;ATF3;ALDH6A1;TSPAN12;SMAD3;ERAP1;WIPF1;PDE3A;MAGEL2;ANGPTL2;EHD2;NXT2;ARHGEF…	system development	3.95225e-08	DNAJC24;DHFR;UBE2E1;SDHD;POFUT1;ANXA7;SLC12A2;TCEA1;ATP6V0C;TMEM41B;PPT1;DCXR;SNX2;DHX32;TOLLIP;CHMP2B;PIK3C2A;IMPACT;MOCS2;SYPL1;BPGM;CLNS1A;LARP4;CDYL;TOMM34;SLC31A1;CLDND1;CEPT1;GLUL;MUT;KIAA0319L;BCCIP;AIDA;NDUFAB1;WASL;NDUFB5;C6orf106;UBXN4;RIOK3;SLK;TOB1;HIPK3;PPP1R2;NOC3L;APOOL;STAT1;PTPN11;LIMS1;ATP1B1;NFE2L2;ZCCHC2;ARHGAP5;NFE2L1;GBAS;M6PR;YIPF6;COX6A1;PLEKHF2;TMED5;FDX1;DARS;COQ9;ENOPH1…	cellular localization	9.49839e-08	PMM2-CDG Brain Organoids RNA sequencing	antiobiotic	aminoglycoside	Bacterial infections caused by susceptible bacteria, Mycobacterium avium complex, Tuberculosis, Buruli ulcer, Meniere's disease, Disseminated mycobacterium avium complex, Plague, Tularemia, Granuloma inguinale, Chancroid, Influenza, Pneumonia, Urinary tract infections, Bacteremia, Mycobacterium kansasii
sulfadoxine	-4.25824				MYH11;G6PD;RAB3B;CDH2;ENPP4;KANK1	striated muscle cell differentiation	1	NNMT;GBP1;TWSG1;MYH11;SMPD1;KANK1;EPHA3;CALML3;LMOD1;ARHGAP1;MORC1	negative regulation of substrate adhesion-dependent cell spreading	0.607544100410167				CPSF1;TBC1D5;EGFR;NNMT;GBP1;RGS2;KIAA0195;LPP;BTBD3;FECH;SPTLC2;CFDP1;IL4R;JARID2;TBC1D4;KCNAB2;ARHGEF17;THBD;F2R;C21orf2;HDAC4;CEP350;FGF2;FZD1;C15orf39;SLC7A7;SMCR7L;EPHB6;RCBTB2;PCSK2;NEB;SLC26A2;TMEFF1;UST;ADAM8;SLC13A3;CDC14A;KMO;RBM19;MAPK11;MEOX2;PLA2G1B;ZNF167;CRLF1;IDS;CHRNA4;SPAG8;ELANE;WT1-AS;SCARF1;LILRB1;GLMN;GABRA6;CETN1;BEST2;RAB28;IL4;NUMB;RYR2;TNFSF14;RFPL3;NR4A3;IL1RL2;DMD;COL21…	system development	0.073135	SUMO3;MAT2A;MAP4;RPLP2;SSRP1;GOLGB1;PIP4K2B;EIF5A;SRRM1;RAB5B;AHSA1;CTNNB1;ZFR;YY1;PKP4;NID1;SLC4A2;ZMYND11;MPI;PTPN1;LPP;C16orf62;CTBP1;ELF4;IPO13;TDG;BLVRA;CDC42BPA;LCMT2;COL16A1;CLDN5;DDX3Y;MBNL2;MFSD7;KHK;SMAD5;RCE1;VAV2;MMP10;F2;CD84;SRSF6;AMPD1;LHX1;BDNF;SCN4A;ALPK1;KCNJ3;CYP7B1;CENPI;CDC14B;PROZ;TMX1;ALK;PSG1;TANC2;OR10H1;EZR;PDIA4;APLP2;CDC42;EHD1;RGS5;UBN1;ATP2B1;EYA2;ITCH;HOXB13;SMG1;BM…	regulation of postsynapse organization	0.228681	IGF2;PLEK;SPP2;TMSB15A;GZMA;TMSB4X;DAP;URM1;APBA1;EIF4EBP1;NNMT;TNXB;FLNB;SHANK1;KDELR1;ISG15;OR7A17;SLC6A16;EMP3;UCHL1;SRI;GFPT2;LOXL1;PGM1;LIMD2;PIAS4;PHGDH;COTL1;PGM3;TGFBI;GZMB;HS1BP3;UBE2D1;AKR1A1;UGDH;GDI2;MDH1;SLC43A3;NUTF2;HEBP2;MYL12A;G6PD;TIPRL;PMM2;BTN3A3;PLD3;ADA;RWDD1;GBP1;SERPINB6;XPOT;GYG1;PGLS;KBTBD11;NMI;ADH5;CNDP2;ARHGAP1;DENR;TSC22D4;YWHAH;SH3GL1;UBE2K;HS3ST3A1;MTHFS;PYGB;TPI1;…	generation of precursor metabolites and energy	0.162355				ALG1-CDG Fibroblast Proteomics	diazine	antimalarials	Malaria caused by plasmodium falciparum, Plasmodium infections, Acute, uncomplicated malaria caused by plasmodium falciparum
terfenadine	-4.36984				ALDH3A2;GTF3A;KRR1;MYCBP;FGFR3;BCL7C;LMOD1;ENDOG;PAFAH2;SNUPN;SLC4A7;AP4S1;MCM3AP;KANK2;ATP1A1	mitochondrial DNA catabolic process	1	ME1;PAFAH2;CSRP1;PISD;MT2A;CD59;RYBP;RAB5A;SLC4A7;SERINC1;RNF5;ZNF184;SLC9A7;ATP2B3;RSL24D1	regulation of autophagosome assembly	1				KDELR2;FTH1;ANXA5;PEA15;SCD;EPAS1;STAT1;SDCBP;TAF7;GPNMB;CSTB;BTG2;FDPS;EMP1;COPB1;IFI30;ATP6AP2;SQSTM1;NFKBIA;ANXA2;INSIG1;IER3;UBE2L6;SGK1;ADAR;DHCR7;SH3BP5;PTPN12;LDLR;SDC4;MX1;GAS7;ARL4C;ARFGAP3;LSS;CDKN1A;TAP1;SEC24D;RGS2;PLSCR1;CYP1B1;LPIN2;SLC2A3;ATG5;HMGCR;VAPB;TNFAIP3;ATF3;NPC1;AXL;BET1;GBP2;CCNG2;ZMYM2;SP100;OAS1;RGS1;NINJ1;IFIT1;EDEM1;PSD3;SAT1;IFIT5;ZFYVE16;EMP3;JUND;WIPI1;IRF9;NFKBIE…	regulation of RNA biosynthetic process	7.89463e-19	THRA;GOT2;RERE;PSMD1;EIF4A3;TMEM109;SOX4;PPP4R1;MBTPS1;MCM5;SLC29A1;ALDH3A2;MCM2;FARSA;PRKCZ;MYC;TYMS;S100A8;PRPF19;CCDC86;DFFA;PMM1;GCDH;S100A9;TFDP2;ZNF516;NUCB2;CD302;PCCA;MPO;IRF8;GLIPR1;LMO2;GALK1;SOX12;PPP3R1;MYB;NAV3;E2F1;CRIP1;AFF3;DNAJA3;FUT1;ELANE;CCR2;SLC28A2;AGTR2;PRTN3;STX2;CBFA2T3;LOC81691;AQP6;PA2G4;DUSP6;SEPHS1;IFRD2;NR2F2;POLR1C;PPAT;STRA13;POP7;EXOSC2;RRS1;SLC19A1;IL16;NRXN1;MS4…	ribonucleoprotein complex biogenesis	4.80973e-11	RAP1B;ERC2;TGFB1I1;PEX1;MCM3AP;FLNB;HSBP1;RP2;DDHD2;SNUPN;BAG4;NRAS;COL4A1;MT2A;ATP1A1;BPGM;TPM2;HAPLN1;FGF5;ACTN1;CD59;MGMT;TMEM11;RAB5A;CSRP1;FGFR3;MYL9;PSMB6;PSMB5;HTR1D;LOX;LMOD1;TYK2;HLA-F;PRSS3;ACTN2;SOAT1;MLH1;ME1;VASP;ATP1A2;DAP;ALDH3A2;EPHB4;PRRX1;DAD1;RPL37;RPS28;ATP8B2;HGFAC;TAF10;ORC2;KRR1;ENDOG;FLOT2;NFIX;PDCD1;SF3A2;NEDD8;ADRM1;ATP2B3;KANK2;RALGAPA1;THOC7;WDR73;DARS2;SMARCD3;RYBP;WI…	response to glycoside	1				NGLY1-CDDG Fibroblast Proteomics	antihistamine	antihistamine	Allergic rhinitis (ar), Allergies, Pollen Allergy, Skin Allergy
tetrahydroalstonine	-5.5701	SDC2;HSPA12A;JAG1;LAMA4;CYP1B1;ALDH1A3;ZFHX3;THBS1;FBLN2;TCEAL1;GSTM2	regulation of cell adhesion	0.11718142291301301	RHBDD3;METRN	negative regulation of natural killer cell activation	1	P2RX4;RELN;COL4A6;FAM162A;SOX4;TAPBP;SLC2A1;TMED5;HSPA13;NFYA;MT1X;NFIB;SLC25A16;NLRP2	cellular response to zinc ion	1	KDM6A;MYH14;AK2;DOCK6;PNPO;MAP7D3	pyridoxine metabolic process	1	EPRS;ENC1;ELF3;MBTPS1;CLCN3;NDUFA7;KATNB1;C1orf123;RFC5;DEXI;SEMA3C;VSNL1;GCLM;PDCD2;ENTPD4;P2RX4;RBMX2;ZNF593;STK11;NPR2;CDK14;APBB3;GFER;DSC2;EML1;BCL3;DDX10;ADAM8;GNG4;PER2;PHYHIP;LRRC17;ROR2;ALDH3B1;FAM50B;RELN;CCR7;PEX10;COX6A2;ITGA2B;SLC26A4;IQCC;EXOG;SLC17A2;VCX2;ZNF132;ABCG4;NRG1;C3orf27;LAPTM4B;HSPA4;ATP1B3;SYNCRIP;RDBP;PROSC;SNCG;NRXN1;SLC7A11;MADD;DDX52;INHBE;KLHL20;COBLL1;GABARAPL3;PI…	tube development	0.0188493	CKB;BGN;TWF1;ENG;HSPB1;CTDSPL;FARP1;NASP;EPHX1;CELF2;SENP6;ARMC8;KDM6A;WWP2;SIK3;SGSH;TLE2;PARM1;DCX;ADAM12;VIPR1;ARHGAP26;MTMR11;APBA3;CSPG5;SCN1B;NCOA2;JAK2;GRIN1;TLE3;SMARCA2;HAL;GP2;CHM;NTRK2;SLC22A2;CSF3;SHOX;PRB1;MAML3;KCNJ5;OR10H3;CD24;INSIG2;ITGA7;PTCH1;CREM;AGXT;LILRB3;TGM2;PPP2R5D;SLCO2B1;IGF1;TNIK;MYOF;MYO1A;IPO5;H2AFV;FBXO21;NEDD4L;NIPBL;FAM89B;PKN2;IL1RN;SMURF1;CRY2;ZCCHC11;DPY19L1;P…	actin filament-based process	0.665048	DNASE2;C11orf58;PITPNM1;NFIB;TP53I11;MGST3;RGS12;SYNM;PGRMC2;CETN3;TM9SF1;TAPBP;PRODH;CBFA2T2;PRKAB2;SORBS3;SRGAP2;KHDRBS3;HSPA4L;COL2A1;TTR;SLC4A2;ALPL;GPX1;ANXA5;CLU;HSPA5;ACP2;SLC2A1;EZR;SLC25A16;PGAM1;NFYA;BDNF;MT3;HMGB2;ABCD3;PEX2;AKT1;SLC8A1;GPC1;IDUA;TSPAN7;CASP3;HSPA13;MASP1;TUB;EFNB2;CRIP2;METAP1;CTSC;HSPA2;CASP6;MAX;B2M;RPS29;RPS24;GNG3;RELN;MT1X;SP2;SOX4;ADCY2;TFCP2;TUSC3;COL4A6;UBAP2L…	multicellular organismal-level homeostasis	0.735858	ISLR;LIN7A;CASK;PMM2;TOX3;KDM6A;HSPA12A;ADCY6;EPB41L2;EDIL3;PLXNA2;SH3BGRL;RP2;PDE5A;ALDH1A2;SLC25A14;MPZL1;FKBP9;SVIL;AIFM1;ECD;ADA;COL1A1;COL3A1;APOC3;BCHE;LDHB;THBS1;COL1A2;ITGA5;POU2F2;LGALS1;GLI2;NID1;POU2F1;IDS;PRKACG;CALB2;PAX3;LAMA1;GSTM2;SHC1;TKT;MARCKS;FOXN2;SDC2;FBN2;TGFBR1;ECE1;GNPDA1;ALDH1A3;RFX5;GSS;MMP14;SERPINB9;CNN1;GTF2A1;GTF2A2;BCAT1;AK2;TPD52;TIMM10;JAG1;FBLN2;PDE1B;SPOCK1;PAK…	muscle structure development	0.0500174	PMM2-CDG Brain Organoids Proteomics	alkaloid		NA
tetryzoline	-4.21795				SNRPC;NME1;FABP5;KDSR;ERLIN1;PMM2;KBTBD11;ADA;SRI;XPOT;SLC43A3;SHANK1;EIF4EBP1;CD55;BMPR1A;CHST7;ISCA1;LIN7C;MYL12A	positive regulation of germinal center formation	1	TMEM59;CD55;MAP2K1;PHF21A;ZWINT;APOA2;UBE2H;SH3GL1;CALML3;MEGF8;EIF4EBP1;ARHGAP1	epiboly involved in gastrulation with mouth forming second	1				PRKAR1A;WDR1;LASP1;TMEM59;YWHAZ;CALM1;S100A11;LAPTM4A;PTTG1IP;GSN;KDELR2;LITAF;PRKCSH;TPP1;NUMA1;FTH1;BZW1;PEA15;IQGAP1;MCL1;CTSB;TMEM66;MGEA5;HLA-E;TACC1;BTG1;SDCBP;TXNIP;ANXA1;ADD3;GOLGB1;ATP6V1B2;THBS1;BHLHE40;GNAI3;PITPNA;ILK;TOP2A;EMP1;NBR1;RBM5;LRP10;IFI30;CAT;BUB3;PRCP;ZFP36;TRIP12;ANXA2;IER3;IFNGR2;JAK1;PACSIN2;SMC4;TIMP1;MARCKS;CCND3;LAPTM5;CLCN3;SH3BP5;CAPG;NR3C1;UBXN1;PPP2R5C;B4GALT1;P…	regulation of cellular component organization	4.50222e-07	NARS;STARD7;ABCF1;JTB;ZNF259;ANAPC5;HSP90B1;NCL;PHB;DNAJB1;XBP1;SF3B3;HSPA9;DDX24;MAT2A;PTMA;EPRS;DHCR24;NOP56;CCT4;DNAJA1;FKBP4;HDGF;CCND2;PSME3;PAICS;EIF1AX;EIF5B;PFKP;ANP32A;PSMF1;STOM;PSMC2;SMARCC1;NHP2L1;RBBP7;ACLY;SRSF7;SSB;EIF2S1;IGFBP7;NUDC;IDH1;SLC7A5;AMD1;DDX1;SLC2A1;TXNRD1;PSMA5;HNRNPAB;ADRM1;APEH;ANXA4;EIF4A3;PSMA2;EBNA1BP2;GTF3A;SNRPC;TMEM109;UBAP2L;CACYBP;PSMD3;TRAP1;PLEKHB2;WDR77;C…	ribonucleoprotein complex biogenesis	2.20753e-42	IGF2;PLEK;SPP2;TMSB15A;GZMA;TMSB4X;DAP;URM1;APBA1;EIF4EBP1;NNMT;TNXB;FLNB;SHANK1;KDELR1;ISG15;OR7A17;SLC6A16;EMP3;UCHL1;SRI;GFPT2;LOXL1;PGM1;LIMD2;PIAS4;PHGDH;COTL1;PGM3;TGFBI;GZMB;HS1BP3;UBE2D1;AKR1A1;UGDH;GDI2;MDH1;SLC43A3;NUTF2;HEBP2;MYL12A;G6PD;TIPRL;PMM2;BTN3A3;PLD3;ADA;RWDD1;GBP1;SERPINB6;XPOT;GYG1;PGLS;KBTBD11;NMI;ADH5;CNDP2;ARHGAP1;DENR;TSC22D4;YWHAH;SH3GL1;UBE2K;HS3ST3A1;MTHFS;PYGB;TPI1;…	generation of precursor metabolites and energy	0.162355				ALG1-CDG Fibroblast Proteomics	diazoline	sympathomimetica	Eye pruritus, Eye redness, Nasal congestion, Dry eyes, Ocular irritation, Sensation of burning in the eyes, Eye discomfort, Eye irritation, Rhinopharyngitis, Sinusitis, Subacute rhinitis, Acute rhinitis, Eyelid, folliculitis, Active symptomatic blepharitis, Blepharitis allergicm Bacterial blepharitis, Pterygium, Chalazion, Dacryocystitism Scleritism Episcleritism Keratoconjunctivitism Corneal inf…
thioperamide	-4.92794		NA	NA	PPP1R7;SLC9A1;VGLL4;COMT;KRIT1;PDK3	sodium ion homeostasis	1	IGFBP5;USP22;EIF1AY;BTD	regulation of skeletal muscle hypertrophy	1		NA	NA	CLIP1;TCERG1;ENTPD4;TRIM3;PFN2;GPR183;GSPT2;ITIH3;VNN2;MSX1;HIST1H3H;VEZT;SMTN;SERPINI2;ID3;ADAM11;LNPEP;FGFR1;DPT;SEMA4F;MC2R;FAM190B;NR2F1;SLC35D1;MGAT3;LILRB4;KLRC4;R3HDM1;TMCO1;XRCC4;ROR1;NR4A1;RND3;CSTF2T;SMC5;GLCE;GLB1L2;CADM4;THTPA;SNTB1;RBM34;LOC646934;IGFALS;LRRN2;DKFZP434L187;OR2H1;ADAM5P;STK17B;MAGOH2;GOLM1;ENAH;FAM49B;ARHGAP5;PHF3;TMUB2;REPIN1;USP18;THAP10;DPF3;ATF7IP2;OLAH;CASC1;AP4E…	gastrulation	0.114265	NDRG1;CD59;PPP1R7;ENO2;ZFP36L2;SUPT4H1;SEC23B;ICMT;GYS1;SCARB1;PAF1;UBAC1;NUP62;PES1;FEZ2;UBE4B;GGPS1;HMGCR;GDE1;OXSR1;AAGAB;DDIT4;ADM;PTPRN2;NINJ1;CRELD1;STC2;FAM189B;C10orf116;TFDP2;RPS6KB2;IQSEC1;GSTA1;MFNG;GMPR;CHKA;CD151;GTF3C2;PC;TBC1D8;IRS1;SLC29A2;PCSK2;TNFRSF11B;DDX10;ORM1;PIGF;GZMA;HOXD9;C4BPA;DTNA;F12;CCNA1;ACSM3;PAK2;XIAP;NAT2;CNNM2;C19orf57;HTR6;GLMN;SNUPN;CHRNA6;PEMT;KIF25;NR6A1;PSM…	response to chemical	1	GSTT1;COMT;KDELR2;NT5DC2;PIR;GYG2;GRM1;SLC35E3;CTPS2;VGF;TXLNG;PSMD10;BRF2;CHM;TXNRD2;UBA1;PLP1;DCUN1D2;DAD1;RBFA;ING1;KLHL1;USP22;PDK3;EIF4E2;CDK16;USP9X;ZNHIT3;GPN2;GNPDA1;SURF2;STS;MPDU1;BUB1;SRSF7;SCAMP4;EIF1AX;EIF4A3;POLE2;MCFD2;PCIF1;FEM1B;DPM1;ARL1;PABPN1;BTN2A1;RPS6KA3;ZRSR2;EIF4EBP2;GPRC5B;SLC25A44;AMDHD2;RHOG;ALKBH4;BOLA1;BTD;PTPRK;COX6C;COX7A2L;LIFR;ANTXR1;DROSHA;ZHX2;GSR;GPX4;MFGE8;SL…	N-acetylglucosamine catabolic process	0.644307		NA	NA	ALG13-CDG Brain Organoids Proteomics	amino compound	histamine antagonist	NA
topiramate	-5.61733	CTNNB1;PEX10;APOOL;BMP2K;LONP2	protein quality control for misfolded or incompletely synthesized proteins	0.0935907	PDLIM5	NA	NA	CXCR4;GREB1;KANK1	positive regulation of wound healing	0.848073	SLITRK5	NA	NA	THBS1;CTNNB1;TOX4;CPD;RGS2;ERCC5;PRKACB;INPP5K;ADNP2;PPFIBP1;HCCS;ADARB1;BRCA1;NR4A2;SMAD7;FANCC;LAMP3;ZNF107;PPIL2;PDK3;PEX10;OPA3;SLC26A4;ITGA10;SRRM2;C6orf10;KCNC3;OSBPL7;MEF2A;LRP8;PER2;SUPT6H;ATRX;CXCR4;THBS3;PIGK;MID2;LLPH;ZNF268;KCNH2;GABPA;CDKN2D;TFPI;SLC4A4;HGF;GREB1;CEP250;MET;HNRNPA3;WAPAL;CHD9;ZNF282;MGA;KANK1;NFIB;YTHDC2;APOOL;BCKDHB;ZNF184;KIF3A;INPP5B;IFT27;ABHD5;FAM189A2;TTBK2;RUF…	RNA metabolic process	0.659264	FNTB;SGTA;DHRS7;PPP1R12B;MTMR3;ITM2A;RLF;DCTN1;EFS;NOV;MYH2;CDH5;CP;ARHGAP25;SPTBN2;GCAT;MDM2;ACAN;ITGA9;GPLD1;TLR3;LY6D;NR1H4;CDX2;LRRC6;CST6;POLR3G;TEK;CBX4;DNAJC4;CD80;TLX1;ZNF345;FST;ZNF711;BMP8A;DLEC1;LCN1;RNPEP;PI4K2A;FZR1;PAK1;ACE;FOXA2;RTN1;KCNQ2;ITSN1;GRIN1;IL6ST;HGC6.3;TNFSF11;RUNX1;AKT2;RB1;LAMB1;CELA3A;PNLIPRP2;IGLJ3;KCNJ5;WDFY3;TPM2;TNIK;TRADD;RYR2;MAP4K1;FABP3;TFAP2B;PHOX2A;NEK9;SLI…	positive regulation of developmental process	0.0344484	PCDHGA3;DDIT4;BTG2;DDIT3;HLA-B;BHLHE40;IRF2;IL1RAP;PPP1R3C;PI15;ASCL1;CD55;YES1;UNC5B;EPHB3;PDPN;SLC2A1;LACTB2;QKI;SPON1;ABAT;ZFP36L1;NPC2;CDKN1A;IRX5;EGFR;PNP;PPAP2B;SLC25A21;NACC2;PDLIM5;CEBPB;ZFP36L2;NR2F1;ZCCHC24;MCC;PCDH11X;CDC42EP4;CNTNAP3B;NPTX2;C1orf54;FZD7;STK3;GSTM4;BCHE;PROX1;CXCR4;LUZP2;NAALAD2;FILIP1L;ZBTB7B;ATF3;ALDH6A1;TSPAN12;SMAD3;ERAP1;WIPF1;PDE3A;MAGEL2;ANGPTL2;EHD2;NXT2;ARHGEF…	system development	3.95225e-08	DNAJC24;DHFR;UBE2E1;SDHD;POFUT1;ANXA7;SLC12A2;TCEA1;ATP6V0C;TMEM41B;PPT1;DCXR;SNX2;DHX32;TOLLIP;CHMP2B;PIK3C2A;IMPACT;MOCS2;SYPL1;BPGM;CLNS1A;LARP4;CDYL;TOMM34;SLC31A1;CLDND1;CEPT1;GLUL;MUT;KIAA0319L;BCCIP;AIDA;NDUFAB1;WASL;NDUFB5;C6orf106;UBXN4;RIOK3;SLK;TOB1;HIPK3;PPP1R2;NOC3L;APOOL;STAT1;PTPN11;LIMS1;ATP1B1;NFE2L2;ZCCHC2;ARHGAP5;NFE2L1;GBAS;M6PR;YIPF6;COX6A1;PLEKHF2;TMED5;FDX1;DARS;COQ9;ENOPH1…	cellular localization	9.49839e-08	PMM2-CDG Brain Organoids RNA sequencing	oxacycle	anti-epileptic	Migraine, Seizures, Epilepsy, primary generalized tonic-clonic seizures, Partial Onset Seizures, Tonic Clonic seizure, Lennox-gastaut syndrome
tribenoside	-4.49865		NA	NA	FEM1B;BTD;BUB1;COMT;RPS4Y1;BRF2	positive regulation of maintenance of mitotic sister chromatid cohesion, centromeric	1	STS;TXNRD2;SRSF7;BTN2A1;ANTXR1;PABPN1;ZHX2	positive regulation of polynucleotide adenylyltransferase activity	1		NA	NA	DDR1;CALM3;S100A11;SCD;STAT1;THBS1;LGMN;ACSL3;MARCKS;CPD;DYNLT1;MX1;SIPA1L1;GTF2F1;MAPRE2;SPOCK2;SVIL;NDST1;TNFSF10;BET1;DENND4B;BIN1;TRAF3IP2;IFIT1;SETDB1;ARHGEF9;NSMAF;JARID2;AP1S2;COG5;PDE4B;GADD45A;STS;MPZL2;CHST2;CASP9;PTPN13;ALOX5;NR4A2;RPS6KA5;LTBP2;FST;FGFBP1;ZBTB48;ZNF7;FGF13;STK17B;PAFAH2;ACVR2A;DCLK1;GPR183;CCL20;ISG15;GNLY;CHST1;HRH1;SCYL3;RAB3B;GPR64;NTS;DAPK2;SOCS3;SMA4;IL24;KCNJ10;…	response to stimulus	0.00323264	DNAJB1;PPP2R1A;ZNF207;HLA-DPB1;RAB5C;ATP6V0E1;PSMA2;TRAM1;HSPB1;PRPF4B;TSPAN7;LAMC2;PSMD12;GMFB;RANBP3;PLEK;SLA;ELP4;PLCB4;RNF144A;ADK;PIM2;MKLN1;DZIP1;STC1;DCX;PTPRCAP;TRIL;CD79B;AGPS;ATF2;GEMIN4;CSRP3;ATP2C2;ADRB2;CD180;GCM1;NOVA2;GLB1L;TRH;AGFG2;ACYP2;CGGBP1;SIX6;CYP7B1;SKP1;KCNB2;IFNB1;NPY2R;DTNA;GFI1B;BSG;RAB8A;REEP5;BCL2L2;PTN;STRA13;POLR2F;FUT4;HGF;MAP2;HPS1;CPT1A;PAK7;ERBB2;GLP1R;LST1;CDK…	organelle localization by membrane tethering	1	GSTT1;COMT;KDELR2;NT5DC2;PIR;GYG2;GRM1;SLC35E3;CTPS2;VGF;TXLNG;PSMD10;BRF2;CHM;TXNRD2;UBA1;PLP1;DCUN1D2;DAD1;RBFA;ING1;KLHL1;USP22;PDK3;EIF4E2;CDK16;USP9X;ZNHIT3;GPN2;GNPDA1;SURF2;STS;MPDU1;BUB1;SRSF7;SCAMP4;EIF1AX;EIF4A3;POLE2;MCFD2;PCIF1;FEM1B;DPM1;ARL1;PABPN1;BTN2A1;RPS6KA3;ZRSR2;EIF4EBP2;GPRC5B;SLC25A44;AMDHD2;RHOG;ALKBH4;BOLA1;BTD;PTPRK;COX6C;COX7A2L;LIFR;ANTXR1;DROSHA;ZHX2;GSR;GPX4;MFGE8;SL…	N-acetylglucosamine catabolic process	0.644307		NA	NA	ALG13-CDG Brain Organoids Proteomics	organooxigen compound	anti-inflammatory	NA
trioxysalen	-5.02371	C1D;TBC1D5;RIOK3;MUT;SMAD2;GCA;SNAP23;STAT1;PSKH1;IVD;SPAG16;GLUL;WIPI2;ARFIP1;TMEM134;TAF9B;SYPL1;NBR1;TMED5;ELP4;RAB5A;OSBPL1A;ATP6V0E1;SEC22B;KIAA1033;ATPAF2;C6orf106;TOLLIP	macroautophagy	0.131625	DHRS3;GADD45B;PDLIM5;ERAP1;BIN1;NR3C1;MAGEL2;NEFL;ITPR2;STK3;RND2;DUSP10;ZFP36L2;HMOX1;ASCL1;NACC2;SNRPN	positive regulation of apoptotic process	0.0196315	YES1;FZD7;ENPEP;EGFR;ROBO3;RBFOX1;WIPF1;NTRK2;PTN;CEBPD;BIN1;QKI;PDLIM5;ABTB2;MTM1;MERTK	positive regulation of gliogenesis	0.0203847	CTNNA1;TLN1;DAG1;BMP7;CALD1;AAGAB;DYNC2LI1;MTAP;LRBA;ARFIP1;ARHGAP5;DAD1;BTG1;RHOBTB3;IDE;NDUFAF1;SRI;NAMPT;KCTD9;LONP2;AHCYL1;DBT;ATP6AP1;C6orf106	branching involved in salivary gland morphogenesis	1	C1D;ATP6V1B2;WSB1;PGRMC2;MARCH6;FBLN1;TBC1D5;PPP2R5C;CTDSPL;PGM1;SEL1L;MX1;RIOK3;TNKS;TNFSF10;TRAFD1;GCLC;YES1;MUT;SMAD2;CDC40;MTA2;MED1;COX11;FZD7;GCA;NLE1;TUBG2;HSPB11;DNAL4;MED7;PDCL;NEK4;ENPEP;HUS1;AHDC1;MBNL2;RAD51;ACVR1B;SULT1C2;MRE11A;ZNF211;CSRP3;OGG1;TUFT1;ZNF510;ZNF747;LIN7A;CDKL5;MKRN3;SLC16A5;TFEC;HPGDS;MIOS;APOA4;NR1I3;IL18RAP;HMMR;GSTTP1;ADAM20;C16orf3;ABCF2;USH2A;CACNA1I;GRAP2;LGAL…	negative regulation of cell cycle	0.0594131	HDLBP;CTNNA1;ADRBK1;SQSTM1;HSPG2;NCAPD2;SUPT7L;TOMM40;MGP;RXRA;PFKFB3;DHRS3;FXYD3;FAM13A;STMN2;BAZ2B;TLN1;LPL;WBP4;PPFIBP1;P2RX4;CCDC94;RGS19;FGFR4;DAG1;SULT2B1;CCNA1;CPM;HOXC4;ANXA11;SERPINA6;B4GALNT1;HOXC11;KCNJ2;LPHN2;CACNB1;RFPL2;FXYD2;GADD45B;HTR4;CBFA2T2;ARTN;NINL;ZFHX3;SRP72;SLC6A7;CD1E;COMT;SUPT6H;BECN1;COL18A1;RGS16;BMP7;TGFB3;ZC3H13;EPOR;ARC;TRIM31;HTATIP2;PRMT2;CYR61;TCEAL2;CEACAM6;COL…	regulation of cell-matrix adhesion	0.393014	PCDHGA3;DDIT4;BTG2;DDIT3;HLA-B;BHLHE40;IRF2;IL1RAP;PPP1R3C;PI15;ASCL1;CD55;YES1;UNC5B;EPHB3;PDPN;SLC2A1;LACTB2;QKI;SPON1;ABAT;ZFP36L1;NPC2;CDKN1A;IRX5;EGFR;PNP;PPAP2B;SLC25A21;NACC2;PDLIM5;CEBPB;ZFP36L2;NR2F1;ZCCHC24;MCC;PCDH11X;CDC42EP4;CNTNAP3B;NPTX2;C1orf54;FZD7;STK3;GSTM4;BCHE;PROX1;CXCR4;LUZP2;NAALAD2;FILIP1L;ZBTB7B;ATF3;ALDH6A1;TSPAN12;SMAD3;ERAP1;WIPF1;PDE3A;MAGEL2;ANGPTL2;EHD2;NXT2;ARHGEF…	system development	3.95225e-08	DNAJC24;DHFR;UBE2E1;SDHD;POFUT1;ANXA7;SLC12A2;TCEA1;ATP6V0C;TMEM41B;PPT1;DCXR;SNX2;DHX32;TOLLIP;CHMP2B;PIK3C2A;IMPACT;MOCS2;SYPL1;BPGM;CLNS1A;LARP4;CDYL;TOMM34;SLC31A1;CLDND1;CEPT1;GLUL;MUT;KIAA0319L;BCCIP;AIDA;NDUFAB1;WASL;NDUFB5;C6orf106;UBXN4;RIOK3;SLK;TOB1;HIPK3;PPP1R2;NOC3L;APOOL;STAT1;PTPN11;LIMS1;ATP1B1;NFE2L2;ZCCHC2;ARHGAP5;NFE2L1;GBAS;M6PR;YIPF6;COX6A1;PLEKHF2;TMED5;FDX1;DARS;COQ9;ENOPH1…	cellular localization	9.49839e-08	PMM2-CDG Brain Organoids RNA sequencing	amino compound	anti-emetic	NA
trioxysalen	-4.46326	NKX2-5;DMD;SPTBN1;SIRPA;ZNF219;DPF3;ACTN2;SLC16A7;PLEKHA6	positive regulation of sodium ion transport	0.632360196422378	TMED7;YIPF3;SEC24D;TLE1;NUCB1;RAB1A	endoplasmic reticulum to Golgi vesicle-mediated transport	0.191528266687806	HDLBP;SEC24D;NAB2;CRELD2;IGFBP7;PDIA4;MYL6;OPTN;YIPF3	negative regulation of transcription by RNA polymerase III	1	AFG3L2;ADD2;SPTBN1;PKP4;GPC1;EPB41L3;MACROD1;SLC4A7	myelination	0.356180175545199	HDLBP;EMP1;NQO1;KIAA0494;EFEMP1;SEC63;SETX;TJP1;SEC14L1;PAF1;CSK;NR4A1;SERPINA3;ERLIN1;SERPINE1;LPP;CHST15;GABBR1;DOCK1;C11orf49;NDUFB3;MMD;IGFBP5;CDH2;SLCO2B1;ABCA1;PDE4B;RBMS1;VSNL1;RGS3;TNK2;MAPT;ARG2;CASP9;LPAR1;RAPGEF5;TGFBR3;GNAO1;ESPL1;CA3;HPN;PFN2;TRO;FGF1;PEX11A;NR3C2;KMO;ATP2B4;ANGPT1;PCNXL2;ROM1;BDKRB2;SLC38A3;OVOL2;ZNF91;KEL;PLCH2;SLMO1;PTAFR;ARHGAP22;MAF;ANK3;CYP26A1;HAS2;FHIT;NKX2-5…	G protein-coupled receptor signaling pathway	0.00487059	CD9;SLC7A5;SREBF2;QSOX1;G3BP1;TSN;IFNGR2;KRT19;SRSF9;LRRC41;RSU1;CYP1B1;AFG3L2;CASP3;STK39;IL8;RGS1;NOP16;PTPRN2;PAPSS2;THBS2;PICALM;SLC33A1;SRPK2;ABCB6;RFK;MAP2K4;TGIF1;TERF1;OTUD4;MTR;LUC7L3;ELP4;TCEA2;CEP164;RGS10;RNASE4;ADD2;STRN;TRAF1;ZDHHC24;RAMP2;SPIB;LRRC6;DNASE1L2;CA7;ADPRH;ACRV1;RFC1;SOCS5;PRSS16;RAB2A;UBR5;DDX18;SEPHS1;TGFBR2;NR2F6;PPP2R3A;MKRN1;SLC7A11;ZNF268;MALT1;ST20;ZNF174;HPGD;PT…	positive regulation of dendritic spine maintenance	1	DDX3X;PEX7;CALU;ATP9B;TPST1;PHACTR2;KHDRBS3;SEC24D;SEC31A;ABL1;ANXA1;HMGN1;CALB1;P4HB;GSTP1;SPARC;COL11A1;PDIA4;GTF2F2;COL5A1;FLNA;PPIB;EIF4B;DGKA;PRKCH;TNC;DDX6;CCND2;CCND3;KIF5B;MYH9;COPB2;SOAT1;CDKN2B;RANBP1;IQGAP1;TRAPPC10;LMAN1;GSK3A;SERPINH1;COPB1;COPA;SUB1;PMS2;HSPA2;CDH11;MYL6;SNAP25;DSTN;RAP1B;RPL37;AP1S1;RAB1A;SERF2;HDLBP;NUCB1;AKAP12;TLE1;PTK2;GFPT1;CKAP4;GOLGA2;PAPPA;PDCL;ILK;FHL3;CLI…	endoplasmic reticulum to Golgi vesicle-mediated transport	6.21669e-06	CCDC69;ARVCF;NDUFS8;E2F3;SCD;ABLIM1;TP53I11;UQCRQ;CLGN;CEP290;SLC31A1;NDUFS4;ADCY6;NDUFA2;TIMM8A;PPP1R12B;OPA1;SLC16A7;OBSL1;SS18L1;NDUFS7;NDUFS2;MTX2;NEBL;SORBS2;MFN2;NDUFA7;MLYCD;CRYAB;ORM1;ATP1A1;SLC25A5;FH;COX8A;DMD;SLC25A4;COX4I1;ATP1A3;JUP;GOT1;TNNI1;HK1;S1PR1;SDHB;SCP2;PLN;AK4;TMOD1;ALDH4A1;SDHA;PRKAR2B;SLC8A1;ACSL1;GPC1;SPR;ACTN2;ADD2;BSG;PGM1;MPV17;SLC19A1;CRAT;GATA4;TNNT2;UQCRFS1;PRIM1;…	muscle cell development	2.78531e-09	PGM1 iCardiomyocytes Proteomics	furochromene	photosensitizer	NA
urapidil	-3.62013							TSC1						CKAP4;SREBF2;RRM1;NISCH;INPPL1;SIGMAR1;AEBP1;SLC20A1;SFRP1;DDAH2;TFIP11;PAN2;CAV2;PPFIBP1;ACTA1;LCMT2;CEP164;ALDH6A1;SGSH;PROM1;LIMK1;IFI6;GAS1;NAP1L1;ITGB3;IFNAR2;DHX34;BCL3;TNFRSF11B;ZBTB48;PTGS1;USH1C;LIF;ISG15;TCN1;MEOX1;SYNGR3;PAH;PTPN11;PNOC;TGM3;BRAF;ACADL;ZNF135;CRYBB1;CNKSR2;FCER2;CES1P1;ALX1;C22orf31;KCND1;NRG2;ST8SIA4;GPR37L1;PYY;CHM;TPSB2;CD101;SRRM2;MAGEB1;NINL;SERPINH1;CRYGB;FGFR1;S…	cell population proliferation	0.0826311	RPL34;ATP6V0E1;SEC23B;IFITM1;SNX1;PPP5C;TAF9;NUP133;AMFR;ZMYM2;RRP7A;GLS;RGP1;DOCK1;FBXO11;SLC25A12;TGOLN2;HNMT;DHX30;INPP4A;NRF1;CHGA;NCK1;CP;GNL3L;IRF5;HRH1;LRP6;WRN;CBLN1;SLC27A2;TDO2;PLXNB3;CTH;ANK3;MASP1;METTL13;SIM2;DBF4B;FLT3;MPPE1;PMCH;HIST1H4E;HIST1H2BN;DMD;RASGRP2;SLC12A3;VDAC3;LARP4B;TCF3;CBR1;PPAT;PLAA;CXCL11;FZD2;GPR125;NQO1;WWOX;HMG20B;TRAM1;SLC16A7;ASPH;ABCB11;IER3IP1;PLAU;PDE4DIP;…	endoplasmic reticulum to Golgi vesicle-mediated transport	0.399202	DAP;PAFAH1B2;MDH1;CHMP2B;SH3GLB1;UVRAG;STAT2;ATG3;AKT1;ATG7;ATG4B;SNF8;VPS4B;ATG12;PRKAG1;MTMR14;MAP2K1;WDR45;HGS;SIRT2;TSG101;VPS33B;PIK3CA;PRKAB1;STAM;VPS37B;CALCOCO2;VPS28;ATG5;TSC1;FBXO7;ATG13;PIK3R4;RAB3GAP2	macroautophagy	8.0516e-31	SPTLC1;PEX13	sphinganine metabolic process	1	PMM2-CDG Fibroblast Proteomics	piperazines	alpha-Adrenergic Antagonist	NA
ursodeoxycholic acid	-5.33094				DAP;TP53I11;SMPD1;UCHL1;TWSG1	negative regulation of MAP kinase activity	1	MYH11;PBXIP1;ARHGAP1;ETV6;MRAS;TIPRL;IGF2BP3;ISCA1;UBE2D1;PIAS4;GPR161;KDSR	3-keto-sphinganine metabolic process	1				DDR1;RPL10;CCND2;SMARCC2;GLB1;CALD1;DHRS7;CLIP1;HCFC1;CRMP1;DHFR;SVIL;RNMT;DENND4B;NELL2;PSMD5;ARL4D;RBMS1;CD82;ZNF212;KDM6A;MZF1;CDO1;ZBTB43;RTN2;CPT2;IFT88;DHX34;TRIM3;DYRK1B;RAB3A;SPRR1B;STAT2;LCP2;SNRNP35;BARD1;WAS;PCSK5;CPA1;AP3B2;PGAM2;ROM1;PTPN11;GRIN1;HFE;ISL1;IDS;ACSBG1;F11;ZNF571;FLT3;CELF3;CES1P1;MATN1;ZFP30;SLC28A2;ASPH;LYZL6;ADRA1B;SYNJ1;PDCD1;LOR;REG1P;DEFA6;LALBA;INSR;GIP;TNFSF14;Z…	developmental process	0.106573	CD59;DAP;UBE2D2;CHERP;FASTK;MYO1E;WHSC2;RABAC1;TLE1;TP53I11;CAMLG;WBP4;BRF1;CTSO;ACVR1;IRF8;SLC34A2;ADRBK2;PLEKHO2;TMEM186;KCNK1;DUSP2;NMT2;MFSD7;STIL;HRH1;KALRN;TRPM2;KLK7;GRM3;SOCS6;LRRC37A3;ST18;MAGI1;RASA3;ZNF239;TLE3;ETV1;SSX1;CLCN5;PDE6H;PLAGL1;SPAG11B;SHOX;NPHS1;AKAP5;ANK3;PTPN22;RUNX1;SLC1A4;SEC31B;GATA6;TSHR;MPZL1;CAMP;LILRA4;GTF3C2;AGPAT2;DLGAP1;CYB561;CLN3;ANXA2P1;WDR1;ASAH1;MCAM;WNK1;…	regulation of cell communication	0.0380174	IGF2;PLEK;SPP2;TMSB15A;GZMA;TMSB4X;DAP;URM1;APBA1;EIF4EBP1;NNMT;TNXB;FLNB;SHANK1;KDELR1;ISG15;OR7A17;SLC6A16;EMP3;UCHL1;SRI;GFPT2;LOXL1;PGM1;LIMD2;PIAS4;PHGDH;COTL1;PGM3;TGFBI;GZMB;HS1BP3;UBE2D1;AKR1A1;UGDH;GDI2;MDH1;SLC43A3;NUTF2;HEBP2;MYL12A;G6PD;TIPRL;PMM2;BTN3A3;PLD3;ADA;RWDD1;GBP1;SERPINB6;XPOT;GYG1;PGLS;KBTBD11;NMI;ADH5;CNDP2;ARHGAP1;DENR;TSC22D4;YWHAH;SH3GL1;UBE2K;HS3ST3A1;MTHFS;PYGB;TPI1;…	generation of precursor metabolites and energy	0.162355				ALG1-CDG Fibroblast Proteomics	bile acid	dihydroxy bile acid	Gallstones, Primary biliary cholangitis, Gallstone formation
verteporfin	-7.5973				LAMB1;FAT1;SCARB2;ITGA6;RNF103;LOXL2;CHST15;FZD6;FGFR3;TLR2;SSPN;LHX1;LAPTM4B;CADM1;PXDN;FKBP9;SORT1;OLFML2A;ITM2B;RNF130;TMEM2;PLBD1;MAN1A1;TNFSF10;FBN2;SEMA4D;IFI6;FGL2;RECK;ZNF91;HLA-B;TGFBR2;CRYBG3;NIPAL3;ZNF573;CHST12;GALNT11;NAP1L2;BCL11A;LRRC2;GAS6;NPY2R;RPS6KA2;NDFIP1;HDAC7	system development	0.00795336653592235	TRIM2;DNAJB9;ISG20;RNASE4;C10orf10;ESR2;MT1F;CEACAM21;ARMCX1;PNMAL1;PAPSS2;IL1B;ZNF253;PDE4DIP;SCARB2;TMEM2;SPSB1;PAIP2B;SOCS2;NOVA1;ASCL2;ARHGEF6;NIPAL3;ZNF528;OAS3;HERC6;COLEC11;RALGPS2	positive regulation of monocyte chemotactic protein-1 production	1				ESRRA;WARS;HSPA9;EEF1B2;CTNNA1;FAM120A;ATF4;XRCC6;SARS;EPRS;SERP1;TXNIP;DUSP1;ARF4;NMT1;BHLHE40;BTG2;OTUB1;TARS;TXNRD1;SNW1;SEC23B;IER3;UBE2L6;ARL1;CD14;TP53;MTHFD2;SNRPA;RNASE1;SLC25A36;PGM1;PAPPA;KIAA0196;EIF1;PAF1;AIMP2;IFRD1;CNOT8;ARFGAP3;NNMT;TRIB1;ACBD3;TRIM2;RAB3GAP2;SEC24D;BAG1;AP3S2;CARS;ERCC5;MYC;ZER1;TUBGCP2;FADD;ARL2;SVIL;NFX1;IRF6;EAPP;MANF;ATF3;GTF2E2;HIST2H2BE;BET1;TES;GFPT1;PDCD4;…	cellular nitrogen compound metabolic process	5.85799e-05	DDR1;CANX;TMED2;HSP90B1;APP;MLEC;TMEM59;PTPRF;P4HB;CD63;LAPTM4A;PTTG1IP;GRN;KDELR2;PRKCSH;OS9;TPP1;CALU;NFE2L1;ARL6IP5;LAMC1;TMBIM6;LAMP2;HYOU1;SCD;CTSB;TMEM66;DHCR24;PSAP;SSR1;M6PR;TACC1;KTN1;TMED10;TSPAN3;PPT1;CKAP4;CD9;RPN1;CD99;GOLGB1;STOM;TM9SF2;THBS1;CPE;PGRMC1;ITGB5;CDH1;LRPAP1;SLC7A5;CREG1;RRBP1;LGMN;ERP29;ATP1B1;SLC2A1;SYPL1;SDC1;PRNP;EMP1;ADIPOR2;TMEM109;CRTAP;IGF2R;TRAM1;LRP10;DPYSL3;P…	glycoprotein metabolic process	4.29723e-36	PXDN;KLF3;ZSCAN18;ATP8B1;LAMB1;CD38;CADM1;SNTB1;NGFRAP1;TOX;LAPTM4B;KIAA0408;NEFH;TJP1;ARMCX1;PLBD1;CD24;PITX2;GPX7;FKBP9;RPS6KA2;WFDC2;TRPS1;PRKACB;PRKD3;ZNF571;NID1;ZNF682;LPAR6;FZD6;RBMS1;BTBD3;ITM2B;LRRC3;TLR2;NAP1L2;CSPG4;SORT1;HLA-B;IL1B;SYNM;RSAD2;LMO3;COLEC12;ETV7;FAM13A;RECK;ZC4H2;SASH1;CA2;CHST15;PNMAL1;P2RX7;HOMER2;ZNF254;IGJ;RFPL1S;SOCS2;MECP2;MTSS1;BCL2L10;SCARB2;HERC5;HS3ST1;CDH2;SC…	response to other organism	0.00162538				PMM2-CDG Lymphoblasts RNA sequencing		photosensitizer	Subfoveal choroidal neovascularization
viomycin	-5.05313	IVD;C1orf61;PTPN11;ORC3;C18orf25;TRAPPC2L;RSU1;STK39;SOX9;BTN2A2;CALD1;KIF1C;NBR1;MCCC2;CHST3;CTSB;GRN;PROSC;CRTAP;SDHD;ADK;MTAP;YIPF6;ELF1;CTDSP1;ERBB2IP;SCAND1	purine ribonucleoside salvage	0.214673	PTN;ABCG1;SEMA5A;PDLIM5;GJA1;EHD2;MAF;KLF15;IGFBP5;ADCY8;PARD6B	cell differentiation	0.178403	SPARC;WIPF1;CX3CL1;EHD2;NXT2;KANK1;CXCR4;CALCRL;IGSF9B;DUSP10;ARSJ;GREB1;GADD45B;HLA-E;IGFBP5	positive regulation of smooth muscle cell proliferation	0.668812	ITPK1;TMEM41B;SALL2;APPBP2;DST;UBAP1;MOSPD2;SNX17;PFKFB2;SACM1L;SLC12A2;DNAJA3;YIPF6;M6PR;FNTA;HERPUD1;DENND2A	cellular localization	0.0374562	ZNF146;SPARC;ACTR1A;HSPA1A;DNAJA1;PRDX2;ANP32A;BCLAF1;NCBP2;KRT18;SND1;BST2;SAFB;DAXX;TAF9;IDH3G;TUBGCP2;RANBP1;TNFAIP2;DLG1;WIPF1;GPC1;DNTTIP2;ABCC1;STMN2;ARHGEF1;SPAG5;TRIM14;SAFB2;WBP4;COG5;IVD;CX3CL1;HPGD;CCDC94;TRAF2;PDE4D;TAOK2;C1orf61;ACAP1;SPI1;EHD2;TRAF6;ARVCF;PTPN11;ITGA4;JAKMIP2;BATF;ZNF91;PPIL2;PRKCH;RGS11;CRYBB1;GH2;CACNA1A;CHRNA5;UPK3A;GNA13;HTR6;WT1-AS;DNASE1L2;CNTN6;SRY;LNPEP;HIST…	JNK cascade	0.141472	CCND3;CTDSPL;MATN2;CARS;CSNK1G2;FAM20B;AMOTL2;PTPRK;PSEN1;CASP9;RNF144A;FOSL1;KLK3;CNKSR1;TAGLN3;SGCB;FANCC;ZNF354A;TRAIP;PRRG2;STAC;REG3A;GPA33;PSMC3IP;PTPRR;TPM1;CD27;ARHGAP6;SPINLW1;SERPINA7;NOVA2;CACNG1;HTN1;TNFSF9;CD80;GRM1;GAS7;FBLN1;RAB9BP1;AVPR1B;CACNA1F;SNTB1;FSTL1;THY1;CYB561;IRS2;PTN;CD36;MXRA5;ABCC3;HABP4;SEC31B;FYN;PSG1;ITPK1;CNOT4;AGXT;HIST1H2BG;POLDIP3;DTNA;CPT1A;XRCC4;TRBC1;TGM2;H…	intracellular calcium ion homeostasis	0.0897726	PCDHGA3;DDIT4;BTG2;DDIT3;HLA-B;BHLHE40;IRF2;IL1RAP;PPP1R3C;PI15;ASCL1;CD55;YES1;UNC5B;EPHB3;PDPN;SLC2A1;LACTB2;QKI;SPON1;ABAT;ZFP36L1;NPC2;CDKN1A;IRX5;EGFR;PNP;PPAP2B;SLC25A21;NACC2;PDLIM5;CEBPB;ZFP36L2;NR2F1;ZCCHC24;MCC;PCDH11X;CDC42EP4;CNTNAP3B;NPTX2;C1orf54;FZD7;STK3;GSTM4;BCHE;PROX1;CXCR4;LUZP2;NAALAD2;FILIP1L;ZBTB7B;ATF3;ALDH6A1;TSPAN12;SMAD3;ERAP1;WIPF1;PDE3A;MAGEL2;ANGPTL2;EHD2;NXT2;ARHGEF…	system development	3.95225e-08	DNAJC24;DHFR;UBE2E1;SDHD;POFUT1;ANXA7;SLC12A2;TCEA1;ATP6V0C;TMEM41B;PPT1;DCXR;SNX2;DHX32;TOLLIP;CHMP2B;PIK3C2A;IMPACT;MOCS2;SYPL1;BPGM;CLNS1A;LARP4;CDYL;TOMM34;SLC31A1;CLDND1;CEPT1;GLUL;MUT;KIAA0319L;BCCIP;AIDA;NDUFAB1;WASL;NDUFB5;C6orf106;UBXN4;RIOK3;SLK;TOB1;HIPK3;PPP1R2;NOC3L;APOOL;STAT1;PTPN11;LIMS1;ATP1B1;NFE2L2;ZCCHC2;ARHGAP5;NFE2L1;GBAS;M6PR;YIPF6;COX6A1;PLEKHF2;TMED5;FDX1;DARS;COQ9;ENOPH1…	cellular localization	9.49839e-08	PMM2-CDG Brain Organoids RNA sequencing	antibiotic	lactam	NA
vitexin	-5.01324	CYP1B1;COL3A1;MPZL1;PAX3;RFX5;DOCK6;THBS1;GSTM2;ERAP1	transforming growth factor beta1 production	0.45716451725245	MASP1;SWAP70	negative regulation of cell-cell adhesion mediated by integrin	1	SLC4A2;TAPBP;SRGAP2;DGCR8;RHBDD3;COL4A6;WNT5B;DNASE2	MHC class Ib protein complex assembly	1	DOCK6;FOXN2;ADA	positive regulation of germinal center formation	0.54333389324842596	PHC2;CALR;RERE;ZFP36L2;PODXL;AFF1;EIF4G3;GNL2;TWF2;SPG7;SLC4A2;CYP1B1;TRRAP;KIAA0195;CRYZ;GTPBP6;KCNAB2;STS;WFDC2;INPP4A;IL11RA;MLF1;NAIP;FANCC;NR3C2;PIGA;SNX15;C16orf7;CASP1;PTHLH;DAPK2;SEMA3A;ATP12A;GK;NCF4;LILRB2;BAGE;SP140;MAML3;COL21A1;GAST;SEPT9;TAPBP;ALDH7A1;FBXL5;TELO2;NCDN;FAM49A;LTB4R;LSS;SLC15A1;NEDD4L;MICAL2;KIAA0146;ZNF609;PKN2;MICAL3;JAM3;SRGAP2;SNX1;ZNF184;SRSF11;MYBL1;SFPQ;CTTN;NU…	anatomical structure morphogenesis	0.399695	DUSP1;RAB13;CRABP2;FOSB;GAA;LOXL2;ZNF24;SOCS2;ARRB2;SYT1;S100A2;TEAD4;SNCA;LRMP;ALDOB;FOXN3;MYLPF;SIT1;BRE;VGF;RAD52;CBLN1;LY86;RET;LLGL1;KLK8;MAF;SPOCK3;DRD2;GDF5;CYP2B6;CHST7;EDN2;TLX1;MMP25;TNFRSF9;ONECUT2;RFPL1;MADCAM1;MMP16;CACNA1F;KCNA1;PI4K2A;BAD;PTCH1;SLIT2;CARD10;TPSAB1;ANXA9;PRLR;HLA-G;SPAM1;MASP1;HTR1B;FGFR1;MAP4K5;CSF2RA;WISP1;LRIT1;PTN;PIK3R1;WDFY3;TLN2;SNAI2;TMEM30B;FOXA2;CAMK2G;ODF…	regulation of cell differentiation	0.0503356	DNASE2;C11orf58;PITPNM1;NFIB;TP53I11;MGST3;RGS12;SYNM;PGRMC2;CETN3;TM9SF1;TAPBP;PRODH;CBFA2T2;PRKAB2;SORBS3;SRGAP2;KHDRBS3;HSPA4L;COL2A1;TTR;SLC4A2;ALPL;GPX1;ANXA5;CLU;HSPA5;ACP2;SLC2A1;EZR;SLC25A16;PGAM1;NFYA;BDNF;MT3;HMGB2;ABCD3;PEX2;AKT1;SLC8A1;GPC1;IDUA;TSPAN7;CASP3;HSPA13;MASP1;TUB;EFNB2;CRIP2;METAP1;CTSC;HSPA2;CASP6;MAX;B2M;RPS29;RPS24;GNG3;RELN;MT1X;SP2;SOX4;ADCY2;TFCP2;TUSC3;COL4A6;UBAP2L…	multicellular organismal-level homeostasis	0.735858	ISLR;LIN7A;CASK;PMM2;TOX3;KDM6A;HSPA12A;ADCY6;EPB41L2;EDIL3;PLXNA2;SH3BGRL;RP2;PDE5A;ALDH1A2;SLC25A14;MPZL1;FKBP9;SVIL;AIFM1;ECD;ADA;COL1A1;COL3A1;APOC3;BCHE;LDHB;THBS1;COL1A2;ITGA5;POU2F2;LGALS1;GLI2;NID1;POU2F1;IDS;PRKACG;CALB2;PAX3;LAMA1;GSTM2;SHC1;TKT;MARCKS;FOXN2;SDC2;FBN2;TGFBR1;ECE1;GNPDA1;ALDH1A3;RFX5;GSS;MMP14;SERPINB9;CNN1;GTF2A1;GTF2A2;BCAT1;AK2;TPD52;TIMM10;JAG1;FBLN2;PDE1B;SPOCK1;PAK…	muscle structure development	0.0500174	PMM2-CDG Brain Organoids Proteomics	hydroxyflavone	alpha-glucosidase inhibitor	NA
xamoterol	-4.77144	TBX5;MLYCD;PLN;TNNC1;CAMK2A;TNNT2;RNASEL	cardiac muscle tissue development	0.013954415858155	GFPT1						NDUFA5;SPTAN1;SLC4A7	purine nucleotide biosynthetic process	1	ITGA3;SFRP1;ERBB3;CSH1;APPBP2;TRAF3IP2;C11orf49;VPS11;IGFBP5;STS;CEBPD;VPRBP;LRP3;MYH2;NPR1;ABCA8;HLF;IFT140;DCX;NAIP;TNFRSF11B;BCAP29;USH1C;HS3ST1;TNNT3;POMC;AFF3;LY86;TAF13;MOG;ACTL6B;LRRC23;LECT1;DAPK2;ANGPTL7;LIPC;NR0B1;ADRB3;OXTR;AGRP;MEP1B;GP1BA;MS4A2;CACNB4;DOK4;SCN7A;PROL1;ZFHX3;HCG9;LIMK1;KCNJ5;HIST1H2BM;HOXA6;HIST1H3B;GABARAPL1;SEC62;HIGD2A;PPAP2B;MGAT3;CLCA1;DLX4;PDE6B;PCYT1B;ADH7;PCDH…	negative regulation of antigen processing and presentation of peptide antigen	1	RAD21;AP2B1;TNFAIP1;RRM1;CPD;ALCAM;CREBL2;ZMYM4;NEDD9;SRPK1;STAG1;UBE4B;DLG1;NFX1;IRF6;TNFSF10;GFPT1;SFSWAP;DNAJB9;BIN1;GLS;ZNF24;AP1S2;CAPN7;CTBP1;MAP4K5;CUL7;ZFYVE16;ADCY7;MZF1;GMPR;TFF3;NRF1;FAS;ZFYVE9;ITGB4;MBNL2;RECK;ZNF354A;ALDH3B1;C4BPA;PCNXL2;ANKRD26;ITGA4;PAK2;RAB5A;MPPE1;AGFG2;NIPBL;ZNF223;LIMS1;MAPK7;OGT;METTL7A;LNPEP;AKAP13;DARC;MACF1;TTC3;NONO;GORASP2;CSNK1A1;PECAM1;TRIO;CDC5L;SIN3B;…	establishment of mitotic sister chromatid cohesion	1	DDX3X;PEX7;CALU;ATP9B;TPST1;PHACTR2;KHDRBS3;SEC24D;SEC31A;ABL1;ANXA1;HMGN1;CALB1;P4HB;GSTP1;SPARC;COL11A1;PDIA4;GTF2F2;COL5A1;FLNA;PPIB;EIF4B;DGKA;PRKCH;TNC;DDX6;CCND2;CCND3;KIF5B;MYH9;COPB2;SOAT1;CDKN2B;RANBP1;IQGAP1;TRAPPC10;LMAN1;GSK3A;SERPINH1;COPB1;COPA;SUB1;PMS2;HSPA2;CDH11;MYL6;SNAP25;DSTN;RAP1B;RPL37;AP1S1;RAB1A;SERF2;HDLBP;NUCB1;AKAP12;TLE1;PTK2;GFPT1;CKAP4;GOLGA2;PAPPA;PDCL;ILK;FHL3;CLI…	endoplasmic reticulum to Golgi vesicle-mediated transport	6.21669e-06	CCDC69;ARVCF;NDUFS8;E2F3;SCD;ABLIM1;TP53I11;UQCRQ;CLGN;CEP290;SLC31A1;NDUFS4;ADCY6;NDUFA2;TIMM8A;PPP1R12B;OPA1;SLC16A7;OBSL1;SS18L1;NDUFS7;NDUFS2;MTX2;NEBL;SORBS2;MFN2;NDUFA7;MLYCD;CRYAB;ORM1;ATP1A1;SLC25A5;FH;COX8A;DMD;SLC25A4;COX4I1;ATP1A3;JUP;GOT1;TNNI1;HK1;S1PR1;SDHB;SCP2;PLN;AK4;TMOD1;ALDH4A1;SDHA;PRKAR2B;SLC8A1;ACSL1;GPC1;SPR;ACTN2;ADD2;BSG;PGM1;MPV17;SLC19A1;CRAT;GATA4;TNNT2;UQCRFS1;PRIM1;…	muscle cell development	2.78531e-09	PGM1 iCardiomyocytes Proteomics	oxazinane	beta-adrenergic antagonist	NA
zomepirac	-4.61652	NKX2-5;DMD;MPP2;SLC19A1;SLC8A1;ALDH4A1;ACAD10;CRYAB;NEBL;PKP4;RTN1;ALDH5A1;AK4;SLC16A7;SLC9A7	muscle cell development	0.283962320725515	SNAP25;COL5A1;TMED7;TLE1;MCFD2;PRKCH;HSPA2;PHLDB1;TJAP1	endomembrane system organization	1	CKAP4;PCLO;TLE1;MICALL1;CLINT1	slow endocytic recycling	1	REEP1;DMD;CLK1;SCP2;ANK2;ARVCF	regulation of cardiac muscle contraction by regulation of the release of sequestered calcium ion	0.316238522351637	CKAP4;HTRA1;ID2;PPP1R10;EFNA1;CHERP;SIPA1L1;SLC2A3;PRSS8;LPP;GYPC;KIF3C;MME;UNC50;CD302;SLIT3;SIK3;GULP1;FOLR1;FGFR4;SMAD7;ATG12;AOX1;GSPT2;SV2B;PPP2R2B;CASP1;GNB3;RCVRN;COX6A2;SERPINA7;SEMG1;NKX2-5;PAX5;PDYN;GH1;SEMA3E;VAMP1;SLC18A3;NOX1;HTR4;DMD;NCF4;LOC100293553;MPP2;GAS2L1;C8orf17;ANXA13;SLC1A2;KCNJ5;PTN;LOC100130354;HOXA3;FBXL5;GABARAPL2;TSPAN1;QRICH1;MINK1;LAMB3;PITX1;SLC19A1;DBP;PMP22;PLA2…	cardiocyte differentiation	0.614394	CYP2E1;DPYSL2;STMN1;PSMD2;TIMP3;ITPR3;TSN;TWF1;WWTR1;CNOT8;SNAP25;THBS2;PVRL2;FBN2;DCK;COBLL1;MPZL2;SYT1;ENTPD4;RAD51AP1;CDKN2C;MB;MNT;REEP1;MYO5A;STC1;DKK1;WDHD1;PDE4A;MC1R;DIAPH2;ZNF107;ELK4;GJB5;SHC3;KLHL24;LMO1;SLC35A3;BAAT;SIGLEC7;SULT1B1;LILRA2;DMD;NFATC1;FGFR2;PTP4A2;NAP1L1;NCSTN;CAND1;LGALS3;TRIO;NCOA1;CDKN1B;TNFRSF14;AMPD3;NDN;SPC25;HSPA1L;NR2C1;NACAP1;MFN1;MED13L;WAPAL;ELF1;HNRPDL;COL5A…	negative regulation of protein localization to membrane	1	DDX3X;PEX7;CALU;ATP9B;TPST1;PHACTR2;KHDRBS3;SEC24D;SEC31A;ABL1;ANXA1;HMGN1;CALB1;P4HB;GSTP1;SPARC;COL11A1;PDIA4;GTF2F2;COL5A1;FLNA;PPIB;EIF4B;DGKA;PRKCH;TNC;DDX6;CCND2;CCND3;KIF5B;MYH9;COPB2;SOAT1;CDKN2B;RANBP1;IQGAP1;TRAPPC10;LMAN1;GSK3A;SERPINH1;COPB1;COPA;SUB1;PMS2;HSPA2;CDH11;MYL6;SNAP25;DSTN;RAP1B;RPL37;AP1S1;RAB1A;SERF2;HDLBP;NUCB1;AKAP12;TLE1;PTK2;GFPT1;CKAP4;GOLGA2;PAPPA;PDCL;ILK;FHL3;CLI…	endoplasmic reticulum to Golgi vesicle-mediated transport	6.21669e-06	CCDC69;ARVCF;NDUFS8;E2F3;SCD;ABLIM1;TP53I11;UQCRQ;CLGN;CEP290;SLC31A1;NDUFS4;ADCY6;NDUFA2;TIMM8A;PPP1R12B;OPA1;SLC16A7;OBSL1;SS18L1;NDUFS7;NDUFS2;MTX2;NEBL;SORBS2;MFN2;NDUFA7;MLYCD;CRYAB;ORM1;ATP1A1;SLC25A5;FH;COX8A;DMD;SLC25A4;COX4I1;ATP1A3;JUP;GOT1;TNNI1;HK1;S1PR1;SDHB;SCP2;PLN;AK4;TMOD1;ALDH4A1;SDHA;PRKAR2B;SLC8A1;ACSL1;GPC1;SPR;ACTN2;ADD2;BSG;PGM1;MPV17;SLC19A1;CRAT;GATA4;TNNT2;UQCRFS1;PRIM1;…	muscle cell development	2.78531e-09	PGM1 iCardiomyocytes Proteomics	NSAID	NSAID	NA
albendazole	-6.79485		NA	NA	SRM;AP3S1;UBE2M;DMXL1;HSPA4;TUBB;STX12;LRRFIP1;GSR;TSFM;MLYCD;THADA;ADARB1;DPH2;TUBA1A;TEAD3;RRBP1	motor behavior	1	MAP4;GSK3A;PDLIM7;GOLGA2;FILIP1L;PDLIM4;NFASC;PALLD;RB1CC1;PAWR;RAB2A;SMPD1;SHMT2;MAFF	organelle disassembly	0.214242		NA	NA	WDR1;FTH1;MAP4;CTSB;TXNIP;THBS1;PLP2;MYL12A;LRP10;ANXA2;CNIH;BNIP3;DYNLT1;SEC14L1;GAS7;GSK3A;NPTN;PLSCR1;PLOD2;IFNGR1;LPP;FAM13A;ATXN1;MME;DLGAP5;NFKBIE;ACVR1;DUSP4;PHACTR2;AURKA;SGSH;MT1X;SEC23A;FOLR1;PLA2G15;NR4A2;PDE4A;BCL3;RECQL;PTGS1;MC1R;GNLY;FLJ10038;XAF1;GPR17;NR1H4;GRIN2A;SKIL;NGF;SPINK4;SH2D2A;HIST1H2BL;C16orf3;PAX3;METTL7A;SLC5A2;ID3;NR4A3;PSG2;HNF1B;LSR;CAPN2;CD46;TPM4;SH3BP2;KIF2C;SE…	apoptotic process	0.00789459	NARS;NUCB1;CTSA;MAT2A;FKBP4;SLC3A2;AARS;GOLGB1;NHP2L1;TUBA1B;SRSF7;EIF2S1;MFN2;PSMD1;UBE2D2;RUVBL2;JUN;DKC1;CTSC;SRM;AKAP1;ELAC2;ALDOC;BIRC2;TUBB3;FADS2;LSS;PISD;TCERG1;AP3S1;CPSF6;AFG3L2;CTCF;FADD;GSTM3;EPS8;UMPS;NDUFA7;BAG5;SSX2IP;PRPF19;UBE2M;DFFA;HS2ST1;NPRL3;PSD4;INPP5D;SLC25A12;PCF11;STC2;EIF3B;POLR2D;POLRMT;DMXL1;ENOSF1;RPS6KA5;CNKSR1;ENDOG;ATF5;ORM1;ZBTB24;GEMIN4;OAS1;ZDHHC24;CTH;ST8SIA5;…	organic substance metabolic process	0.000218722	AGPS;MANBA;AGRN;GOSR2;NRP1;PHYH;TIMM23;LSM1;PGRMC2;ACOX3;PLXNB1;DAPK3;TGFB1I1;SYNJ1;MBTPS2;RNF13;RGS10;SLC25A17;ATP9B;ATP10A;NRP2;PLOD3;SLC16A7;UGDH;TPST2;CTNND1;EIF1B;MRPS14;CUTA;FZD7;RNF40;PHF2;KDM4A;SEMA7A;SH3BGRL;CLN5;TADA3;CLPX;DDAH1;B3GAT3;NFASC;ZFPL1;SVIL;SGPL1;ABCA1;RAB3D;OXSR1;MLYCD;GSR;SOD1;AK1;RPN1;RPN2;ATP1B1;TUBB;LYN;TPM2;CD55;GNAI3;ANXA5;ADRA2A;TPM1;CLTA;ANXA4;PDGFRB;LIMS3;NR2F6;TXN…	organonitrogen compound biosynthetic process	5.0074e-06		NA	NA	SRD5A3 Fibroblast Proteomics	benzimidazoles	antihelmintic drug	Hydatid disease of the liver, Hydatid disease of the lung, Hydatid disease of the peritoneum, Neurocysticercosis
celastrol	-6.20405		NA	NA	CD81;UBE2L3;CTNNA1;PAFAH1B1;M6PR;SH3BGRL;PPP2R5A;SLC16A1;NDUFB7;PDLIM7;TMPO;CPT1A;ADARB1;MGST2;GREB1;EHD1;CTNND1;RAB2A;ESD;DDAH1;TUBA1A;MYD88;NR2F6;GGA3;RAB27A;NRP1;B4GALT1;TUBB;SCP2;STX12;OSBPL8;PTPN11;NF1;ZDHHC17;PGRMC2;PPP2R5C;BCKDHB;MDH2;SELENBP1;MRPL16;ATP13A1;ASF1B;DARS2;RPAP1;SLC25A15;MED23;MLYCD;VANGL1;CUTA;LPCAT4	protein localization	0.0945252	PALLD;RRBP1;ATP1B1;CNN2;CD55;PPP2R2A;SRF;SVIL;KDM4A;DAPK3;PAWR;TPST2;MAFF;SLC7A1;OXTR;SGPL1;HSPA4;NEU1;LONP1;TNPO1;HBS1L;ZFPL1;CDR2;GOSR2;BAX;NRP2;GPR107;SRSF5;PVR;JMJD6;TLK2;SYNJ1;SHMT2;PDLIM4;FHL1;N4BP2L2;B4GALT1;GTF3C3;TAPBPL;INTS6;PPP1R13L;DSE;DHRS7B;GOLGA2	development of secondary sexual characteristics	1		NA	NA	HSPA6;EPHB3;HSP90AB1;SNX3;SART3;FNTA;WDR1;CALM3;WARS;NDRG1;UBB;DNAJB1;HSPA9;LITAF;PTP4A1;TPP1;NFE2L1;ATF4;ODC1;MCL1;HSPA1A;SARS;HSPD1;ZYX;HYOU1;EPRS;TMEM66;RNF114;PSAP;EPAS1;DNAJA1;FKBP4;PALLD;MGEA5;BTG1;SLC3A2;VCL;SEPHS2;SERP1;ACTA2;TAX1BP1;RBM4;AARS;ANXA1;DUSP1;GOLGB1;RCN1;THBS1;CPE;HAX1;NFE2L2;BHLHE40;NUDC;ARCN1;PITPNA;SEPW1;RRBP1;ARIH2;BTG2;ATP1B1;TARS;TXNRD1;CYR61;PRNP;CCT6A;ETS2;STAT6;ENC1;…	regulation of macromolecule metabolic process	2.16978e-17	FNTB;ARF3;STARD7;USP22;ATP6V0E1;MLEC;SET;PTPRF;MARCKSL1;PHB;S100A11;XBP1;CD81;UBE2L3;SRSF11;SF3B3;SKP1;ACTR1A;GNB1;SRSF2;CALU;ARL6IP5;CTNNA1;STMN1;CIRBP;PAFAH1B1;LAMP2;SCD;CTSB;DHCR24;NOP56;HDGF;MGEA5;M6PR;TAGLN2;RERE;HSBP1;GLUD1;ARPC1A;ABLIM1;SNX17;IPO7;CD9;HADHB;TXNIP;EIF1AX;YWHAH;CD99;ADD3;HADH;ANP32A;PABPC4;SMARCC1;TM9SF2;PIP4K2B;BCLAF1;RBBP7;EIF2S1;NMT1;CHD4;AMD1;PCNA;DDX3X;SNRNP70;SRRM1;CAP…	cell cycle	1.76376e-10	AGPS;MANBA;AGRN;GOSR2;NRP1;PHYH;TIMM23;LSM1;PGRMC2;ACOX3;PLXNB1;DAPK3;TGFB1I1;SYNJ1;MBTPS2;RNF13;RGS10;SLC25A17;ATP9B;ATP10A;NRP2;PLOD3;SLC16A7;UGDH;TPST2;CTNND1;EIF1B;MRPS14;CUTA;FZD7;RNF40;PHF2;KDM4A;SEMA7A;SH3BGRL;CLN5;TADA3;CLPX;DDAH1;B3GAT3;NFASC;ZFPL1;SVIL;SGPL1;ABCA1;RAB3D;OXSR1;MLYCD;GSR;SOD1;AK1;RPN1;RPN2;ATP1B1;TUBB;LYN;TPM2;CD55;GNAI3;ANXA5;ADRA2A;TPM1;CLTA;ANXA4;PDGFRB;LIMS3;NR2F6;TXN…	organonitrogen compound biosynthetic process	5.0074e-06		NA	NA	SRD5A3 Fibroblast Proteomics	pentacyclic triterpenoid	antioxidant	NA
puromycin	-5.37377		NA	NA	AHCY;SLC2A1;FDPS;TRAP1;SRM;PGRMC2;PSME2;AKR1A1;PGM1;PYCR1;PLOD3;SLC16A1;MGAT2;B3GAT3;CAMLG;CPT1A;PDIA5;TPST2;MGST2;ACOX3;RGS10;NAGLU;DPH2;UCHL3;PTGIS;ATP1B3;SRI;NEU1;TUBB;TUBA1A;CLNS1A;CBR1;MFSD10;NR2F6;TEAD3;PCYT2;PEBP1;SLC25A17;DYNC1H1;VDAC1;STX12;MRPS27;MAP4;TSFM;MDH2;RPN2;SHMT2;TTLL12;PVR;ELOVL1;PTGES2;GLT8D1;DARS2;THTPA;SLC25A15;PDSS1;CUTA;LCMT1;GLRX5;LPCAT4;CHPF2;MAN1B1;DAD1;CD81;UBE2L3;PPP…	organonitrogen compound biosynthetic process	1.3574e-05	SOD1;ARF4;RNF13;PPP2R5C;CD55;AK1;CRYZ;KDM4A;ABCA1;MANBA;FILIP1L;GREB1;RNF40;SYNJ1;AMPD3;HERC4;HSPA4;SEC62;EHD1;MYD88;CASP4;LYN;TPM1;MAPK1;SGPL1;GNS;JMJD6;TLK2;MORC3;RRBP1;N4BP2L2;CAB39;GTF3C3;RPAP1;DSE;INTS6;APBB2;PALLD;B4GALT1;RB1CC1;PPP2R5A;PPP2R2A;SRF;SVIL;MYO6;DAPK3;PAWR;RGS10;MAFF;ATP6V0A2;OXTR;PHF2;TNPO1;GLG1;CTNND1;LONP1;HBS1L;ZFPL1;CDR2;COPS2;GOSR2;ERCC4;DYNC1H1;GPR107;STX12;SLC7A1;PVR;SH…	import into cell	1		NA	NA	HSPA6;HSP90AB1;IK;SNX3;PRKAR1A;CLTC;PTGES3;UBB;SOD1;DNAJB1;UBE2D3;PTTG1IP;LITAF;MAPRE1;PTP4A1;FTH1;ARL6IP5;PEA15;MCL1;HSPD1;CCT7;PLOD1;CTSB;TMEM66;PSAP;RNF114;STRAP;CCT4;DNAJA1;FKBP4;MGEA5;HLA-E;CCT3;TACC1;SLC3A2;VCL;HSBP1;SDCBP;TAX1BP1;HIF1A;RBM4;CKAP4;TXNIP;ANXA1;JUP;DUSP1;GOLGB1;PSMC2;SF3B1;TM9SF2;ATP6V1B2;DAP;ARF4;THBS1;NUDC;ARCN1;PITPNA;IDH1;SEPW1;DDX3X;RAD23B;PSMD13;BTG2;TARS;ADRM1;CCT6A;ET…	regulation of nitrogen compound metabolic process	8.96527e-45	THRA;ARF3;STARD7;SLC25A3;ERH;NONO;EIF3A;NCL;SET;NDRG1;SSR2;SLC25A5;TOMM20;SF3B3;DDX24;DYNLL1;GOT2;SRSF2;MAT2A;PTMA;STMN1;PRDX6;CNOT1;DHCR24;NOP56;HDGF;AHCY;TAGLN2;PHC2;VCL;GLUD1;CCND2;TSPAN3;PSME3;IPO7;HADHB;PAICS;EIF1AX;YWHAH;EIF5B;CD99;HADH;PFKP;ANP32A;HNRNPA0;STOM;PABPC4;NHP2L1;TUBA1B;SDHA;USP9X;CSE1L;TUFM;ACLY;SRSF7;PLP2;EIF2S1;ARHGDIA;LRPAP1;AMD1;CTBP2;SLC2A1;COX7A2L;TXNRD1;FDPS;HNRNPAB;EIF4…	organonitrogen compound biosynthetic process	1.1144e-24	AGPS;MANBA;AGRN;GOSR2;NRP1;PHYH;TIMM23;LSM1;PGRMC2;ACOX3;PLXNB1;DAPK3;TGFB1I1;SYNJ1;MBTPS2;RNF13;RGS10;SLC25A17;ATP9B;ATP10A;NRP2;PLOD3;SLC16A7;UGDH;TPST2;CTNND1;EIF1B;MRPS14;CUTA;FZD7;RNF40;PHF2;KDM4A;SEMA7A;SH3BGRL;CLN5;TADA3;CLPX;DDAH1;B3GAT3;NFASC;ZFPL1;SVIL;SGPL1;ABCA1;RAB3D;OXSR1;MLYCD;GSR;SOD1;AK1;RPN1;RPN2;ATP1B1;TUBB;LYN;TPM2;CD55;GNAI3;ANXA5;ADRA2A;TPM1;CLTA;ANXA4;PDGFRB;LIMS3;NR2F6;TXN…	organonitrogen compound biosynthetic process	5.0074e-06		NA	NA	SRD5A3 Fibroblast Proteomics	antibiotic	aminonucleoside antibiotic	NA
anisomycin	-5.26957		NA	NA	CD81;ECH1;MAP4;RAB11A;M6PR;AHCY;CLTA;SSR4;RPN1;GPX4;PPP1R7;SLC2A1;ANXA4;SH3BGRL;TRAP1;GSTO1;SRM;FHL1;CNN2;PGRMC2;PSME2;CAPG;LRRFIP1;AKR1A1;GNG10;PGM1;ACAA2;PLOD3;STT3A;SLC16A1;N4BP2L2;G6PD;SRF;AP3S1;SVIL;CLPP;NDUFB7;CRYZ;MGAT2;EEF1D;KDM4A;UGDH;DDB2;HEBP2;CAMLG;CPT1A;PDIA5;MGST2;MYL6B;RGS10;NAGLU;FZD1;HAGH;CTDP1;PEBP1;HPCAL1;COMMD4;SLC16A7;GLG1;AMPD3;ADD1;RNPEP;DDOST;RPN2;HSPA4;TXN;SRI;ESD;TUBB;MD…	protein N-linked glycosylation via asparagine	6.91433e-06	UBE2L3;ANXA5;PAFAH1B1;ARF4;GNAI3;FDPS;CTNNB1;COPS5;EIF1B;RNF13;PPP2R5C;B4GALT1;UBE2A;CD55;RB1CC1;PPP2R5A;PPP2R2A;COPS2;SLC30A9;LYN;OXSR1;CHSY1;CAV1;PICALM;PHYH;PDLIM7;TMEM11;ABCA1;LSM1;DMXL1;MRPS14;ADARB1;CLN5;FILIP1L;NF1;CLPX;UGCG;MAFF;CRKL;RNF40;GNG5;SYNJ1;RAB2A;HSPA4;NEU1;SEC62;TUBA1A;CASP4;HBS1L;ZFPL1;RAB27A;PTS;CRADD;GOSR2;ERCC4;NRP1;ARL6IP1;GPR107;STX12;JMJD6;ZDHHC17;TLK2;MORC3;RAP2B;ATP9B;…	chondroitin sulfate biosynthetic process	0.244408		NA	NA	PLD1;EIF4G2;DDX5;C22orf28;YY1;ZNF259;C1D;IK;SMNDC1;ATP6V0B;C11orf58;FNTA;ATP6V0E1;HNRNPK;HNRNPU;PRKAR1A;CLTC;AP2B1;MARCKSL1;DNAJB1;UBE2D3;UBE2L3;SRSF11;SF3B3;DYNLL1;LITAF;SKP1;MAPRE1;ACTR2;PTP4A1;GPX1;FTH1;BZW1;ATF4;ANXA5;PEA15;ODC1;MCL1;HSPA1A;CIRBP;PAFAH1B1;ZNF207;RAP1B;TMEM66;RNF114;STRAP;NOP56;PSMB1;EPAS1;DNAJA1;CKB;RHOC;TRA2B;MGEA5;HLA-E;BTG1;SLC3A2;RERE;ATP6V0C;SDCBP;TAX1BP1;CD59;PSME3;HIF1…	RNA metabolic process	8.58623e-44	RFC2;HSPA6;GAS6;MMP14;TRADD;CAPNS1;EIF3D;GDI2;ARF3;TARDBP;EIF3F;STARD7;SLC25A3;CTDNEP1;CBX3;KHDRBS1;JTB;TAF10;NONO;HSP90AB1;SNX3;CANX;RPL14;KARS;TCEB2;TMED2;RPL4;HINT1;EEF2;ANAPC5;EIF3A;HSP90B1;MSN;APP;WDR1;NCL;AP2M1;MLEC;LASP1;SF3B2;CAP1;WARS;SET;NDRG1;GABARAP;NUCB1;LDHA;GNB2L1;P4HB;SLC25A5;PHB;CTSA;TOMM20;CD63;SPARC;XBP1;CD81;PTTG1IP;GRN;HMGB1;GLO1;SRSF11;GSN;HK1;KDELR2;NPC2;PRKCSH;GOT2;FKBP1A;…	cellular response to stress	3.19299e-16	AGPS;MANBA;AGRN;GOSR2;NRP1;PHYH;TIMM23;LSM1;PGRMC2;ACOX3;PLXNB1;DAPK3;TGFB1I1;SYNJ1;MBTPS2;RNF13;RGS10;SLC25A17;ATP9B;ATP10A;NRP2;PLOD3;SLC16A7;UGDH;TPST2;CTNND1;EIF1B;MRPS14;CUTA;FZD7;RNF40;PHF2;KDM4A;SEMA7A;SH3BGRL;CLN5;TADA3;CLPX;DDAH1;B3GAT3;NFASC;ZFPL1;SVIL;SGPL1;ABCA1;RAB3D;OXSR1;MLYCD;GSR;SOD1;AK1;RPN1;RPN2;ATP1B1;TUBB;LYN;TPM2;CD55;GNAI3;ANXA5;ADRA2A;TPM1;CLTA;ANXA4;PDGFRB;LIMS3;NR2F6;TXN…	organonitrogen compound biosynthetic process	5.0074e-06		NA	NA	SRD5A3 Fibroblast Proteomics	antibiotic	anisole	NA
chlorzoxazone	-5.22335		NA	NA	DAD1;ARF1;SOD1;CD81;UBE2L3;EEF1G;PPP2R1A;EEF1B2;ANXA5;ECH1;ACTB;PAFAH1B1;RAB11A;M6PR;AHCY;COX6A1;CLTA;MDH1;SSR4;RPN1;ARF4;GPX4;GNAI3;RRBP1;PPP1R7;FDPS;ANXA4;SH3BGRL;SCP2;TRAP1;GSS;GSTO1;SRM;COPS5;PSME2;RNF13;LRRFIP1;UBE2A;AKR1A1;CD55;PGM1;PPP5C;RB1CC1;PLOD3;PPP2R5A;STT3A;SLC16A1;N4BP2L2;G6PD;PPP2R2A;BCKDHA;AP3S1;COPS2;SVIL;AK1;SLC30A9;LYN;OXSR1;PHKB;CLPP;NDUFB7;DDT;CRYZ;UBE2M;EEF1D;KDM4A;DRAP1;SR…	organonitrogen compound metabolic process	8.37629e-07	PALLD;ITGB5;RRBP1;LGMN;PPP1R7;ATP1B1;B4GALT1;PAPPA;SFRP1;PPP2R5A;AK1;MGAT2;MYO6;PDLIM7;FZD7;DAPK3;FZD1;COX7A1;ME3;TAOK2;STK4;HOXD9;PTPN11;TPM1;CRKL;PHF2;CDH11;SMTN;ADARB1;PTGIS;CTNND1;RAB3D;RAB2A;PRCC;EHD1;DDAH1;COMMD4;NR2F6;MRC2;THOC5;ZFPL1;GNAI1;ADRA2A;SRSF5;ERCC4;TPD52L1;NF1;PCLO;CPT1A;CTNNA1;GREB1;NDUFB7;LMOD1;PDLIM4;PXDN;CAV1;SLC7A1;MAP4;TPM2;PVR;GOSR2;BCKDHB;NFASC;CASP4;SLC1A1;RGS10;PAWR;SE…	actin cytoskeleton organization	0.0027202		NA	NA	DDR1;HNRNPD;CALM3;PTPRF;SPARC;CTSD;SPARCL1;EIF3F;PALLD;LGALS3BP;VCL;RERE;CD59;SERPING1;CKAP4;JUP;DUSP1;MYL9;DCTN1;PXN;THBS1;ITGB5;HLA-DPB1;TIMP3;ARHGDIA;BHLHE40;CHD4;ITPR3;RRBP1;TNFAIP1;LGMN;PPP1R7;BTG2;ATP1B1;BGN;NUDCD3;DAB2;SDC1;CYR61;ENO2;ETS2;BAZ2A;PLEC;ADRBK1;PSMB2;SOX4;DPYSL3;COL6A3;ATP6AP2;SCRN1;SHC1;MYH11;IGFBP4;ELF3;PODXL;INPPL1;ICMT;CALD1;NBL1;CPSF1;CLPTM1;KRT19;HSPG2;MARCKS;SRRT;TOX4;E…	multicellular organismal process	2.71279e-47	RFC2;CCL5;FNTB;PRPF8;CAPNS1;RPL35;RPL28;EIF4G2;EIF3D;PARK7;SRP14;GDI2;RPL11;ARF3;RPL24;SEPT2;HNRNPA1;FAU;CFL1;RPL18;EIF3F;RPS5;STARD7;RPL19;SLC25A3;DDX5;RPL6;CTDNEP1;RPL10A;PSMB2;KHDRBS1;C22orf28;ERH;SRSF9;ABCF1;DAD1;JTB;ZNF146;ILF2;ZNF259;TAF10;NONO;SNRNP200;RHOA;RNPS1;RPL30;HSP90AB1;ARF1;IK;CANX;SART3;SMNDC1;HNRNPM;RPL14;GUK1;OAZ1;ATP6V0B;KARS;RPS6;RPS7;TCEB2;COX4I1;TMED2;RPL12;RPL4;FNTA;EEF2;R…	nitrogen compound metabolic process	5.43999e-68	AGPS;MANBA;AGRN;GOSR2;NRP1;PHYH;TIMM23;LSM1;PGRMC2;ACOX3;PLXNB1;DAPK3;TGFB1I1;SYNJ1;MBTPS2;RNF13;RGS10;SLC25A17;ATP9B;ATP10A;NRP2;PLOD3;SLC16A7;UGDH;TPST2;CTNND1;EIF1B;MRPS14;CUTA;FZD7;RNF40;PHF2;KDM4A;SEMA7A;SH3BGRL;CLN5;TADA3;CLPX;DDAH1;B3GAT3;NFASC;ZFPL1;SVIL;SGPL1;ABCA1;RAB3D;OXSR1;MLYCD;GSR;SOD1;AK1;RPN1;RPN2;ATP1B1;TUBB;LYN;TPM2;CD55;GNAI3;ANXA5;ADRA2A;TPM1;CLTA;ANXA4;PDGFRB;LIMS3;NR2F6;TXN…	organonitrogen compound biosynthetic process	5.0074e-06		NA	NA	SRD5A3 Fibroblast Proteomics	benzoxazole	muscle relaxant	Acute painful musculoskeletal conditions
MG-132	-5.15212		NA	NA	CD81;UBE2L3;RAB11A;M6PR;MDH1;SSR4;ATP1B1;SLC2A1;SCP2;GSTO1;SRM;PGRMC2;PSME2;CAPG;AK1;NDUFB7;CAV1;HEBP2;B3GAT3;SEC61G;CPT1A;MRPS14;CLN5;MGST2;ACOX3;UGCG;ACOX2;GREB1;TPM1;RPL36AL;EHD1;ESD;TUBB;GLOD4;DDAH1;MYD88;NR2F6;TST;TPD52L1;SLC16A7;PEBP1;PXDN;VDAC1;AK2;NRP1;RDX;PICALM;CD47;LPCAT4;MDH2;RGS10;TSFM;SELENBP1;TADA3;AGRN;ELOVL1;ASF1B;GLT8D1;SLC25A15;MLYCD;VANGL1;CUTA	carboxylic acid metabolic process	0.0120291	PAFAH1B1;PALLD;FHL1;CD55;RB1CC1;N4BP2L2;PPP2R2A;COPS2;SVIL;LYN;KDM4A;PAWR;NF1;MAFF;GSR;SLC7A1;OXTR;TNPO1;BAX;HSPA4;SEC62;LONP1;CDR2;DYNC1H1;STX12;CRKL;MAPK1;PVR;JMJD6;TLK2;MORC3;SHMT2;LRRFIP1;DYNC1LI1;GTF3C3;MAP4;TRMT61A	negative regulation of fibroblast proliferation	0.0171156		NA	NA	HSPA6;NARS;HSP90AB1;SNX3;SART3;SMNDC1;FNTA;EIF3A;WARS;UBB;DNAJB1;UBE2D3;HSPA9;PTP4A1;NFE2L1;ATF4;PEA15;ODC1;MCL1;HSPA1A;SARS;HSPD1;PAFAH1B1;HYOU1;SCD;RAP1B;EPRS;AHCYL1;CNOT1;RNF114;PSAP;CCT4;EPAS1;DNAJA1;TRA2B;FKBP4;PALLD;MGEA5;HLA-E;EIF4A2;KTN1;BTG1;SLC3A2;VCL;SDCBP;SEPHS2;SERP1;TAX1BP1;HIF1A;IPO7;RBM4;AARS;TXNIP;TAF7;DUSP1;GOLGB1;STOM;RCN1;ACLY;NFE2L2;TIMP3;PUM1;BHLHE40;NUDC;TERF2IP;IDH1;SLC7A5…	nucleic acid metabolic process	2.89598e-15	DDR1;BAD;RPL24;DDX5;JTB;IK;TCEB2;ATP6V0E1;ANAPC5;MLEC;LASP1;TMEM59;PTPRF;YWHAZ;MARCKSL1;GABARAP;LDHA;CALM1;PHB;S100A11;CD63;XBP1;CD81;UBE2L3;HMGB1;FKBP1A;SKP1;SUMO3;GNB1;ARL6IP5;MAT2A;PTMA;DAZAP2;SNRPD2;CTSB;H2AFZ;RAB11A;S100A10;PGAM1;SSR1;M6PR;TACC1;TAGLN2;KDELR1;TMED10;HSBP1;HMGN1;PPIB;PPT1;MDH1;CD59;SNX17;CKAP4;SSR4;CD9;JUP;EIF1AX;YWHAH;BLCAP;ANP32A;GNAI2;HNRNPA0;CYC1;TM9SF2;SYNGR2;PIP4K2B;SON…	NADH dehydrogenase complex assembly	0.0001031	AGPS;MANBA;AGRN;GOSR2;NRP1;PHYH;TIMM23;LSM1;PGRMC2;ACOX3;PLXNB1;DAPK3;TGFB1I1;SYNJ1;MBTPS2;RNF13;RGS10;SLC25A17;ATP9B;ATP10A;NRP2;PLOD3;SLC16A7;UGDH;TPST2;CTNND1;EIF1B;MRPS14;CUTA;FZD7;RNF40;PHF2;KDM4A;SEMA7A;SH3BGRL;CLN5;TADA3;CLPX;DDAH1;B3GAT3;NFASC;ZFPL1;SVIL;SGPL1;ABCA1;RAB3D;OXSR1;MLYCD;GSR;SOD1;AK1;RPN1;RPN2;ATP1B1;TUBB;LYN;TPM2;CD55;GNAI3;ANXA5;ADRA2A;TPM1;CLTA;ANXA4;PDGFRB;LIMS3;NR2F6;TXN…	organonitrogen compound biosynthetic process	5.0074e-06		NA	NA	SRD5A3 Fibroblast Proteomics	diazine	26S-proteasome inhibitor	Multiple myeloma (mm), Newly diagnosed multiple myeloma, Mantle Cell Lymphoma
lycorine	-5.0241		NA	NA	SOD1;CD81;PAFAH1B1;MAP4;RAB11A;AHCY;CLTA;SSR4;RPN1;GPX4;ATP1B1;SLC2A1;ANXA4;SH3BGRL;SCP2;TRAP1;GSTO1;SRM;FHL1;CNN2;PGRMC2;PSME2;CAPG;LRRFIP1;AKR1A1;GNG10;PGM1;ACAA2;PYCR1;PLOD3;GSK3A;STT3A;SLC16A1;N4BP2L2;G6PD;SRF;AP3S1;SVIL;PHKB;CLPP;NDUFB7;CRYZ;MGAT2;EEF1D;UGDH;SRSF5;DDB2;CAMLG;CPT1A;LMOD1;MANBA;TPD52L1;PDIA5;PAWR;TPST2;TPM2;MGST2;MYL6B;MIPEP;RGS10;GSTM2;BID;PEBP1;HPCAL1;GSR;AK2;COMMD4;GLG1;AMP…	protein N-linked glycosylation via asparagine	0.000175119	UBE2L3;PPP2R1A;ANXA5;PAFAH1B1;ARF4;GNAI3;RRBP1;CTNNB1;COPS5;EIF1B;RNF13;PPP2R5C;UBE2A;CD55;RB1CC1;PPP2R5A;PPP2R2A;COPS2;AK1;SLC30A9;LYN;CHSY1;UBE2M;PICALM;PDLIM7;TMPO;TMEM11;ABCA1;LSM1;DMXL1;MRPS14;ADARB1;DAPK3;CLN5;FILIP1L;NF1;MRPL28;CLPX;UGCG;RDX;MAFF;AGPS;CRKL;RNF40;GNG5;SYNJ1;MAPK1;RAB2A;HSPA4;NEU1;PRCC;SEC62;EHD1;TUBA1A;TNPO1;CASP4;HBS1L;GGA3;ZFPL1;RAB27A;PTS;SLC35D1;CRADD;GOSR2;ERCC4;NRP1;P…	organonitrogen compound metabolic process	0.440007		NA	NA	EIF4G2;C22orf28;SART1;ILF2;SPAG7;ZNF259;C1D;IK;SART3;HNRNPM;ATP6V0B;USP22;C11orf58;FNTA;ATP6V0E1;HNRNPU;EIF3A;PRKAR1A;RAD21;WDR1;CLTC;AP2B1;PTPRF;YWHAZ;HDLBP;UBE2D3;UBE2L3;SRSF11;HSPA9;PPP2R1A;DYNLL1;LITAF;MAPRE1;ACTR1A;CAPRIN1;ACTR2;PTP4A1;GPX1;FTH1;LAMC1;BZW1;ANXA5;PEA15;ODC1;IQGAP1;MCL1;CIRBP;PAFAH1B1;ZNF207;PSMD2;RAP1B;NCOR1;CNOT1;RNF114;STRAP;EPAS1;PSMD4;RHOC;TRA2B;MGEA5;SEP15;HLA-E;SRPR;BTG…	nucleic acid metabolic process	2.49738e-77	UBA7;THRA;ESRRA;TRADD;ARF3;SEPT2;RPL34;STARD7;CBX3;JTB;SNX3;CANX;HNRNPD;RPL14;HINT1;EEF2;ANAPC5;EIF3A;HSP90B1;MSN;APP;NCL;AP2M1;MLEC;LASP1;CSRP1;CALM3;CAP1;PTGES3;WARS;SET;NDRG1;SOD1;NUCB1;P4HB;SLC25A5;PHB;CTSA;TOMM20;CD63;DNAJB1;XBP1;CD81;PTTG1IP;GRN;HMGB1;SRSF11;SF3B3;GSN;HK1;KDELR2;NPC2;PRKCSH;FKBP1A;RPL13A;SKP1;PPP1CC;PGK1;SUMO3;TPP1;GNB1;RAN;CAPN1;SRSF2;CALU;NFE2L1;ARL6IP5;DPYSL2;CTSD;MAT2A;…	small molecule metabolic process	7.62778e-13	AGPS;MANBA;AGRN;GOSR2;NRP1;PHYH;TIMM23;LSM1;PGRMC2;ACOX3;PLXNB1;DAPK3;TGFB1I1;SYNJ1;MBTPS2;RNF13;RGS10;SLC25A17;ATP9B;ATP10A;NRP2;PLOD3;SLC16A7;UGDH;TPST2;CTNND1;EIF1B;MRPS14;CUTA;FZD7;RNF40;PHF2;KDM4A;SEMA7A;SH3BGRL;CLN5;TADA3;CLPX;DDAH1;B3GAT3;NFASC;ZFPL1;SVIL;SGPL1;ABCA1;RAB3D;OXSR1;MLYCD;GSR;SOD1;AK1;RPN1;RPN2;ATP1B1;TUBB;LYN;TPM2;CD55;GNAI3;ANXA5;ADRA2A;TPM1;CLTA;ANXA4;PDGFRB;LIMS3;NR2F6;TXN…	organonitrogen compound biosynthetic process	5.0074e-06		NA	NA	SRD5A3 Fibroblast Proteomics	alkaloid	antimalarials	NA
methacholine chloride	-4.91705		NA	NA	TAOK2;NRP1;ZFPL1;THTPA;CRKL;SHMT2;NADSYN1;SLC25A17;NF1	basal dendrite development	0.00877946	PLOD3;ADARB1;NF1;ZFPL1;PVR;EEF1D;PDLIM7	autonomic nervous system development	1		NA	NA	MVP;PLOD3;GAS7;DENND4B;DYRK2;FBLN1;MEF2D;PDLIM5;PLEK;PNPLA6;ERCC1;ALDH4A1;HNMT;POT1;NOV;HIVEP1;HLA-F;AOC3;RPS6KA2;IL10RA;MTMR11;FCN1;GTPBP1;AAK1;PTPN21;DNASE1L3;CDS1;COMP;FOLH1;NFATC4;PLXNB3;SPN;WT1;PRKCG;MAP3K10;MAPT;F2RL1;CHRNE;SLC1A7;CLEC4M;IL1RL2;MGC3771;C4BPB;MEFV;ST3GAL1;PBOV1;CSN1S1;IRF7;KRTAP5-8;COL13A1;PLAGL1;TFPI;CHST3;ADARB1;HSPA1L;NF1;PYY;FOLH1B;HFE;METTL7A;POU2F2;CYP3A7;CFB;EIF1;USP2…	extracellular matrix organization	0.290947	EPAS1;MGEA5;ZFP36;SPG7;NKTR;GPC1;RFXANK;SERPINA1;RRP8;CAPN7;GCDH;MAP4K5;IFT88;FOLR2;PTPN7;TAOK2;PTPRG;PLK3;XRCC4;ZNF7;DPYSL4;PCSK5;WASL;RXRG;IQCB1;APCS;COX6A2;SMARCA2;GP2;GP9;ST8SIA4;PFDN5;ARID1A;ZNF304;IFNA10;PDHB;SYT11;MED21;SLC9A3R2;AQP4;SHOX2;HIPK3;TLR1;ABCC8;IL1RL1;MFGE8;AGGF1;DTNA;DAB2;HTR1B;BACH1;LPAL2;RARA;ICA1;IGH@;NRP1;MYO1D;GAPVD1;PAQR4;KIAA1467;HNRNPH1;ZFPL1;BIN1;N4BP3;KCND3;IQCK;ZNF6…	endosomal transport	1	AGPS;MANBA;AGRN;GOSR2;NRP1;PHYH;TIMM23;LSM1;PGRMC2;ACOX3;PLXNB1;DAPK3;TGFB1I1;SYNJ1;MBTPS2;RNF13;RGS10;SLC25A17;ATP9B;ATP10A;NRP2;PLOD3;SLC16A7;UGDH;TPST2;CTNND1;EIF1B;MRPS14;CUTA;FZD7;RNF40;PHF2;KDM4A;SEMA7A;SH3BGRL;CLN5;TADA3;CLPX;DDAH1;B3GAT3;NFASC;ZFPL1;SVIL;SGPL1;ABCA1;RAB3D;OXSR1;MLYCD;GSR;SOD1;AK1;RPN1;RPN2;ATP1B1;TUBB;LYN;TPM2;CD55;GNAI3;ANXA5;ADRA2A;TPM1;CLTA;ANXA4;PDGFRB;LIMS3;NR2F6;TXN…	organonitrogen compound biosynthetic process	5.0074e-06		NA	NA	SRD5A3 Fibroblast Proteomics	metacholine	muscarinic antagonist	Bronchial airway hyperreactivity
dirithromycin	-4.7602		NA	NA	DAD1;ARF1;SOD1;CD81;UBE2L3;EEF1G;EEF1B2;ANXA5;ACTB;PAFAH1B1;RAB11A;M6PR;AHCY;COX6A1;CLTA;MDH1;SSR4;ARF4;GPX4;GNAI3;PPP1R7;ATP1B1;FDPS;ANXA4;SH3BGRL;SCP2;TRAP1;GSTO1;SRM;CTNNB1;COPS5;PSME2;RNF13;CAPG;UBE2A;AKR1A1;CD55;PGM1;PPP2R5A;N4BP2L2;PPP2R2A;BCKDHA;AP3S1;COPS2;SLC30A9;LYN;PHKB;CLPP;NDUFB7;DDT;CRYZ;CHSY1;MGAT2;UBE2M;EEF1D;SRSF5;DDB2;TMPO;TMEM11;SEC61G;LSM1;CAMLG;CPT1A;GNS;MRPS14;PDIA5;ADARB1;T…	organonitrogen compound metabolic process	0.000213276	ITGB5;SFRP1;KDM4A;PDLIM7;TPD52L1;TPM2;MRPL28;HOXD9;USP5;PHF2;CDH11;RAB2A;DDAH1;MRC2;SMTN;ZFPL1;TGFB1I1;MYO6;NRP1;NDUFB7;TM9SF4;PDLIM4;PAWR;SELENBP1;ADD1;PPP5C;NAGLU;ABCA1;CLTA;APBB2;DHX32;VANGL1;PGPEP1;EHD2;MAP4;B3GAT3;MAN1B1;LRRFIP1;GNS;GSR;CRKL;SYNJ1;SLC35D1;AK2;CDKAL1;LUZP1;ATP1B1;MGST2;TAOK2;ATP10A	actin cytoskeleton organization	0.0551414		NA	NA	CALM3;SPARC;RPL10;SPARCL1;RERE;CCND2;CKAP4;PIP4K2B;ITGB5;BGN;NUDCD3;DPYSL3;MYH11;ELF3;KDM5B;CALD1;SRSF1;CDC25B;EGFR;NID1;LTF;SFRP1;CBX6;RALB;NEDD9;CHPF;MVP;SRPK1;NNMT;SIPA1L1;GBP1;COL1A1;TRIM2;MATN2;COL1A2;ZER1;MBD3;RANBP1;FXYD3;SPOCK2;C14orf1;DLGAP4;LTBP1;ITM2A;GPC1;FBN1;PLCG1;TXNL4A;WFS1;LOXL2;SLPI;MTSS1;BAHD1;SV2A;DAPK1;RNF8;ATF6B;ALDH1A3;ABCB6;KDM4A;FCGBP;GNL1;GTPBP6;CRELD1;PDLIM7;APOE;IGFBP5…	multicellular organismal process	3.71387e-15	RFC2;PRPF8;CAPNS1;RPL35;RPL28;EIF3D;PARK7;SRP14;ARF3;RPL21;RPL24;HNRNPC;SEPT2;RPS13;FAU;CFL1;EIF3F;RPL34;STARD7;RPL19;SLC25A3;RPS11;RPL6;RPL10A;PSMB2;C22orf28;ABCF1;DAD1;JTB;SART1;ILF2;TAF10;NONO;SNRNP200;RHOA;RPL30;HSP90AB1;ARF1;IK;SART3;HNRNPM;RPL14;GUK1;OAZ1;ATP6V0B;KARS;RPS7;TCEB2;COX4I1;RPL12;FNTA;HINT1;EEF2;RPS10;HNRNPK;ANAPC5;HNRNPU;EIF3A;HSP90B1;PRKAR1A;WDR1;AP2M1;CLTC;AP2B1;MLEC;SF3B2;TM…	cellular nitrogen compound metabolic process	2.36503e-48	AGPS;MANBA;AGRN;GOSR2;NRP1;PHYH;TIMM23;LSM1;PGRMC2;ACOX3;PLXNB1;DAPK3;TGFB1I1;SYNJ1;MBTPS2;RNF13;RGS10;SLC25A17;ATP9B;ATP10A;NRP2;PLOD3;SLC16A7;UGDH;TPST2;CTNND1;EIF1B;MRPS14;CUTA;FZD7;RNF40;PHF2;KDM4A;SEMA7A;SH3BGRL;CLN5;TADA3;CLPX;DDAH1;B3GAT3;NFASC;ZFPL1;SVIL;SGPL1;ABCA1;RAB3D;OXSR1;MLYCD;GSR;SOD1;AK1;RPN1;RPN2;ATP1B1;TUBB;LYN;TPM2;CD55;GNAI3;ANXA5;ADRA2A;TPM1;CLTA;ANXA4;PDGFRB;LIMS3;NR2F6;TXN…	organonitrogen compound biosynthetic process	5.0074e-06		NA	NA	SRD5A3 Fibroblast Proteomics	antibiotic	macrolide	NA
alimemazine	-4.72039		NA	NA	HAGH;HBS1L;SYNJ1;CASP4;PPP2R5C;EEF1D;SHMT2;ADD1;LCMT1;ACO1;FHL1;SELENBP1;GLT8D1;MLYCD;RGS10;CLPX;ESD;GLOD4;TMPO;AK2;PAFAH1B1;MAP4;CDR2;PTPN11;TPM1;MDH2;SLC1A1	microtubule sliding	0.0617262	ATP1B1;XYLT1;SVIL;MAFF;CLN5;JMJD6;UGDH;STK4;EHD1;RAB2A;PXDN;SLC7A1;CLTA;AKR1A1;ADRA2A;INTS6;JAM2	protein complex oligomerization	0.140297		NA	NA	ATP1B1;SQSTM1;TRIM2;YES1;C16orf62;SLC25A12;PSG3;CD302;CA12;FAS;EML1;INHBA;ZBTB1;AMPH;BCHE;RAPGEF4;HOXD1;CASP1;ZNF43;HMX1;FOXG1;KRT83;REG1P;GORASP2;SLC14A2;IGF1;RAB6B;LILRB3;TNFSF11;ACSL6;DAPK1;CDC14B;IL1R2;PADI4;MLXIP;B3GALNT1;RNGTT;CIITA;ALDH1A1;RRAS2;XYLT1;FBXL2;CMA1;CLK1;DDN;C15orf39;TOX3;KRT86;GPR17;SPINT3;KLK10;PTGDR;HMGB3P1;MAGEC3;CEACAM21;CCL13;PIK3R4;IL17A;IKZF1;PPIAL4A;ILF3;ECHDC3;RAB3IL…	response to endoplasmic reticulum stress	0.00123805	SNRNP200;FNTA;ANAPC5;CSRP1;CTBP2;SNRNP70;RALY;ALDH2;JUN;USP7;CLIC4;INPPL1;IER3;API5;MYBL2;OSBP;ENG;HEXB;ABL1;AKR7A2;AASDHPPT;VEZF1;BRD8;TACC2;SREBF1;UBE2B;ITGAV;KEAP1;CYP1B1;IDS;CTNNAL1;IKBKAP;NFX1;RANBP3;ARL3;LPGAT1;GPC1;NUP88;NAA10;NINJ1;TP53BP1;PVRL2;CFDP1;CLK2;FAM8A1;STC2;TERF1;IQGAP2;UPF2;PRPSAP2;BYSL;AKAP17A;MPG;ITPKB;RBMS1;ATF6;TAZ;ABCD4;ETHE1;NRGN;GPSM3;PKMYT1;KBTBD11;GTSE1;FGFR3;LRP3;DGC…	chromosome organization	0.00031137	AGPS;MANBA;AGRN;GOSR2;NRP1;PHYH;TIMM23;LSM1;PGRMC2;ACOX3;PLXNB1;DAPK3;TGFB1I1;SYNJ1;MBTPS2;RNF13;RGS10;SLC25A17;ATP9B;ATP10A;NRP2;PLOD3;SLC16A7;UGDH;TPST2;CTNND1;EIF1B;MRPS14;CUTA;FZD7;RNF40;PHF2;KDM4A;SEMA7A;SH3BGRL;CLN5;TADA3;CLPX;DDAH1;B3GAT3;NFASC;ZFPL1;SVIL;SGPL1;ABCA1;RAB3D;OXSR1;MLYCD;GSR;SOD1;AK1;RPN1;RPN2;ATP1B1;TUBB;LYN;TPM2;CD55;GNAI3;ANXA5;ADRA2A;TPM1;CLTA;ANXA4;PDGFRB;LIMS3;NR2F6;TXN…	organonitrogen compound biosynthetic process	5.0074e-06		NA	NA	SRD5A3 Fibroblast Proteomics		antihistamine	Upper respiratory tract infection, Lower respiratory tract infection, Acute exacerbation of chronic bronchitis (aecb), Secondary infection, Pharyngitis, Tonsillitis, Skin and soft tissue infections, Community acquired pneumonia (cap)
milrinone	-4.69637		NA	NA	ARF4;ADARB1;AK2;PAFAH1B1;PRDX2;PICALM;RAB2A;PCLO;TNC;GTF3C5;ARHGEF40;PPP2R5A;CAV1;SRSF5;RWDD3	axon development	0.719021	SFRP1;ABCA1;HARS2;SLC35D1;NRP1;MYO19;AGPAT4;B4GALT1;CD55;SRF;UGDH;CLPX;COMMD4;GGA3;GLG1;XYLT1;PDLIM7;ADD1;EHD2;MGAT2;AGPS;ZFPL1;NF1;AK2;CD47;JAM2	actin cytoskeleton organization	0.0273647		NA	NA	MMP14;RPL10;SPARCL1;EIF5B;ICMT;KDM3B;PEX19;SFRP1;UBE4B;TUBGCP2;IRF6;TES;SDC3;FAM20B;S100A8;FECH;KIAA0040;HS2ST1;KIAA0355;KCNAB2;MME;ABCA1;ARHGEF17;THBD;SH3YL1;LPAR1;HDAC4;TK2;CPT2;ACPP;ARHGAP11A;IKBKE;KRT15;NAP1L3;DHX34;PCSK2;NEURL;TCF21;VWA5A;TRO;NEB;ALDH1L1;SLC13A3;EXOG;SH3GL3;CPEB3;RASGRP3;ADAM28;GNB3;FUT1;PI4KB;LIG4;SMAD9;SYN3;ADAMTSL2;HBZ;APOC4;SYCP1;KCNJ2;KCND1;TRIM25;SIRPB1;WT1-AS;NR1I3;KC…	positive regulation of developmental growth	0.250066	RPL24;RPS27A;APP;ARF4;ZFP36L2;CRTAP;GRSF1;PPFIA1;UQCRH;HMGCR;NDUFC1;ADARB1;GPR137B;RUNX3;RGS14;CDC25A;CLOCK;SLC26A2;SNPH;PLCE1;RBL1;MAT1A;GABRB3;PTPN22;CHML;MSI1;UPK3A;UBN1;MACF1;CAMK2A;IL1RL2;ILF3;KLF5;RPA3;CASP6;GSK3B;MOBP;CNOT4;WDR1;DAPK1;GALR2;MAPK11;OVOL2;MLXIP;TBX5;AK2;PIK3R1;HIPK1;COL5A1;PDCD4;MTG1;TOMM20;NAB2;DDX52;CDHR1;RHEB;PDZD8;SIPA1L3;PTPRA;RAD23B;AZU1;FN1;KIAA1614;EXOC6B;CYP2D6;ITCH…	regulation of transferase activity	0.0053077	AGPS;MANBA;AGRN;GOSR2;NRP1;PHYH;TIMM23;LSM1;PGRMC2;ACOX3;PLXNB1;DAPK3;TGFB1I1;SYNJ1;MBTPS2;RNF13;RGS10;SLC25A17;ATP9B;ATP10A;NRP2;PLOD3;SLC16A7;UGDH;TPST2;CTNND1;EIF1B;MRPS14;CUTA;FZD7;RNF40;PHF2;KDM4A;SEMA7A;SH3BGRL;CLN5;TADA3;CLPX;DDAH1;B3GAT3;NFASC;ZFPL1;SVIL;SGPL1;ABCA1;RAB3D;OXSR1;MLYCD;GSR;SOD1;AK1;RPN1;RPN2;ATP1B1;TUBB;LYN;TPM2;CD55;GNAI3;ANXA5;ADRA2A;TPM1;CLTA;ANXA4;PDGFRB;LIMS3;NR2F6;TXN…	organonitrogen compound biosynthetic process	5.0074e-06		NA	NA	SRD5A3 Fibroblast Proteomics	pyridines	phosphodiesterase inhibitor	Acute decompensated heart failure, Congestive heart failure
5224221	-4.68648		NA	NA	UBE2L3;RRBP1;UGCG;EHD1;DDAH1;THOC5;TMPO;TUBB;CDKAL1;SMPD1;ASF1B;SLC30A5;SGPP1;PPP2R5A;CPT1A;MYL6B;FZD1;GREB1;RPL36AL;MYD88;NR2F6;RAB27A;MRPL16	membrane lipid metabolic process	1	PAFAH1B1;PALLD;SLC2A1;CD55;KDM4A;PAWR;SLC7A1;SGPL1;TLK2;SHMT2;INTS6;RNF13;RB1CC1;PYCR1;N4BP2L2;DAPK3;FILIP1L;CLPX;MAFF;NEU1;LONP1;TNPO1;LMOD1;GGA3;DYNC1H1;RAP2B;DHX32;GTF3C3	nucleus localization	0.546491		NA	NA	HSPA6;DNAJB1;NFE2L1;DPYSL2;ATF4;MCL1;HSPA1A;SARS;PAFAH1B1;RNF114;PALLD;BTG1;AARS;ANXA1;DUSP1;THBS1;NFE2L2;SLC2A1;TXNRD1;PRNP;ETS2;ITGA5;JUN;MARS;PYGB;ZFP36;CLIC4;SNW1;FXR1;ENTPD6;CLCN3;MTHFD2;OSBP;SUPT7L;RYBP;SLC25A36;CD55;RNF41;PPP1R15A;EIF1;IFRD1;VEZF1;TRIB1;CYB5R1;TACC2;PKD1;CARS;MYC;IDS;ZER1;PRSS8;HSPA13;MARK3;SERPINE1;ATF3;STK17A;TMEM63A;TES;IFNGR1;P4HA2;CCNG2;ZMYM2;ABCC1;DNAJB9;PCK2;DDIT4;G…	response to unfolded protein	1.3792e-07	SEPT2;DDX5;SMNDC1;MLEC;MARCKSL1;GLUL;PHB;XBP1;UBE2L3;SRSF11;KDELR2;CALU;CKB;SSR1;MGEA5;TACC1;PDHA1;IPO7;CKAP4;EIF1AX;BLCAP;ANP32A;HNRNPA0;CBX3;MBNL1;PITPNA;AMD1;PCNA;RRBP1;SNRNP70;SRRM1;VAMP3;ADIPOR2;SF3A1;IVNS1ABP;UBAP2L;EIF4E;DDX23;TIA1;ITGA3;PPIF;ELF3;SAR1A;SFPQ;INSIG1;ARL1;GJA1;AKAP1;API5;PNP;KIAA0494;TIMM17A;NET1;FAM32A;ABCE1;FAM3C;NASP;KIAA0196;LANCL1;SDHD;PRPF4B;KIAA0317;AKR7A2;KIAA0907;UB…	DNA-templated DNA replication	8.9029e-12	AGPS;MANBA;AGRN;GOSR2;NRP1;PHYH;TIMM23;LSM1;PGRMC2;ACOX3;PLXNB1;DAPK3;TGFB1I1;SYNJ1;MBTPS2;RNF13;RGS10;SLC25A17;ATP9B;ATP10A;NRP2;PLOD3;SLC16A7;UGDH;TPST2;CTNND1;EIF1B;MRPS14;CUTA;FZD7;RNF40;PHF2;KDM4A;SEMA7A;SH3BGRL;CLN5;TADA3;CLPX;DDAH1;B3GAT3;NFASC;ZFPL1;SVIL;SGPL1;ABCA1;RAB3D;OXSR1;MLYCD;GSR;SOD1;AK1;RPN1;RPN2;ATP1B1;TUBB;LYN;TPM2;CD55;GNAI3;ANXA5;ADRA2A;TPM1;CLTA;ANXA4;PDGFRB;LIMS3;NR2F6;TXN…	organonitrogen compound biosynthetic process	5.0074e-06		NA	NA	SRD5A3 Fibroblast Proteomics			NA
methazolamide	-4.45979		NA	NA	PRDX2;GNAI3;ADARB1;MRPL28;NEU1;DDAH1;CLNS1A;HBS1L;STX12;MAPK1;TSFM;INTS6;THADA;CAPG;RFTN1;TLK2;SLC25A15;NADSYN1;DSE;EHD1;APBB2;CRYZ;PAWR;MAFF	cellular metabolic process	1	FHL1;LPCAT4;RAB2A;BAX;ZFPL1;THTPA;RGS10;DPH2;SLC35D1;SVIL;STK4;CCDC134	embryonic hemopoiesis	1		NA	NA	CPE;TIMP3;DKK3;NNMT;ARL3;IGFBP2;LAD1;FIG4;KIF1A;MB;FAS;PDPN;ADAM12;GPC4;IDUA;NOTCH4;BMP2;CALB2;GJB3;AFF3;KCNK3;ACTL6B;PF4;FER;F2RL1;ACSBG1;PLXNC1;SETMAR;TULP2;NPPB;ZNF44;POM121L9P;NFIC;POU2F3;ART4;CD226;LY6G6D;SEZ6L;SIK1;DMD;IFNA7;AMELX;LOC100130354;HOXA3;ANK3;EPHB2;DBP;ABCA4;RAB6B;FHL1;RASGRF1;ELK1;GRK6;CD84;KCNQ1;FGFR2;CHN2;KCNJ4;PTPRN2;PCDHGA3;FUT6;COL5A1;GPR116;MYH10;DOHH;KIAA0564;ITGA8;IRGC;…	cell-cell signaling	0.600066	ATP6V0E1;CKAP4;PRDX2;PFKL;GNAI3;CHD4;SEPW1;ARIH2;MKRN1;TIA1;NPEPPS;SEC23B;ANXA2;INPPL1;IER3;ARL1;MYBL2;AZIN1;AIP;PSRC1;CREBL2;WIPI2;ARL2BP;NUP153;RALB;PEPD;SNX2;DPF2;CELF2;GAS7;DCAF8;FBXO28;SREBF1;UBE2B;ITGAV;CYP1B1;DECR1;TUBGCP2;NFX1;LEPROTL1;TNFAIP3;LPGAT1;SERTAD2;ATF3;TNFSF10;UMPS;STAMBP;RYK;LSM5;RABGAP1L;MTSS1;TIMELESS;SMAD2;TFAM;TSPAN31;CLK2;IRF2;JARID2;CAPN7;FAM8A1;STC2;OTUD4;ARMC8;AGL;FAM1…	cellular response to stress	0.00188928	AGPS;MANBA;AGRN;GOSR2;NRP1;PHYH;TIMM23;LSM1;PGRMC2;ACOX3;PLXNB1;DAPK3;TGFB1I1;SYNJ1;MBTPS2;RNF13;RGS10;SLC25A17;ATP9B;ATP10A;NRP2;PLOD3;SLC16A7;UGDH;TPST2;CTNND1;EIF1B;MRPS14;CUTA;FZD7;RNF40;PHF2;KDM4A;SEMA7A;SH3BGRL;CLN5;TADA3;CLPX;DDAH1;B3GAT3;NFASC;ZFPL1;SVIL;SGPL1;ABCA1;RAB3D;OXSR1;MLYCD;GSR;SOD1;AK1;RPN1;RPN2;ATP1B1;TUBB;LYN;TPM2;CD55;GNAI3;ANXA5;ADRA2A;TPM1;CLTA;ANXA4;PDGFRB;LIMS3;NR2F6;TXN…	organonitrogen compound biosynthetic process	5.0074e-06		NA	NA	SRD5A3 Fibroblast Proteomics	sulfonamide	carbonic anhydrase II inhibitor	Acute angle-closure glaucoma, Open-angle glaucoma
Prestwick-1080	-4.45703		NA	NA	CLPP;ACOX3;ATP9B;RAB2A;RRBP1;KDM4A;MYO6;HOXD9;THOC5;BID;SLC7A1;EEF1D;ECH1;CLTA;GPX4;GSS;UBE2A;DDT;UBE2M;DRAP1;B3GAT3;PDIA5;RGS10;MRPL28;HPCAL1;COMMD4;NEU1;LONP1;TUBB;MDH2;ZFPL1;TPM1;HSPA4;PEBP1;MZT2B;SELENBP1;TADA3;TPT1;MRPL48;TPCN1;PGPEP1	protein quality control for misfolded or incompletely synthesized proteins	1	CTNNA1;RAB2A;ADARB1;AK2;SRD5A3;N4BP2L2;GNG10;SLC30A9;COPS2;SLC7A1;OSBPL8;TNPO1;APBB2;CD47;FHL1;NPR2;PPP2R5C;SLC25A17;ATP6V0A2;PDSS1;EHD1	ATP transport	1		NA	NA	HDLBP;LITAF;CAPRIN1;CTNNA1;RCN1;IGFBP4;PWP1;SRGN;NASP;CTR9;LIG1;SDC3;IFIT1;RNF8;ALDH5A1;THBD;CYBB;EIF2AK2;SELL;SCN3B;MAL;TRIM3;MYLPF;GLRB;BMP5;WDR76;ITGB8;MMP3;CYP3A4;LIN7A;RASA2;TRIM25;DEFA4;EYA4;KCNH1;CYP3A43;SPIN2A;IL12B;ESRRG;RAB9BP1;EVI5;RAD50;ABCC9;RAB2A;ATN1;H1F0;CDC42EP3;ITSN1;CSF1;HABP4;RUNX1;GPR125;TSC22D2;DOK1;FGFR2;AKT2;CHRNA3;CEACAM7;SERPINE2;LARP1;SPRED2;GPATCH8;ASTN1;BAZ1B;COPG2IT1…	negative regulation of gene expression	0.545367	NOP56;RPLP2;SON;ATP6V0E1;ID2;AP1G2;TSTA3;IL13RA1;FARSA;PPIE;FASTK;CLPP;MAP7;ABCB6;FBXO11;CDK10;SNTA1;PTPN18;KRAS;ACOX3;CPT2;EML1;LCK;ATG4B;TLR2;SURF2;ACYP1;OGG1;GEMIN4;ANGPT1;BCL2A1;CYTH3;THRB;DRP2;CCDC130;DOHH;HOXA11;NDUFA2;PPP6R1;PLAGL1;ABCC5;IKBKG;PAFAH1B2;TRMT1;SPPL2B;PFKL;IER3IP1;FKSG49;DYRK1A;GRK6;POLR2L;NDUFS7;SLC25A14;PHLDB1;TUBA4A;RALGAPA1;SQSTM1;SS18L1;RAP1GAP2;PFAS;H2AFX;RHEB;APITD1;MA…	pyrimidine nucleotide metabolic process	0.27834	AGPS;MANBA;AGRN;GOSR2;NRP1;PHYH;TIMM23;LSM1;PGRMC2;ACOX3;PLXNB1;DAPK3;TGFB1I1;SYNJ1;MBTPS2;RNF13;RGS10;SLC25A17;ATP9B;ATP10A;NRP2;PLOD3;SLC16A7;UGDH;TPST2;CTNND1;EIF1B;MRPS14;CUTA;FZD7;RNF40;PHF2;KDM4A;SEMA7A;SH3BGRL;CLN5;TADA3;CLPX;DDAH1;B3GAT3;NFASC;ZFPL1;SVIL;SGPL1;ABCA1;RAB3D;OXSR1;MLYCD;GSR;SOD1;AK1;RPN1;RPN2;ATP1B1;TUBB;LYN;TPM2;CD55;GNAI3;ANXA5;ADRA2A;TPM1;CLTA;ANXA4;PDGFRB;LIMS3;NR2F6;TXN…	organonitrogen compound biosynthetic process	5.0074e-06		NA	NA	SRD5A3 Fibroblast Proteomics			NA
phenoxybenzamine	-4.36052		NA	NA	RNF13;PPP2R5C;SVIL;PHKB;DDB2;TMPO;MGST2;MIPEP;NAGLU;CDH11;TUBB;HARS2;NR2F6;PCYT2;NRP1;SGPL1;PICALM;NF1;APBB2;PRKAR2A;MBOAT2;BCKDHB;RAP2B;TNC;CAB39;MRPL16;TMEM165;VANGL1;THADA;MAP4;PAFAH1B1;SLC2A1;COPS5;PGRMC2;PGM1;PPP5C;N4BP2L2;OXSR1;CHSY1;MGAT2;MYO6;CPT1A;ADARB1;ACOX3;UGCG;GREB1;MBTPS2;SYNJ1;GLG1;MAPK1;RAB2A;GLOD4;DDAH1;SLC35D1;SRSF5;RDX;OSBPL8;TSFM;ZDHHC17;SELENBP1;CDKAL1;VDAC1;LIMA1;GLT8D1;DAR…	phosphatidylserine acyl-chain remodeling	0.128455	SOD1;LGMN;CD55;RB1CC1;KDM4A;UGDH;CAMLG;FZD7;RGS10;UGCG;MAFF;OXTR;HSPA4;CASP4;TGFB1I1;GOLGA2;MGAT2;HSPA2;BID;SLC7A1;JMJD6;MORC3;GOSR2;SHMT2;N4BP2L2;DDRGK1;GTF3C3;MED23;PPP1R7;UBE2A;PLOD3;PDLIM7;DAPK3;AK2;RNF40;NEU1;LONP1;HBS1L;GPR107;MDH2;NPR2;SVIL;DSE;PGPEP1;TRMT61A;UBE2L3;PALLD;ANXA4;PHYH;AGPS;RAB2A;MFSD10;ZFPL1;CDR2;ERCC4;NF1;LMOD1;GNS;PVR;RAP2B;RRBP1;CLTA;MRC2;GNAI3;FHL1;EIF1B;SFRP1;PYCR1;SLC1…	regulation of smooth muscle contraction	1		NA	NA	HSPA6;HSP90B1;CSRP1;WARS;SOD1;SSR2;DNAJB1;XBP1;SRSF11;LITAF;ATF4;HSPA1A;SARS;DNAJA1;FKBP4;HLA-E;SLC3A2;RERE;HSBP1;SDCBP;RPL31;SERP1;TAF7;DUSP1;GOLGB1;STOM;PSMC2;GPNMB;EIF2S1;NFE2L2;CSDA;SEPW1;SLC7A5;LGMN;ERP29;PSMD13;BTG2;AKR1B1;CYR61;WSB1;CCT6A;ETS2;SLC9A3R1;PPP2CB;CACYBP;SGTA;PHGDH;NQO1;SQSTM1;JUNB;PPIF;AHSA1;NFKBIA;ZFP36;CALD1;INSIG1;ACP1;FXR1;GJA1;TOX4;PPP1R10;JOSD1;MTHFD2;AZIN1;OSBP;USO1;PRK…	response to unfolded protein	3.88831e-13	ARF3;TARDBP;STARD7;RNPS1;SMNDC1;USP22;MAPRE1;MAT2A;LAMC1;ZNF207;CNOT1;TACC1;PHC2;DEK;ARPC1A;CD59;IPO7;TXNIP;ANP32A;HNRNPA0;PIP4K2B;PXN;USP9X;BHLHE40;AMD1;PCNA;DAB2;SDC1;TOP2A;ZFP36L2;CUL3;DHX15;SOX4;WDR77;EIF4E;COL6A3;USP7;ELF3;FAT1;SFPQ;SMC1A;PPP4R1;ICMT;IER3;ITGA6;SMC4;AKAP1;DLG5;API5;SRSF4;RANBP2;ELAVL1;CLCN3;WSB2;ADNP;NCAPD2;KIAA0494;RNF13;LBR;TBC1D5;UBE3C;LPCAT1;SMARCD2;NET1;CDC25B;ZFR;TBL1X…	cell cycle	8.15332e-33	AGPS;MANBA;AGRN;GOSR2;NRP1;PHYH;TIMM23;LSM1;PGRMC2;ACOX3;PLXNB1;DAPK3;TGFB1I1;SYNJ1;MBTPS2;RNF13;RGS10;SLC25A17;ATP9B;ATP10A;NRP2;PLOD3;SLC16A7;UGDH;TPST2;CTNND1;EIF1B;MRPS14;CUTA;FZD7;RNF40;PHF2;KDM4A;SEMA7A;SH3BGRL;CLN5;TADA3;CLPX;DDAH1;B3GAT3;NFASC;ZFPL1;SVIL;SGPL1;ABCA1;RAB3D;OXSR1;MLYCD;GSR;SOD1;AK1;RPN1;RPN2;ATP1B1;TUBB;LYN;TPM2;CD55;GNAI3;ANXA5;ADRA2A;TPM1;CLTA;ANXA4;PDGFRB;LIMS3;NR2F6;TXN…	organonitrogen compound biosynthetic process	5.0074e-06		NA	NA	SRD5A3 Fibroblast Proteomics	aromatic amine	alpha-Adrenergic Antagonist	Micturition disorder, Pheochromocytoma, Urinary retention
solanine	-4.3381		NA	NA	CD81;MAP4;M6PR;CLTA;RPN1;RRBP1;ANXA4;GSS;GSTO1;CAPG;UBE2A;ACAA2;STT3A;G6PD;AP3S1;LYN;NDUFB7;UBE2M;PICALM;TMEM11;MRPS14;DAPK3;TPM2;MYL6B;NAGLU;PEBP1;ACOX2;RNF40;GNG5;SRI;NEU1;SEC62;CBR1;NR2F6;HBS1L;TST;PTS;GOSR2;BCKDHB;SLC16A7;NRP2;CTNND1;BID;SLC25A17;BAX;GPR107;STX12;SGPL1;MZT2B;PPP2R5C;RAP2B;PDLIM4;SELENBP1;PVR;CHCHD2;VPS4A;ASF1B;SLC25A15;VWA1;SRD5A3;UGGT2;DSE;MLYCD;MACROD1;ARHGEF40;DHRS7B;PDSS1…	protein N-linked glycosylation via asparagine	0.00161576	TNC;PAPPA;SLC16A1;PHKB;MYO6;HOXD9;OXTR;ADD1;COMMD4;HBS1L;SEMA7A;CPT1A;LRRFIP1;SLC1A1;PRDX2;TXN;APBB2;ENAH;CAB39;GLT8D1;EN1;MZT2B;EHD2;TPM2;MFSD10;CASP4;GPR107;SLC2A1;CD55;EHD1;ATP9B;UBE2L3;PALLD;PICALM;VANGL1;TRMT61A	positive regulation of endocytic recycling	0.881651		NA	NA	MMP14;DDX5;EIF3F;RPLP2;IPO7;HNRNPH1;SCRN1;ELF3;RAE1;KRT18;TNC;ACSL3;MARCH6;DHRS7;EPCAM;SH3GL1;ATMIN;PAPPA;TWF2;LTF;RPL38;RAI14;SEL1L;GAS7;DKK3;CHERP;EIF3M;SLC16A1;LYPLA2;DHX9;ERBB3;IKBKAP;CRABP2;NDST1;PHKB;TFIP11;SLC7A8;INTS3;ABCD3;SIRPA;ADAM12;STARD3;FBLN1;LOXL2;STMN2;BCAM;PAPSS2;SMAD2;TGFB1;PTK2B;PDGFRA;DAPK1;MYO6;RFK;FCGBP;PDLIM5;FBXO11;DCK;MAD2L1;SOCS2;KCNAB2;NELL2;RBP1;IGFBP5;ARHGAP32;ABP1;A…	multicellular organismal process	1.31124e-06	UBA7;ERH;SRSF9;TAF10;MLEC;CALM3;HDLBP;MARCKSL1;NUCB1;CALM1;CD81;GRN;KDELR2;LITAF;PRKCSH;ARF3;TPP1;CAPN1;LAMC1;GNAS;PEA15;ZYX;CIRBP;PSME1;PSMD8;TPI1;HYOU1;SNRPD2;MAP4;GNB2;NCOR1;NOP56;SSR1;HDGF;M6PR;HLA-E;BTG1;KDELR1;CALR;RERE;SEC31A;MLF2;CCND2;CLTA;UBA1;PDHA1;RPN1;YWHAH;EIF5B;PSMF1;HNRNPA0;RCN1;DCTN1;ATP6V1B2;TUBA1B;THBS1;EIF5A;GPNMB;HAX1;PUM1;TMX2;CHD4;CSTB;RRBP1;HDAC1;DDX3X;OTUB1;COPE;RAB5B;ADR…	DNA damage response	0.000756231	AGPS;MANBA;AGRN;GOSR2;NRP1;PHYH;TIMM23;LSM1;PGRMC2;ACOX3;PLXNB1;DAPK3;TGFB1I1;SYNJ1;MBTPS2;RNF13;RGS10;SLC25A17;ATP9B;ATP10A;NRP2;PLOD3;SLC16A7;UGDH;TPST2;CTNND1;EIF1B;MRPS14;CUTA;FZD7;RNF40;PHF2;KDM4A;SEMA7A;SH3BGRL;CLN5;TADA3;CLPX;DDAH1;B3GAT3;NFASC;ZFPL1;SVIL;SGPL1;ABCA1;RAB3D;OXSR1;MLYCD;GSR;SOD1;AK1;RPN1;RPN2;ATP1B1;TUBB;LYN;TPM2;CD55;GNAI3;ANXA5;ADRA2A;TPM1;CLTA;ANXA4;PDGFRB;LIMS3;NR2F6;TXN…	organonitrogen compound biosynthetic process	5.0074e-06		NA	NA	SRD5A3 Fibroblast Proteomics	glycoalkaloid	cholineesterase inhibitor	NA
ambroxol	-4.31962		NA	NA	SRM;DDT;SRSF5;CTDP1;GSR;SLC16A7;GLG1;RAB2A;RPN2;SHMT2;PDLIM7;PRDX2;NADSYN1;MANBA;TXN;GTF3C5;TRMT61A;B3GAT3;DAD1;ARF1;SOD1;UBE2L3;EEF1G;PPP2R1A;ANXA5;ECH1;AHCY;COX6A1;MDH1;SSR4;GPX4;FDPS;TRAP1;GSTO1;COPS5;PSME2;RNF13;CAPG;PYCR1;STT3A;G6PD;PPP2R2A;CLPP;NDUFB7;UBE2M;EEF1D;DRAP1;TMEM11;CPT1A;PDIA5;CLTA;ADK;MGST2;RGS10;NF1;GSTM2;DPH2;MRPL28;UCHL3;EEF1A1;HAGH;HPCAL1;AK2;COMMD4;RNF40;ACO1;SMTN;RPL36AL;R…	glutathione metabolic process	0.000100711	PPP2R5A;MYO6;ABCA1;RARS2;RB1CC1;CLN5;MIPEP;CLPX;EHD1;SGPL1;EHD2;CHPF2;OSBPL8;B4GALT1;THTPA;PAFAH1B1;PALLD;ITGB5;ATP1B1;CTNNB1;PGRMC2;PPP2R5C;GNG10;CD55;SLC16A1;N4BP2L2;AP3S1;ACADM;SVIL;LYN;PHKB;CHSY1;UGDH;SRSF5;TMPO;CAMLG;FZD7;ADARB1;ADK;RGS10;FZD1;BID;RWDD3;ATP6V0A2;HERC4;RAB2A;HBS1L;GNAI1;SLC35D1;SEMA7A;SCP2;CAV1;SLC7A1;PICALM;PTPN11;APBB2;ZDHHC17;RAP2B;ATP10A;TM9SF3;TMEM165;PDLIM4;MED23;SLC30A…	chondroitin sulfate biosynthetic process	0.335741		NA	NA	CD59;PLEC;ATP6AP2;EGFR;PPP2R5A;MYO6;ST3GAL5;PTPRM;GALNT3;ABCA1;LOXL1;CXCL12;IVD;DIO2;SEMA3C;SLC17A7;NEO1;PARM1;EEA1;IL6ST;FABP7;ATP6V0A1;C1orf61;EFNA4;MAP3K12;GCNT1;VIL1;CDH6;CSRP3;HOXB5;CPA1;SH3GL3;FMO1;CYP27B1;TPSAB1;GSTM5;RAMP2;MAT1A;SLC7A4;KCNN3;PDK4;KIAA0319;SCAND2;UNC5C;MYBPC2;DGKG;CCL13;TIAM1;NR0B2;DLGAP1;MYH8;MGAT5;HOXC5;CD1B;ITGA10;NKX3-2;IAPP;ZNF117;PTGFR;CEACAM4;USP2;UGT2B17;LEPR;SCNN1…	establishment of localization in cell	0.0088744	SRSF11;LMAN2;GNB2;PSAP;ANXA6;HADH;TUFM;HAX1;NMT1;IGFBP7;ADIPOR2;PSMD3;SRM;ETF1;TMX4;SND1;PNP;SRSF4;CLCN3;TWF1;USO1;ZMYM4;PPFIA1;TRAK2;KIF22;NFYC;EHMT2;MARK3;R3HDM1;COBRA1;TOM1;TCEB3;DNAJB12;DDT;NAGA;NPRL2;MBD1;POLG;PCF11;SRSF5;MRPL19;ZBTB17;DGAT1;GADD45A;CHAF1A;CASP9;RABGAP1;LPAR1;RBMX2;TRAF2;RABIF;TOM1L1;VPS33A;SLC29A2;ICAM3;CTDP1;ORM1;ZNF7;KCNA6;GSR;TULP3;FABP1;ELAVL3;LAG3;SLC4A8;SLC16A7;PPP1R2…	translation	7.44907e-24	AGPS;MANBA;AGRN;GOSR2;NRP1;PHYH;TIMM23;LSM1;PGRMC2;ACOX3;PLXNB1;DAPK3;TGFB1I1;SYNJ1;MBTPS2;RNF13;RGS10;SLC25A17;ATP9B;ATP10A;NRP2;PLOD3;SLC16A7;UGDH;TPST2;CTNND1;EIF1B;MRPS14;CUTA;FZD7;RNF40;PHF2;KDM4A;SEMA7A;SH3BGRL;CLN5;TADA3;CLPX;DDAH1;B3GAT3;NFASC;ZFPL1;SVIL;SGPL1;ABCA1;RAB3D;OXSR1;MLYCD;GSR;SOD1;AK1;RPN1;RPN2;ATP1B1;TUBB;LYN;TPM2;CD55;GNAI3;ANXA5;ADRA2A;TPM1;CLTA;ANXA4;PDGFRB;LIMS3;NR2F6;TXN…	organonitrogen compound biosynthetic process	5.0074e-06		NA	NA	SRD5A3 Fibroblast Proteomics	aromatic amine	sodium channel blocker	NA
ionomycin	-4.31037		NA	NA	PPP1R7;TEAD3;APBB2;TSFM;INTS6;THADA;GPR107;CD81;UBE2L3;PPP2R1A;CTNNA1;PAFAH1B1;MAP4;RAB11A;M6PR;ITGB5;GNAI3;LGMN;SLC2A1;ANXA4;SH3BGRL;SCP2;TRAP1;GSS;GSTO1;CTNNB1;FHL1;CNN2;COPS5;EIF1B;PPP2R5C;UBE2A;GNG10;PPP5C;ACAA2;RB1CC1;PPP2R5A;SLC16A1;N4BP2L2;PPP2R2A;COPS2;ACADM;SLC30A9;LYN;OXSR1;PHKB;NDUFB7;DDT;CRYZ;CHSY1;CAV1;UBE2M;MYO6;PHYH;PDLIM7;DDB2;HEBP2;TMPO;TMEM11;B3GAT3;CPT1A;GNS;FZD7;MANBA;MRPS14;A…	organonitrogen compound metabolic process	0.0582835	RRBP1;TNC;MGAT2;OXTR;SLC16A7;NEU1;NDUFB7;SLC7A1;ELN;TAPBPL;ECH1;PALLD;SSR4;ARF4;ATP1B1;FDPS;SRM;RNF13;LRRFIP1;CD55;PAPPA;SFRP1;PDGFRB;PICALM;KDM4A;PDLIM7;SEC61G;PDIA5;TPM2;CLN5;NF1;FZD1;MAFF;EHD2;ACOX2;PTPN14;PHF2;SYNJ1;DDOST;RAB2A;COMMD4;CASP4;HBS1L;THOC5;CDR2;GNAI1;GOSR2;ERCC4;FHL1;NRP1;NRP2;STK4;TADA3;AK2;GNS;APBB2;NFASC;RPN2;SHMT2;ZFPL1;N4BP2L2;LPCAT4;CTNNA1;LOXL3;B4GALT1;PCLO;GLT8D1;DHX32;SR…	protein N-linked glycosylation	0.0193141		NA	NA	HSP90B1;MLEC;WARS;SSR2;ATF4;HYOU1;EPAS1;SSR1;CALR;SERP1;CKAP4;RRBP1;TRAM1;SEC23B;INSIG1;TNC;ARL1;ENG;TIMM17A;USO1;FAM3C;SEC63;SETX;SEL1L;ARFGAP3;TRIM2;SEC24D;SLC35B1;HMGCR;HSPA13;MANF;BET1;GFPT1;DNAJB9;DDIT4;RAPGEF2;MGAT2;SEC61B;SLC33A1;CDK2AP2;EDEM1;AKAP17A;NUCB2;CDC6;KDELR3;MAOA;TOX;IDI1;IL10RA;MNDA;CDH6;NCOA2;PRSS1;IL6R;HSPB3;SYCP2;AP3D1;NR0B1;GLRX;ZNF165;APOC4;OXTR;HBD;SLC16A7;HOXD10;PDIA6;GO…	multicellular organismal process	9.49906e-35	ACTR1A;ADD3;PPP1R7;BAP1;IFNGR2;GYS1;SMG7;EFEMP1;ARAF;EXT2;KIAA0247;STXBP1;FBXO28;SNX19;TRAM2;CPSF6;PRKACB;SP100;PPP2R1B;SSX2IP;MTSS1;MDC1;BAZ2B;MLL4;ARMC8;WBP4;FAM193A;SKP2;CXCL12;SSBP2;USP46;INTS9;CHAF1A;WASF1;KLHL20;BCAS1;FGFR3;PIK3C2B;CDC7;PKIA;RPS6KA4;NRF1;HOXB7;ORC2;PEX12;TIMM8A;TFAP2C;SNTB2;ACVR2A;BMP5;ZNF211;OCEL1;KIAA0586;ALDH3B1;JAK2;PPM1E;SLC24A1;HIST1H3H;CILP;CDX1;HOXC6;LPHN2;HSF2BP;DS…	cell cycle	1.48645e-42	AGPS;MANBA;AGRN;GOSR2;NRP1;PHYH;TIMM23;LSM1;PGRMC2;ACOX3;PLXNB1;DAPK3;TGFB1I1;SYNJ1;MBTPS2;RNF13;RGS10;SLC25A17;ATP9B;ATP10A;NRP2;PLOD3;SLC16A7;UGDH;TPST2;CTNND1;EIF1B;MRPS14;CUTA;FZD7;RNF40;PHF2;KDM4A;SEMA7A;SH3BGRL;CLN5;TADA3;CLPX;DDAH1;B3GAT3;NFASC;ZFPL1;SVIL;SGPL1;ABCA1;RAB3D;OXSR1;MLYCD;GSR;SOD1;AK1;RPN1;RPN2;ATP1B1;TUBB;LYN;TPM2;CD55;GNAI3;ANXA5;ADRA2A;TPM1;CLTA;ANXA4;PDGFRB;LIMS3;NR2F6;TXN…	organonitrogen compound biosynthetic process	5.0074e-06		NA	NA	SRD5A3 Fibroblast Proteomics	fatty acid	Ca2+ ionopohre	NA
fenbendazole	-4.22528		NA	NA	GSS;SRM;SEC61G;ADK;RAB2A;HSPA4;TUBB;CD47;MAGT1;SH3BGRL;COPS5;GNG10;CLPP;CLN5;CDH11;RNPEP;TUBA1A;SCP2;SYNJ1;USP48;PECR;MAP4;M6PR;RRBP1;ACAA2;CRYZ;SRSF5;TMEM11;GNS;PRKAR2A;TNPO1;EHD1;ERCC4;ARL6IP1;GLG1;MRPS27;VDAC1;ZDHHC17;CPT1A;NF1	establishment of localization in cell	1	CD55;ADRA2A;CWF19L1;PALLD;LRRFIP1;GREB1;SRSF5;SLC7A1;SGPL1;PVR;PAFAH1B1;ATP1B1;PDLIM7;SLC1A1;SLC16A7;GGA3;SHMT2;MAFF;FHL1;SRF;CDR2;SLC25A17;SRD5A3	positive regulation of potassium ion transport	0.58811		NA	NA	WDR1;GABARAP;FTH1;CTSB;BTG1;ANXA1;NFE2L2;PPIF;PRCP;NFKBIA;INSIG1;TIMP1;LAPTM5;CD55;VEZF1;RGS2;NSF;PLSCR1;TNFAIP3;MAP2K1;AGT;IL8;IL1R1;STX4;BUB1B;DDX28;ACTA1;ARHGAP29;CDKN2C;FCER1G;EEF1A2;CDH5;PSG5;PCSK2;BCL3;IL10RA;MX2;ADAM8;AP1S1;GLRB;CD86;CA1;TNFAIP6;HTR2B;AQP8;BRDT;UCP3;SMR3B;SFRP5;HCN2;LILRB2;POLQ;SNCB;NEUROG3;FLOT1;TSC22D3;STK24;ATP6V1D;TGFBR2;FADS1;RALGDS;MCAM;TNFRSF10B;TPM4;TOR1B;PTP4A3;CD…	response to organic substance	1.59953e-11	CCL5;HINT1;ODC1;EIF2S1;GSS;SRM;TOMM70A;HSPB1;ABCE1;COASY;TUBB3;TOMM40;GNPDA1;MYC;HTATSF1;SUCLA2;RNASEH2A;TIMM44;SLC33A1;BAMBI;CDC40;SEC61G;SIVA1;IGF1R;NUCB2;TRMT1;HIBCH;RPS6KB2;CD48;ADK;DHRS12;ITGB4;BTK;GEMIN4;ETFDH;EIF4H;ZNF43;CA7;LNPEP;ESRRG;URM1;RASGRP2;GARS;RAB2A;NAP1L1;HSPA4;DDX18;SEPHS1;TUBB;TUBB6;WDR46;TUBA1C;CDC42EP3;CA2;HIGD2A;PROSC;PAPOLA;ADAM19;VLDLR;PLA2G4A;ART3;YWHAE;NUDC;PDHB;TUBA1B…	cellular nitrogen compound metabolic process	2.29809e-09	AGPS;MANBA;AGRN;GOSR2;NRP1;PHYH;TIMM23;LSM1;PGRMC2;ACOX3;PLXNB1;DAPK3;TGFB1I1;SYNJ1;MBTPS2;RNF13;RGS10;SLC25A17;ATP9B;ATP10A;NRP2;PLOD3;SLC16A7;UGDH;TPST2;CTNND1;EIF1B;MRPS14;CUTA;FZD7;RNF40;PHF2;KDM4A;SEMA7A;SH3BGRL;CLN5;TADA3;CLPX;DDAH1;B3GAT3;NFASC;ZFPL1;SVIL;SGPL1;ABCA1;RAB3D;OXSR1;MLYCD;GSR;SOD1;AK1;RPN1;RPN2;ATP1B1;TUBB;LYN;TPM2;CD55;GNAI3;ANXA5;ADRA2A;TPM1;CLTA;ANXA4;PDGFRB;LIMS3;NR2F6;TXN…	organonitrogen compound biosynthetic process	5.0074e-06		NA	NA	SRD5A3 Fibroblast Proteomics	benzimidazoles	antihelmintic drug	NA
latamoxef	-4.15822		NA	NA	CD81;UBE2L3;PPP2R1A;PAFAH1B1;MAP4;RAB11A;M6PR;ARF4;GNAI3;PPP1R7;ATP1B1;ANXA4;SCP2;TRAP1;GSS;SRM;CTNNB1;FHL1;CAPG;LRRFIP1;B4GALT1;CD55;PGM1;PPP5C;ACAA2;RB1CC1;PYCR1;PPP2R5A;STT3A;SLC16A1;N4BP2L2;PPP2R2A;BCKDHA;SRF;COPS2;SVIL;LYN;OXSR1;PHKB;CLPP;NDUFB7;CRYZ;CHSY1;MGAT2;UBE2M;UGDH;SRSF5;TMPO;TMEM11;B3GAT3;CAMLG;GNS;MANBA;MRPS14;PDIA5;ADARB1;TPST2;CLN5;MGST2;MYL6B;ACOX3;MIPEP;GOLGA2;GSTM2;BID;DPH2;MR…	organonitrogen compound metabolic process	6.95754e-10	RRBP1;PAPPA;SFRP1;PDGFRB;AK1;PICALM;MYO6;PDLIM7;DAPK3;PAWR;TPM2;CLN5;FILIP1L;NPR2;FZD1;MAP4K2;RDX;EHD2;ACOX2;PTPN14;GREB1;PRG4;TPM1;PHF2;CDH11;SMTN;SYNJ1;PTGIS;EHD1;TUBA1A;TEAD3;TGFB1I1;ADRA2A;GOSR2;FHL1;TPD52L1;NRP1;NF1;NRP2;STK4;TADA3;PRDX2;PVR;ELN;APBB2;PDLIM4;TSFM;PLXNB1;NAGLU;CTNNA1;LOXL3;B4GALT1;FDPS;SRD5A3;VANGL1;FAT4;GPR107;EN1;HOXB8;LUZP1;GOLGA2;MAP4;MRPS14;COX7A1;RARS2;RAB2A;NR2F6;JMJD6…	actin cytoskeleton organization	0.00460934		NA	NA	GUCA1A;THRA;PTPN21;CYP2E1;PLD1;SART1;NDRG1;FTH1;DPYSL2;PEA15;IQGAP1;PLOD1;EIF3F;S100A10;EPAS1;KTN1;VCL;RERE;SDCBP;ACTA2;TXNIP;MYL9;STOM;THBS1;ACLY;PLP2;HLA-DPB1;TIMP3;BHLHE40;ITPR3;RRBP1;PLS3;NUDCD3;DAB2;TRAK1;CYR61;ARHGEF12;ENC1;GPX3;SF3A1;COPB1;CUL3;PPP2CB;CACYBP;PPP1CB;SEPP1;ATP6AP2;RHEB;JUNB;ITGA3;MYH11;NFKBIA;LAMB1;APOD;UBL3;KDM5B;PODXL;KRT18;PPP1R12A;CALD1;KRT19;MARCKS;LAPTM5;LUM;RNASE1;AEB…	multicellular organismal process	2.62665e-37	RFC2;PAX8;ESRRA;GAS6;TRADD;FNTB;CAPNS1;GDI2;ARF3;TARDBP;STARD7;CTDNEP1;C22orf28;ABCF1;ILF2;SPAG7;ZNF259;C1D;HSP90AB1;CANX;SART3;SMNDC1;HNRNPM;ATP6V0B;USP22;HNRNPU;EIF3A;ACTN4;PRKAR1A;WDR1;AP2B1;MLEC;CSRP1;CALM3;MATR3;YWHAZ;HDLBP;MARCKSL1;GLUL;CALM1;PHB;CTSA;TOMM20;DNAJB1;CD81;UBE2L3;GRN;HMGB1;HSPA9;YWHAQ;DDX24;PPP2R1A;GSN;HK1;KDELR2;NPC2;LITAF;PRKCSH;GOT2;FKBP1A;ACADVL;SKP1;MAPRE1;ACTR1A;PTP4A1;S…	nitrogen compound metabolic process	4.4377e-45	AGPS;MANBA;AGRN;GOSR2;NRP1;PHYH;TIMM23;LSM1;PGRMC2;ACOX3;PLXNB1;DAPK3;TGFB1I1;SYNJ1;MBTPS2;RNF13;RGS10;SLC25A17;ATP9B;ATP10A;NRP2;PLOD3;SLC16A7;UGDH;TPST2;CTNND1;EIF1B;MRPS14;CUTA;FZD7;RNF40;PHF2;KDM4A;SEMA7A;SH3BGRL;CLN5;TADA3;CLPX;DDAH1;B3GAT3;NFASC;ZFPL1;SVIL;SGPL1;ABCA1;RAB3D;OXSR1;MLYCD;GSR;SOD1;AK1;RPN1;RPN2;ATP1B1;TUBB;LYN;TPM2;CD55;GNAI3;ANXA5;ADRA2A;TPM1;CLTA;ANXA4;PDGFRB;LIMS3;NR2F6;TXN…	organonitrogen compound biosynthetic process	5.0074e-06		NA	NA	SRD5A3 Fibroblast Proteomics	antibiotic	beta-lactam antibiotic	NA
